# Supplementary material for: Unravelling genetic variation underlying de novo-synthesis of bovine milk fatty acids
Source: Sci Rep. 2018 Feb 1;8:2179. doi: 10.1038/s41598-018-20476-0 (PMC5794751; doi:10.1038/s41598-018-20476-0)
Supplement: Supplementary file 2 — Supplementary Table S1 [file 41598_2018_20476_MOESM2_ESM.xlsx]

## Sheet: Supplementary_table_S1
Supplementary Table S1. Table showing GWAS results. All significant (p<1e-5) marker – trait combinations from the GWA analysis.
Fatty acid	Chromosome	SNP name	Base pair	Allele 1	Allele 2	Minor allele frequency	Allele substitution effect	Standard error of allele subst. effect	p value
C8:0	13	BovineHD1300018413	64650276	G	A	0.456522	-0.0151628	0.00177765	1.46709e-17
C8:0	13	BovineHD1300018100	63267570	A	G	0.072372	-0.0273211	0.0032502	4.24353e-17
C6:0	13	BovineHD1300018413	64650276	G	A	0.456522	-0.0171423	0.00221201	9.21493e-15
C10:0	13	BovineHD1300018100	63267570	A	G	0.072372	-0.0710653	0.00957074	1.12546e-13
C10:0	13	BovineHD1300018413	64650276	G	A	0.456522	-0.0385515	0.0052346	1.77496e-13
C8:0	13	BovineHD1300018539	65246092	G	A	0.269675	-0.0140349	0.0019128699999999999	2.18286e-13
C8:0	13	BovineHD1300017735	61984979	A	G	0.0638415	-0.0246351	0.00343749	7.68841e-13
C6:0	13	BovineHD1300018100	63267570	A	G	0.072372	-0.0287022	0.00404434	1.27608e-12
C8:0	13	BovineHD1300017849	62448949	A	G	0.0883324	-0.0209217	0.0029591	1.54607e-12
C8:0	13	BovineHD1300017850	62450667	C	A	0.0883324	-0.0209217	0.0029591	1.54607e-12
C8:0	13	BovineHD1300019127	67463110	G	A	0.0737479	-0.022788	0.00324553	2.19757e-12
C8:0	13	BovineHD1300019141	67481524	A	G	0.0740231	-0.0224994	0.00323705	3.63756e-12
C12:0	13	BovineHD1300018100	63267570	A	G	0.072372	-0.0776129	0.0112805	5.97454e-12
C8:0	13	BovineHD1300018550	65285989	A	G	0.32306	-0.0124173	0.00180518	6.03939e-12
C10:0	13	BovineHD1300018539	65246092	G	A	0.269675	-0.0385397	0.00563177	7.74104e-12
C12:0	13	BovineHD1300018413	64650276	G	A	0.456522	-0.0414857	0.00616976	1.76747e-11
C4:0	17	BovineHD1700014858	52772547	A	G	0.176114	-0.0312321	0.00465092	1.87744e-11
C8:0	13	BovineHD1300018241	63843713	G	A	0.272702	-0.0129109	0.00192397	1.93885e-11
C8:0	13	BovineHD1300018242	63848241	G	A	0.272702	-0.0129109	0.00192397	1.93885e-11
C6:0	17	BovineHD1700014504	51668957	A	G	0.401486	-0.0138565	0.002076	2.4792e-11
C8:0	13	BovineHD1300017929	62719766	G	A	0.111998	-0.0180554	0.00272265	3.32211e-11
C8:0	13	BovineHD1300019137	67473098	G	A	0.0814529	-0.0204998	0.00310238	3.90136e-11
C4:0	11	BovineHD1100030069	103304643	A	G	0.343974	0.0254124	0.00384623	3.91934e-11
C14:0	13	BovineHD1300018100	63267570	A	G	0.072372	-0.105054	0.0159367	4.34062e-11
C4:0	17	BovineHD4100013130	48976925	A	G	0.35443	-0.024912	0.00379541	5.24818e-11
C4:0	11	BovineHD1100030066	103302351	A	G	0.344524	0.0252403	0.00384585	5.27402e-11
C4:0	11	BovineHD1100030070	103308330	G	A	0.344524	0.0252403	0.00384585	5.27402e-11
C8:0	13	BovineHD1300019136	67472330	C	A	0.0811778	-0.0203676	0.00310777	5.61064e-11
C4:0	11	BovineHD1100030073	103317601	C	A	0.345074	0.0251059	0.00383976	6.21799e-11
C6:0	13	BovineHD1300018539	65246092	G	A	0.269675	-0.0155283	0.00237964	6.77846e-11
C6:0	17	BovineHD1700014514	51682489	A	G	0.34645	-0.0140026	0.0021463	6.84314e-11
C14:0	13	BovineHD1300018539	65246092	G	A	0.269675	-0.0611216	0.00937664	7.10139e-11
C14:0	13	BovineHD1300018413	64650276	G	A	0.456522	-0.0564369	0.00871643	9.49572e-11
C8:0	13	BovineHD1300017931	62727770	G	A	0.102917	-0.0179061	0.0027694	1.0083e-10
C6:0	17	ARS-BFGL-NGS-35058	51076762	G	A	0.381398	-0.0136537	0.00212738	1.38019e-10
C8:0	13	BovineHD1300018378	64496757	A	G	0.216566	-0.0139796	0.00218256	1.50219e-10
C8:0	13	BovineHD4100010316	64500844	A	G	0.216566	-0.0139796	0.00218256	1.50219e-10
C12:0	13	BovineHD1300018539	65246092	G	A	0.269675	-0.042488	0.00663678	1.53449e-10
C6:0	13	BovineHD1300017735	61984979	A	G	0.0638415	-0.0272973	0.00427635	1.73289e-10
C4:0	17	BovineHD1700014834	52740162	A	G	0.16098	-0.0313882	0.00492272	1.81531e-10
C6:0	13	BovineHD1300019463	68364357	A	G	0.375619	0.0142586	0.00224117	1.98977e-10
C4:0	17	BovineHD1700015259	53946879	A	G	0.0844799	0.0418982	0.00661454	2.38483e-10
C4:0	17	BovineHD1700014873	52812126	C	A	0.225647	-0.0280255	0.00442519	2.40173e-10
C8:0	13	BovineHD1300019129	67464466	A	G	0.273803	-0.0118467	0.00187082	2.41479e-10
C6:0	13	BovineHD1300018550	65285989	A	G	0.32306	-0.0142031	0.00224537	2.52411e-10
C8:0	13	ARS-BFGL-NGS-70551	67467905	A	G	0.274078	-0.0118106	0.00187246	2.83484e-10
C8:0	13	BovineHD1300019133	67468746	A	C	0.274078	-0.0118106	0.00187246	2.83484e-10
C8:0	13	BovineHD1300019134	67469211	A	G	0.274078	-0.0118106	0.00187246	2.83484e-10
C4:0	17	BovineHD1700014872	52811292	A	G	0.222345	-0.0282431	0.00448016	2.89983e-10
C8:0	13	BovineHD1300019130	67465157	G	A	0.273528	-0.0117849	0.00187178	3.05198e-10
C8:0	13	BovineHD1300019131	67465890	A	G	0.273528	-0.0117849	0.00187178	3.05198e-10
C8:0	13	BovineHD1300019132	67466746	G	A	0.273528	-0.0117849	0.00187178	3.05198e-10
C14:0	19	BovineHD1900014372	51386735	A	G	0.0478811	-0.122292	0.019488	3.49104e-10
C6:0	17	BovineHD1700014474	51078591	A	G	0.370941	-0.0135129	0.00215575	3.64988e-10
C4:0	17	BovineHD1700014174	49889440	A	G	0.22372	-0.0274738	0.00439139	3.94271e-10
C4:0	17	BovineHD1700013605	48355536	G	A	0.16400699999999999	-0.0312844	0.00500103	3.95999e-10
C4:0	17	BovineHD1700013607	48361819	A	G	0.16400699999999999	-0.0312844	0.00500103	3.95999e-10
C6:0	13	BovineHD1300019454	68354415	G	A	0.373968	0.0140447	0.0022559	4.79251e-10
C6:0	13	BovineHD1300019455	68355260	A	G	0.373968	0.0140447	0.0022559	4.79251e-10
C6:0	13	BovineHD1300019457	68357436	G	A	0.373968	0.0140447	0.0022559	4.79251e-10
C6:0	13	BovineHD1300019458	68359199	A	G	0.373968	0.0140447	0.0022559	4.79251e-10
C6:0	13	BovineHD1300019461	68361570	G	A	0.373968	0.0140447	0.0022559	4.79251e-10
C6:0	13	BovineHD1300019462	68362587	A	G	0.373968	0.0140447	0.0022559	4.79251e-10
C6:0	13	BovineHD1300019468	68370273	A	G	0.373968	0.0140447	0.0022559	4.79251e-10
C4:0	17	BovineHD1700014076	49580330	A	G	0.157953	-0.0315511	0.00507524	5.07835e-10
C6:0	13	BovineHD1300017929	62719766	G	A	0.111998	-0.0210078	0.00338764	5.59983e-10
C6:0	13	BovineHD1300018241	63843713	G	A	0.272702	-0.0148304	0.00239447	5.88029e-10
C6:0	13	BovineHD1300018242	63848241	G	A	0.272702	-0.0148304	0.00239447	5.88029e-10
C4:0	17	BovineHD1700014820	52721356	G	A	0.185746	-0.0285726	0.00463366	6.99017e-10
C8:0	13	BovineHD1300019463	68364357	A	G	0.375619	0.0111035	0.00180137	7.09649e-10
C8:0	13	BovineHD1300018882	66563331	A	G	0.104293	-0.0170384	0.00276456	7.13023e-10
C4:0	17	BovineHD1700014836	52743106	A	G	0.161255	-0.0302254	0.00491874	7.999e-10
C4:0	17	BovineHD1700014837	52743970	A	C	0.161255	-0.0302254	0.00491874	7.999e-10
C4:0	17	BovineHD1700014839	52745714	A	C	0.161255	-0.0302254	0.00491874	7.999e-10
C4:0	17	BovineHD1700014840	52746731	A	G	0.161255	-0.0302254	0.00491874	7.999e-10
C4:0	17	BovineHD1700014841	52747491	A	G	0.161255	-0.0302254	0.00491874	7.999e-10
C10:0	13	BovineHD1300019127	67463110	G	A	0.0737479	-0.0585217	0.00955646	9.13814e-10
C10:0	13	BovineHD1300017735	61984979	A	G	0.0638415	-0.0619581	0.0101206	9.24086e-10
C6:0	17	BovineHD1700014853	52763004	G	A	0.305173	-0.0141733	0.00231732	9.57949e-10
C4:0	11	BovineHD1100030064	103293363	A	G	0.402036	0.0223978	0.0036685	1.02523e-9
C6:0	13	BovineHD1300017849	62448949	A	G	0.0883324	-0.0224517	0.00368188	1.07478e-9
C6:0	13	BovineHD1300017850	62450667	C	A	0.0883324	-0.0224517	0.00368188	1.07478e-9
C8:0	13	BovineHD1300019454	68354415	G	A	0.373968	0.0110391	0.0018131	1.13962e-9
C8:0	13	BovineHD1300019455	68355260	A	G	0.373968	0.0110391	0.0018131	1.13962e-9
C8:0	13	BovineHD1300019457	68357436	G	A	0.373968	0.0110391	0.0018131	1.13962e-9
C8:0	13	BovineHD1300019458	68359199	A	G	0.373968	0.0110391	0.0018131	1.13962e-9
C8:0	13	BovineHD1300019461	68361570	G	A	0.373968	0.0110391	0.0018131	1.13962e-9
C8:0	13	BovineHD1300019462	68362587	A	G	0.373968	0.0110391	0.0018131	1.13962e-9
C8:0	13	BovineHD1300019468	68370273	A	G	0.373968	0.0110391	0.0018131	1.13962e-9
C8:0	13	BovineHD1300018406	64621429	A	G	0.347276	-0.0111496	0.00183792	1.30818e-9
C10:0	13	BovineHD1300017849	62448949	A	G	0.0883324	-0.0528404	0.00871317	1.32418e-9
C10:0	13	BovineHD1300017850	62450667	C	A	0.0883324	-0.0528404	0.00871317	1.32418e-9
C8:0	13	BovineHD1300018356	64411593	A	G	0.124106	-0.0159692	0.00263449	1.34774e-9
C14:0	19	BovineHD1900010851	37304511	G	A	0.118052	0.0786827	0.0129926	1.39595e-9
C8:0	13	BovineHD1300017714	61902355	G	A	0.0941112	-0.0177775	0.00293794	1.43953e-9
C4:0	17	BovineHD1700014559	51768322	G	A	0.152999	-0.0299509	0.00495851	1.53836e-9
C4:0	17	BovineHD1700012909	46261770	G	A	0.290039	-0.02386	0.00395614	1.62807e-9
C4:0	17	BovineHD1700014264	50117287	A	C	0.147496	-0.0304606	0.00505228	1.64887e-9
C10:0	13	BovineHD1300019141	67481524	A	G	0.0740231	-0.0574607	0.00953129	1.65347e-9
C6:0	13	BovineHD1300019127	67463110	G	A	0.0737479	-0.0243351	0.0040382	1.67829e-9
C6:0	13	BovineHD1300019449	68348045	G	A	0.367914	0.0135829	0.00225607	1.73762e-9
C6:0	13	BovineHD1300019450	68349659	G	A	0.367914	0.0135829	0.00225607	1.73762e-9
C6:0	13	BovineHD1300019474	68376188	A	G	0.367914	0.0135829	0.00225607	1.73762e-9
C6:0	13	BovineHD1300019477	68379681	A	G	0.367914	0.0135829	0.00225607	1.73762e-9
C4:0	17	BovineHD1700013297	47480165	G	A	0.325812	-0.0239382	0.00398005	1.80379e-9
C4:0	17	BovineHD1700013298	47480968	G	A	0.325812	-0.0239382	0.00398005	1.80379e-9
C4:0	17	BovineHD1700014031	49459648	C	A	0.247936	-0.0258266	0.00430053	1.90806e-9
C4:0	17	BovineHD1700013294	47477991	A	G	0.326637	-0.0238766	0.00397849	1.956e-9
C4:0	17	BovineHD1700013295	47478601	A	G	0.326637	-0.0238766	0.00397849	1.956e-9
C4:0	17	BovineHD1700013296	47479200	A	G	0.326637	-0.0238766	0.00397849	1.956e-9
C10:0	13	BovineHD1300018550	65285989	A	G	0.32306	-0.0318913	0.00531422	1.9596e-9
C6:0	17	BovineHD1700014174	49889440	A	G	0.22372	-0.0152213	0.00253672	1.96835e-9
C6:0	17	BovineHD1700013605	48355536	G	A	0.16400699999999999	-0.0172748	0.0028911	2.29874e-9
C6:0	17	BovineHD1700013607	48361819	A	G	0.16400699999999999	-0.0172748	0.0028911	2.29874e-9
C6:0	2	BovineHD0200017980	62232257	G	A	0.0170611	0.0436722	0.00731385	2.35575e-9
C8:0	13	BovineHD1300018094	63238798	G	A	0.459274	-0.0105023	0.00176005	2.41609e-9
C10:0	13	BovineHD1300018241	63843713	G	A	0.272702	-0.0337959	0.00566609	2.45244e-9
C10:0	13	BovineHD1300018242	63848241	G	A	0.272702	-0.0337959	0.00566609	2.45244e-9
C6:0	13	BovineHD1300019539	68473203	A	G	0.376445	0.0133568	0.00224297	2.60151e-9
C6:0	13	BovineHD1300019565	68521969	A	G	0.376445	0.0133568	0.00224297	2.60151e-9
C6:0	13	BovineHD1300019568	68524730	G	A	0.376445	0.0133568	0.00224297	2.60151e-9
C4:0	17	BovineHD1700014528	51708612	G	A	0.244909	-0.0249449	0.00419074	2.64256e-9
C6:0	17	BovineHD1700014264	50117287	A	C	0.147496	-0.017377	0.00291964	2.65276e-9
C6:0	13	BovineHD1300019141	67481524	A	G	0.0740231	-0.0239705	0.00402752	2.65413e-9
C8:0	13	BovineHD1300017999	62944250	G	A	0.469455	0.0104438	0.00175816	2.84691e-9
C8:0	13	BovineHD4100010306	63239686	C	A	0.432306	-0.010452	0.00175985	2.86526e-9
C8:0	13	ARS-BFGL-NGS-109250	63236944	G	A	0.422675	-0.0105567	0.00177864	2.93342e-9
C6:0	13	BovineHD1300017931	62727770	G	A	0.102917	-0.0204401	0.00344494	2.96764e-9
C6:0	17	BovineHD1700014528	51708612	G	A	0.244909	-0.0143723	0.00242247	2.97612e-9
C6:0	13	BovineHD1300019520	68448900	A	G	0.376995	0.0132745	0.00223766	2.98747e-9
C8:0	13	BovineHD1300019449	68348045	G	A	0.367914	0.0107544	0.00181323	3.00967e-9
C8:0	13	BovineHD1300019450	68349659	G	A	0.367914	0.0107544	0.00181323	3.00967e-9
C8:0	13	BovineHD1300019474	68376188	A	G	0.367914	0.0107544	0.00181323	3.00967e-9
C8:0	13	BovineHD1300019477	68379681	A	G	0.367914	0.0107544	0.00181323	3.00967e-9
C12:0	19	BovineHD1900014372	51386735	A	G	0.0478811	-0.0816478	0.0137663	3.01101e-9
C6:0	13	BovineHD1300019495	68419080	C	A	0.37672	0.013256	0.00223937	3.22827e-9
C6:0	13	BovineHD1300019496	68422769	G	A	0.37672	0.013256	0.00223937	3.22827e-9
C6:0	13	BovineHD1300019498	68425212	A	C	0.37672	0.013256	0.00223937	3.22827e-9
C6:0	13	BovineHD1300019503	68433715	A	G	0.37672	0.013256	0.00223937	3.22827e-9
C6:0	13	BovineHD1300019505	68435354	A	G	0.37672	0.013256	0.00223937	3.22827e-9
C6:0	13	BovineHD1300019506	68436084	A	G	0.37672	0.013256	0.00223937	3.22827e-9
C6:0	13	Hapmap53251-rs29027216	68437003	A	G	0.37672	0.013256	0.00223937	3.22827e-9
C6:0	13	BovineHD1300019507	68437969	A	G	0.37672	0.013256	0.00223937	3.22827e-9
C6:0	13	BovineHD1300019513	68443709	A	G	0.37672	0.013256	0.00223937	3.22827e-9
C6:0	13	BovineHD1300019515	68444812	G	A	0.37672	0.013256	0.00223937	3.22827e-9
C6:0	13	BovineHD1300019517	68446011	G	A	0.37672	0.013256	0.00223937	3.22827e-9
C6:0	13	BovineHD1300019519	68448206	A	C	0.37672	0.013256	0.00223937	3.22827e-9
C6:0	13	BovineHD1300019523	68452106	A	G	0.37672	0.013256	0.00223937	3.22827e-9
C6:0	13	BovineHD1300019533	68462615	A	G	0.37672	0.013256	0.00223937	3.22827e-9
C6:0	13	BovineHD4100010356	68468981	G	A	0.37672	0.013256	0.00223937	3.22827e-9
C6:0	13	BovineHD1300019548	68487794	A	G	0.37672	0.013256	0.00223937	3.22827e-9
C6:0	13	BovineHD1300019550	68492293	A	C	0.37672	0.013256	0.00223937	3.22827e-9
C6:0	13	BovineHD1300018882	66563331	A	G	0.104293	-0.0203506	0.00343888	3.26285e-9
C6:0	13	BovineHD1300019564	68521184	A	G	0.37727	0.0132567	0.00224038	3.27563e-9
C6:0	13	BovineHD1300019566	68523290	A	C	0.37727	0.0132567	0.00224038	3.27563e-9
C6:0	13	BovineHD1300019567	68524141	A	G	0.37727	0.0132567	0.00224038	3.27563e-9
C8:0	13	BovineHD1300019539	68473203	A	G	0.376445	0.0106605	0.0018027	3.34672e-9
C8:0	13	BovineHD1300019565	68521969	A	G	0.376445	0.0106605	0.0018027	3.34672e-9
C8:0	13	BovineHD1300019568	68524730	G	A	0.376445	0.0106605	0.0018027	3.34672e-9
C8:0	13	BovineHD1300019564	68521184	A	G	0.37727	0.0106364	0.00180063	3.48274e-9
C8:0	13	BovineHD1300019566	68523290	A	C	0.37727	0.0106364	0.00180063	3.48274e-9
C8:0	13	BovineHD1300019567	68524141	A	G	0.37727	0.0106364	0.00180063	3.48274e-9
C6:0	17	BovineHD1700013294	47477991	A	G	0.326637	-0.0135773	0.00229934	3.52941e-9
C6:0	17	BovineHD1700013295	47478601	A	G	0.326637	-0.0135773	0.00229934	3.52941e-9
C6:0	17	BovineHD1700013296	47479200	A	G	0.326637	-0.0135773	0.00229934	3.52941e-9
C14:0	2	BovineHD0200001981	6773374	G	A	0.0118327	0.197079	0.0333758	3.52995e-9
C4:0	17	BovineHD1700013277	47437208	G	A	0.293065	-0.0240809	0.00408002	3.58768e-9
C4:0	17	BovineHD1700013280	47447365	G	A	0.293065	-0.0240809	0.00408002	3.58768e-9
C8:0	13	BovineHD1300018092	63235326	G	A	0.4224	-0.0104697	0.00177752	3.8603e-9
C4:0	17	BovineHD1700012911	46269287	A	G	0.256742	-0.0244473	0.00415314	3.94541e-9
C4:0	17	BovineHD4100013124	48504966	G	A	0.146946	0.0299791	0.00509922	4.12349e-9
C4:0	17	BovineHD1700013661	48506868	G	A	0.146946	0.0299791	0.00509922	4.12349e-9
C4:0	17	BovineHD1700013662	48508378	A	G	0.146946	0.0299791	0.00509922	4.12349e-9
C4:0	17	BovineHD1700013664	48509723	G	A	0.146946	0.0299791	0.00509922	4.12349e-9
C4:0	17	BovineHD1700013665	48510440	A	G	0.146946	0.0299791	0.00509922	4.12349e-9
C4:0	17	BovineHD1700013666	48511164	A	G	0.146946	0.0299791	0.00509922	4.12349e-9
C4:0	17	BovineHD1700013667	48512175	A	G	0.146946	0.0299791	0.00509922	4.12349e-9
C4:0	17	BovineHD1700013668	48513978	A	G	0.146946	0.0299791	0.00509922	4.12349e-9
C4:0	17	BovineHD1700013669	48515494	C	A	0.146946	0.0299791	0.00509922	4.12349e-9
C4:0	17	BovineHD1700013670	48516406	A	G	0.146946	0.0299791	0.00509922	4.12349e-9
C4:0	17	BovineHD1700013671	48517473	A	G	0.146946	0.0299791	0.00509922	4.12349e-9
C8:0	13	BovineHD1300019520	68448900	A	G	0.376995	0.0105715	0.00179843	4.14793e-9
C6:0	17	BovineHD1700014858	52772547	A	G	0.176114	-0.0157855	0.00268673	4.21925e-9
C8:0	13	BovineHD1300019495	68419080	C	A	0.37672	0.010563	0.00179982	4.38614e-9
C8:0	13	BovineHD1300019496	68422769	G	A	0.37672	0.010563	0.00179982	4.38614e-9
C8:0	13	BovineHD1300019498	68425212	A	C	0.37672	0.010563	0.00179982	4.38614e-9
C8:0	13	BovineHD1300019503	68433715	A	G	0.37672	0.010563	0.00179982	4.38614e-9
C8:0	13	BovineHD1300019505	68435354	A	G	0.37672	0.010563	0.00179982	4.38614e-9
C8:0	13	BovineHD1300019506	68436084	A	G	0.37672	0.010563	0.00179982	4.38614e-9
C8:0	13	Hapmap53251-rs29027216	68437003	A	G	0.37672	0.010563	0.00179982	4.38614e-9
C8:0	13	BovineHD1300019507	68437969	A	G	0.37672	0.010563	0.00179982	4.38614e-9
C8:0	13	BovineHD1300019513	68443709	A	G	0.37672	0.010563	0.00179982	4.38614e-9
C8:0	13	BovineHD1300019515	68444812	G	A	0.37672	0.010563	0.00179982	4.38614e-9
C8:0	13	BovineHD1300019517	68446011	G	A	0.37672	0.010563	0.00179982	4.38614e-9
C8:0	13	BovineHD1300019519	68448206	A	C	0.37672	0.010563	0.00179982	4.38614e-9
C8:0	13	BovineHD1300019523	68452106	A	G	0.37672	0.010563	0.00179982	4.38614e-9
C8:0	13	BovineHD1300019533	68462615	A	G	0.37672	0.010563	0.00179982	4.38614e-9
C8:0	13	BovineHD4100010356	68468981	G	A	0.37672	0.010563	0.00179982	4.38614e-9
C8:0	13	BovineHD1300019548	68487794	A	G	0.37672	0.010563	0.00179982	4.38614e-9
C8:0	13	BovineHD1300019550	68492293	A	C	0.37672	0.010563	0.00179982	4.38614e-9
C6:0	17	BovineHD1700013297	47480165	G	A	0.325812	-0.0134932	0.00230025	4.46568e-9
C6:0	17	BovineHD1700013298	47480968	G	A	0.325812	-0.0134932	0.00230025	4.46568e-9
C8:0	13	ARS-BFGL-NGS-100677	62933067	C	A	0.471932	0.010334	0.00176242	4.53182e-9
C6:0	13	BovineHD1300019555	68503376	A	G	0.400936	0.012867	0.0021967	4.70106e-9
C6:0	13	BovineHD1300019557	68505109	A	G	0.400936	0.012867	0.0021967	4.70106e-9
C6:0	13	BovineHD1300019558	68506186	A	G	0.400936	0.012867	0.0021967	4.70106e-9
C10:0	19	BovineHD1900014372	51386735	A	G	0.0478811	-0.0683577	0.0116738	4.75183e-9
C4:0	17	BovineHD1700012919	46295228	G	A	0.460099	0.0217248	0.00371015	4.7551e-9
C4:0	17	BovineHD1700013288	47471823	G	A	0.264172	-0.0241886	0.00414128	5.1934e-9
C4:0	17	BovineHD1700013289	47472492	G	A	0.264172	-0.0241886	0.00414128	5.1934e-9
C4:0	17	BovineHD1700013290	47473738	A	G	0.264172	-0.0241886	0.00414128	5.1934e-9
C4:0	17	BovineHD1700013291	47474311	A	G	0.264172	-0.0241886	0.00414128	5.1934e-9
C6:0	17	BovineHD1700014559	51768322	G	A	0.152999	-0.0167349	0.00286518	5.1951e-9
C6:0	17	BovineHD1700014296	50222732	G	A	0.249312	-0.0148938	0.00255014	5.20818e-9
C4:0	17	ARS-BFGL-NGS-101427	48522455	A	G	0.147221	0.0297437	0.00509535	5.30181e-9
C4:0	17	BovineHD1700013675	48545207	A	G	0.147221	0.0297437	0.00509535	5.30181e-9
C4:0	17	BovineHD1700013676	48546267	G	A	0.147221	0.0297437	0.00509535	5.30181e-9
C4:0	17	BovineHD1700013677	48547931	A	G	0.147221	0.0297437	0.00509535	5.30181e-9
C4:0	17	BovineHD1700013678	48548863	A	G	0.147221	0.0297437	0.00509535	5.30181e-9
C6:0	13	BovineHD1300019488	68399388	G	A	0.376445	0.0130832	0.00224221	5.38098e-9
C8:0	13	Hapmap38307-BTA-33222	66080035	A	C	0.358008	-0.0106602	0.00182758	5.44456e-9
C4:0	17	BovineHD1700013562	48147485	G	A	0.197578	-0.0269754	0.00462495	5.45765e-9
C8:0	13	BovineHD1300019555	68503376	A	G	0.400936	0.010296	0.0017654	5.47332e-9
C8:0	13	BovineHD1300019557	68505109	A	G	0.400936	0.010296	0.0017654	5.47332e-9
C8:0	13	BovineHD1300019558	68506186	A	G	0.400936	0.010296	0.0017654	5.47332e-9
C10:0	13	BovineHD1300019129	67464466	A	G	0.273803	-0.0320516	0.00550852	5.93619e-9
C8:0	13	BovineHD1300019473	68375092	A	G	0.436159	0.0100995	0.00173619	5.98883e-9
C4:0	17	BovineHD1700013217	47175842	A	G	0.279031	-0.0240493	0.00413481	6.01658e-9
C6:0	17	ARS-BFGL-NGS-75066	51097333	C	A	0.29169	-0.0134279	0.0023101	6.1481e-9
C4:0	17	BovineHD1700014886	52864248	G	A	0.195102	-0.0263435	0.00453823	6.44418e-9
C14:0	10	BovineHD1000000678	2254486	A	G	0.0110072	0.201617	0.0347422	6.50524e-9
C4:0	17	BovineHD1700013273	47420988	A	G	0.29967	-0.0234322	0.00404242	6.76843e-9
C4:0	17	BovineHD1700013276	47429270	C	A	0.29967	-0.0234322	0.00404242	6.76843e-9
C4:0	17	BovineHD1700012904	46237316	A	G	0.257567	-0.0240313	0.00414607	6.78492e-9
C4:0	17	BovineHD1700012905	46241922	G	A	0.257567	-0.0240313	0.00414607	6.78492e-9
C4:0	17	BovineHD1700012906	46244457	A	C	0.257567	-0.0240313	0.00414607	6.78492e-9
C4:0	17	BovineHD1700013281	47449510	C	A	0.299119	-0.0234794	0.00405096	6.79066e-9
C4:0	17	BovineHD1700013320	47542459	A	G	0.249862	-0.0255221	0.00440456	6.85359e-9
C6:0	13	BovineHD1300019137	67473098	G	A	0.0814529	-0.0223565	0.0038601	6.96785e-9
C4:0	17	BTB-00678060	46296022	A	C	0.460649	0.0214975	0.0037121	6.98899e-9
C4:0	17	BovineHD1700013482	47967823	C	A	0.115025	-0.0332364	0.00573971	7.01322e-9
C14:0	13	BovineHD1300018550	65285989	A	G	0.32306	-0.0512107	0.0088474	7.11367e-9
C8:0	13	BovineHD1300019488	68399388	G	A	0.376445	0.0104271	0.00180211	7.2052e-9
C4:0	17	BovineHD1700012901	46230653	A	G	0.256192	-0.0239645	0.00414748	7.556e-9
C4:0	17	BovineHD1700012902	46233161	A	G	0.256192	-0.0239645	0.00414748	7.556e-9
C4:0	17	BovineHD1700012903	46234897	A	G	0.256192	-0.0239645	0.00414748	7.556e-9
C10:0	13	ARS-BFGL-NGS-70551	67467905	A	G	0.274078	-0.0318557	0.00551334	7.56271e-9
C10:0	13	BovineHD1300019133	67468746	A	C	0.274078	-0.0318557	0.00551334	7.56271e-9
C10:0	13	BovineHD1300019134	67469211	A	G	0.274078	-0.0318557	0.00551334	7.56271e-9
C4:0	17	BovineHD1700015522	54708697	G	A	0.132086	-0.0315797	0.00546571	7.56897e-9
C10:0	13	BovineHD1300019130	67465157	G	A	0.273528	-0.0317993	0.00551137	7.93818e-9
C10:0	13	BovineHD1300019131	67465890	A	G	0.273528	-0.0317993	0.00551137	7.93818e-9
C10:0	13	BovineHD1300019132	67466746	G	A	0.273528	-0.0317993	0.00551137	7.93818e-9
C4:0	17	BovineHD1700014853	52763004	G	A	0.305173	-0.0230946	0.00400725	8.25289e-9
C6:0	13	BovineHD1300019136	67472330	C	A	0.0811778	-0.0222701	0.00386681	8.44715e-9
C10:0	13	BovineHD1300017999	62944250	G	A	0.469455	0.029799	0.00517761	8.64629e-9
C6:0	17	BovineHD1700014497	51599696	G	A	0.291414	-0.0132839	0.00231022	8.92042e-9
C4:0	17	BovineHD1700012349	44662539	A	G	0.136214	-0.0313384	0.00545068	8.95346e-9
C4:0	17	BovineHD1700013027	46659461	A	G	0.324161	-0.0220365	0.00383635	9.23866e-9
C4:0	17	BovineHD1700014296	50222732	G	A	0.249312	-0.0252789	0.00441099	9.99131e-9
C6:0	17	BovineHD1700012087	43598699	A	G	0.482113	-0.012618	0.00220188	1.00097e-8
C6:0	13	BovineHD1300018406	64621429	A	G	0.347276	-0.0130982	0.00228697	1.02037e-8
C4:0	17	BovineHD1700014044	49503308	A	G	0.193726	-0.0267118	0.0046691	1.05915e-8
C4:0	17	BovineHD1700013775	48754951	A	G	0.382499	0.0218404	0.00382021	1.08376e-8
C4:0	11	BovineHD1100030074	103319019	G	A	0.468079	0.0205809	0.0036063	1.15033e-8
C4:0	17	Hapmap42713-BTA-87646	48747216	A	G	0.381948	0.0218533	0.00382969	1.15465e-8
C4:0	17	BovineHD1700013776	48757291	A	C	0.381948	0.0218533	0.00382969	1.15465e-8
C4:0	17	BovineHD1700013777	48758704	A	G	0.381948	0.0218533	0.00382969	1.15465e-8
C4:0	17	BovineHD1700013778	48760133	G	A	0.381948	0.0218533	0.00382969	1.15465e-8
C4:0	17	BovineHD1700013779	48762423	A	G	0.381948	0.0218533	0.00382969	1.15465e-8
C4:0	17	BovineHD1700013774	48754108	A	G	0.381673	0.0218506	0.00382945	1.15715e-8
C8:0	13	BovineHD1300017806	62248517	C	A	0.187122	-0.0129227	0.00226958	1.24202e-8
C6:0	10	BovineHD1000014008	46754169	A	G	0.229224	0.0147975	0.00259907	1.24553e-8
C4:0	17	BovineHD1700013745	48717263	A	G	0.382223	0.0217656	0.00382963	1.31989e-8
C4:0	17	BovineHD1700013746	48718061	A	G	0.382223	0.0217656	0.00382963	1.31989e-8
C4:0	17	BovineHD1700013762	48737633	A	G	0.382223	0.0217656	0.00382963	1.31989e-8
C4:0	17	BovineHD1700013769	48744340	G	A	0.382223	0.0217656	0.00382963	1.31989e-8
C4:0	17	BovineHD4100013152	53080902	G	A	0.111447	0.0332029	0.00584277	1.32559e-8
C4:0	17	BovineHD1700013780	48766719	A	C	0.379747	0.0217736	0.00383362	1.34971e-8
C6:0	10	BovineHD1000014829	49248507	G	A	0.0996147	0.0205379	0.00361942	1.39215e-8
C4:0	17	BovineHD1700013728	48696933	A	G	0.36874	0.0217967	0.00384326	1.41639e-8
C4:0	17	BovineHD1700013729	48698626	G	A	0.36874	0.0217967	0.00384326	1.41639e-8
C4:0	17	BovineHD1700013730	48700774	A	C	0.36874	0.0217967	0.00384326	1.41639e-8
C14:0	19	BovineHD1900014371	51380689	C	A	0.456797	-0.0491135	0.0086709	1.47732e-8
C10:0	13	ARS-BFGL-NGS-100677	62933067	C	A	0.471932	0.0293638	0.00519009	1.5345e-8
C4:0	17	BovineHD1700013659	48501490	A	G	0.180517	0.0265841	0.00470222	1.5719e-8
C12:0	13	BovineHD1300019127	67463110	G	A	0.0737479	-0.0636422	0.0112631	1.59967e-8
C4:0	17	BovineHD1700012692	45701624	A	G	0.131811	-0.0305567	0.00541181	1.6394e-8
C8:0	13	BovineHD1300017169	59924050	G	A	0.0690699	-0.0189885	0.00336445	1.66273e-8
C6:0	13	BovineHD1300019473	68375092	A	G	0.436159	0.0121636	0.00216054	1.80332e-8
C6:0	17	BovineHD1700012316	44584642	G	A	0.357182	-0.0129875	0.00230745	1.81748e-8
C4:0	17	BovineHD1700013089	46835119	G	A	0.26142	-0.0237062	0.00421379	1.84586e-8
C4:0	17	BovineHD1700013091	46837144	G	A	0.26142	-0.0237062	0.00421379	1.84586e-8
C8:0	13	BovineHD1300017671	61743334	A	C	0.105394	-0.0155548	0.00276851	1.92647e-8
C10:0	13	BovineHD1300019137	67473098	G	A	0.0814529	-0.0513225	0.00913497	1.929e-8
C10:0	13	BovineHD1300018378	64496757	A	G	0.216566	-0.0361009	0.00642664	1.93876e-8
C10:0	13	BovineHD4100010316	64500844	A	G	0.216566	-0.0361009	0.00642664	1.93876e-8
C4:0	17	BovineHD1700013479	47958808	A	G	0.211888	0.0252876	0.00450786	2.02703e-8
C14:0	19	BovineHD1900014360	51333432	G	A	0.458998	-0.0485311	0.00865593	2.06237e-8
C14:0	19	BovineHD1900014361	51341014	G	A	0.458998	-0.0485311	0.00865593	2.06237e-8
C14:0	19	BovineHD1900014363	51343311	G	A	0.458998	-0.0485311	0.00865593	2.06237e-8
C14:0	19	BovineHD1900014364	51349695	G	A	0.458998	-0.0485311	0.00865593	2.06237e-8
C4:0	16	BovineHD1600000434	1719614	A	G	0.279857	0.0229219	0.00409283	2.1374e-8
C4:0	17	BovineHD1700013204	47152411	A	C	0.222895	-0.0240402	0.0042931	2.14688e-8
C6:0	13	BovineHD1300019483	68391155	A	G	0.4224	0.0120674	0.00215518	2.15304e-8
C8:0	13	BovineHD4100010315	64429162	A	G	0.143643	-0.0138681	0.00247736	2.16934e-8
C14:0	13	BovineHD1300018241	63843713	G	A	0.272702	-0.0528177	0.00943562	2.17226e-8
C14:0	13	BovineHD1300018242	63848241	G	A	0.272702	-0.0528177	0.00943562	2.17226e-8
C4:0	17	BovineHD1700013383	47678035	G	A	0.140616	-0.0296071	0.00528982	2.18109e-8
C4:0	17	BovineHD1700014476	51084227	G	A	0.281233	-0.0227003	0.00405824	2.2237e-8
C14:0	19	BovineHD1900014348	51307828	A	G	0.467254	-0.0481576	0.00861801	2.2968e-8
C14:0	19	BovineHD1900014349	51312108	G	A	0.467254	-0.0481576	0.00861801	2.2968e-8
C14:0	19	BovineHD1900014354	51319695	G	A	0.467254	-0.0481576	0.00861801	2.2968e-8
C14:0	19	BovineHD1900014355	51320976	G	A	0.467254	-0.0481576	0.00861801	2.2968e-8
C14:0	19	BovineHD1900014356	51322878	G	A	0.467254	-0.0481576	0.00861801	2.2968e-8
C14:0	19	BovineHD1900014357	51323848	A	C	0.467254	-0.0481576	0.00861801	2.2968e-8
C14:0	19	BovineHD1900014358	51325151	G	A	0.467254	-0.0481576	0.00861801	2.2968e-8
C12:0	13	BovineHD1300017735	61984979	A	G	0.0638415	-0.0666253	0.0119268	2.321e-8
C4:0	17	BovineHD1700012016	43339309	A	G	0.123005	-0.0313467	0.00561178	2.32524e-8
C4:0	17	BovineHD1700014835	52742056	C	A	0.171712	-0.0265799	0.00476068	2.36126e-8
C4:0	17	BovineHD1700014838	52744905	A	C	0.171712	-0.0265799	0.00476068	2.36126e-8
C4:0	17	BovineHD1700014843	52749784	A	G	0.171712	-0.0265799	0.00476068	2.36126e-8
C14:0	7	BovineHD0700028896	98802791	G	A	0.0101816	0.211448	0.0378878	2.39263e-8
C4:0	17	BovineHD1700012340	44642056	A	G	0.410567	0.0206189	0.00369742	2.45307e-8
C4:0	17	BovineHD1700013719	48672747	A	G	0.334893	0.0220084	0.00394705	2.46236e-8
C4:0	17	BovineHD1700013720	48676251	C	A	0.334893	0.0220084	0.00394705	2.46236e-8
C4:0	16	BovineHD1600000436	1721605	A	G	0.279582	0.022846	0.00409883	2.4926e-8
C14:0	19	ARS-BFGL-NGS-39328	51326750	G	A	0.467529	-0.0480183	0.00861784	2.51875e-8
C14:0	10	BovineHD1000004491	13233709	C	A	0.0115575	0.207732	0.0373297	2.62464e-8
C10:0	13	BovineHD1300017929	62719766	G	A	0.111998	-0.0446009	0.00801688	2.64605e-8
C14:0	12	BovineHD1200015016	54313770	A	G	0.0176114	0.164899	0.0296433	2.65508e-8
C4:0	17	BovineHD1700015278	54009004	A	G	0.117777	-0.0322095	0.00579246	2.68855e-8
C8:0	13	ARS-BFGL-NGS-83446	62259448	A	G	0.186296	-0.0126118	0.0022681	2.69e-8
C4:0	17	BovineHD1700012931	46321296	G	A	0.443588	0.0201673	0.00362901	2.74069e-8
C4:0	17	BovineHD1700013249	47289837	A	C	0.282609	-0.022757	0.00409993	2.8473e-8
C6:0	13	ARS-BFGL-NGS-36552	68389914	A	G	0.422124	0.0119694	0.0021566	2.855e-8
C6:0	13	BovineHD1300018378	64496757	A	G	0.216566	-0.0150661	0.00271567	2.89204e-8
C6:0	13	BovineHD4100010316	64500844	A	G	0.216566	-0.0150661	0.00271567	2.89204e-8
C12:0	13	BovineHD1300019141	67481524	A	G	0.0740231	-0.0622996	0.0112332	2.92248e-8
C10:0	13	BovineHD1300019136	67472330	C	A	0.0811778	-0.0507144	0.00915086	2.98978e-8
C6:0	17	BovineHD1700014476	51084227	G	A	0.281233	-0.0129981	0.00234569	3.0028e-8
C4:0	17	BovineHD1700012937	46341654	A	G	0.398184	0.0207529	0.00374859	3.09122e-8
C4:0	17	BovineHD1700012671	45633791	A	G	0.148597	-0.028212	0.00509626	3.09759e-8
C4:0	16	BovineHD1600000435	1720495	A	G	0.279857	0.0226413	0.00409621	3.25061e-8
C12:0	13	BovineHD1300017849	62448949	A	G	0.0883324	-0.0567601	0.0102694	3.25511e-8
C12:0	13	BovineHD1300017850	62450667	C	A	0.0883324	-0.0567601	0.0102694	3.25511e-8
C12:0	13	BovineHD1300018241	63843713	G	A	0.272702	-0.0368896	0.00667901	3.32857e-8
C12:0	13	BovineHD1300018242	63848241	G	A	0.272702	-0.0368896	0.00667901	3.32857e-8
C4:0	17	BovineHD1700013236	47228010	A	G	0.40699	-0.0214966	0.00389212	3.33053e-8
C4:0	17	BovineHD1700012935	46334400	G	A	0.428453	0.0202017	0.00365777	3.33355e-8
C4:0	17	BovineHD4100013146	52221446	A	G	0.258668	-0.022967	0.00416535	3.5113e-8
C4:0	17	Hapmap28761-BTA-159815	46636204	C	G	0.286186	-0.0214084	0.00388949	3.70912e-8
C10:0	13	BovineHD1300017931	62727770	G	A	0.102917	-0.0448149	0.00815313	3.8709e-8
C14:0	13	BovineHD1300017735	61984979	A	G	0.0638415	-0.0926173	0.0168504	3.87547e-8
C4:0	17	BovineHD1700013241	47246559	G	A	0.389103	0.0201918	0.00367413	3.89229e-8
C4:0	17	BovineHD1700013243	47257784	A	C	0.389103	0.0201918	0.00367413	3.89229e-8
C4:0	17	BovineHD1700013284	47454627	A	C	0.302146	-0.0221171	0.00402666	3.95939e-8
C4:0	17	BovineHD4100013103	47458234	A	G	0.302146	-0.0221171	0.00402666	3.95939e-8
C4:0	17	BovineHD1700014514	51682489	A	G	0.34645	-0.0203871	0.0037137	4.02594e-8
C4:0	17	BovineHD1700014504	51668957	A	G	0.401486	-0.0197091	0.00359097	4.05297e-8
C4:0	17	BovineHD1700013955	49200762	A	G	0.4612	0.0209465	0.00381724	4.08022e-8
C4:0	17	BovineHD1700012767	45839013	G	A	0.24656	-0.0233513	0.00425593	4.09332e-8
C10:0	13	BovineHD4100010306	63239686	C	A	0.432306	-0.0284168	0.00518214	4.16742e-8
C10:0	13	ARS-BFGL-NGS-109250	63236944	G	A	0.422675	-0.0286945	0.00523801	4.29869e-8
C12:0	13	BovineHD1300017999	62944250	G	A	0.469455	0.0334315	0.00610301	4.30455e-8
C6:0	13	BovineHD1300018356	64411593	A	G	0.124106	-0.0179363	0.00327769	4.44396e-8
C14:0	19	BovineHD4100014190	37396572	A	C	0.059989	0.0991911	0.0181414	4.56015e-8
C4:0	17	BovineHD1700021966	43986949	G	A	0.302972	0.0208655	0.00381625	4.5632e-8
C4:0	10	BovineHD1000014829	49248507	G	A	0.0996147	0.0341145	0.00624031	4.58242e-8
C14:0	13	BovineHD1300017849	62448949	A	G	0.0883324	-0.0793124	0.0145084	4.58556e-8
C14:0	13	BovineHD1300017850	62450667	C	A	0.0883324	-0.0793124	0.0145084	4.58556e-8
C4:0	17	ARS-BFGL-NGS-75066	51097333	C	A	0.29169	-0.0218341	0.00399639	4.66983e-8
C4:0	17	BovineHD1700013285	47461429	C	A	0.302422	-0.0219885	0.00402818	4.79711e-8
C8:0	11	BovineHD1100014269	48527264	A	C	0.479637	0.00923986	0.00169297	4.82083e-8
C8:0	11	BovineHD1100014271	48530438	G	A	0.479637	0.00923986	0.00169297	4.82083e-8
C14:0	13	BovineHD1300017999	62944250	G	A	0.469455	0.0470525	0.00862196	4.83472e-8
C4:0	17	BovineHD1700011776	42335503	A	G	0.351954	0.0215043	0.00394191	4.88859e-8
C10:0	13	BovineHD1300018092	63235326	G	A	0.4224	-0.0285376	0.00523473	4.99194e-8
C14:0	19	BovineHD1900010684	36832507	G	A	0.203632	0.0585589	0.0107534	5.16289e-8
C4:0	17	BovineHD1700012176	44015624	A	C	0.302697	0.0208092	0.00382224	5.20232e-8
C4:0	17	BovineHD1700012925	46311114	A	G	0.428729	0.0199118	0.00365834	5.24339e-8
C4:0	17	BovineHD1700012738	45804489	A	G	0.481013	0.0202189	0.00371564	5.28149e-8
C4:0	17	BovineHD1700012739	45805226	C	A	0.481013	0.0202189	0.00371564	5.28149e-8
C4:0	17	BovineHD1700012744	45809903	A	G	0.481013	0.0202189	0.00371564	5.28149e-8
C4:0	17	BovineHD1700012752	45819596	A	G	0.481013	0.0202189	0.00371564	5.28149e-8
C4:0	17	BovineHD1700012753	45823157	A	G	0.481013	0.0202189	0.00371564	5.28149e-8
C4:0	17	BovineHD1700012754	45824374	A	G	0.481013	0.0202189	0.00371564	5.28149e-8
C4:0	17	BovineHD1700012757	45827934	A	G	0.481013	0.0202189	0.00371564	5.28149e-8
C4:0	17	BovineHD1700012758	45828934	G	A	0.481013	0.0202189	0.00371564	5.28149e-8
C4:0	17	BovineHD1700012760	45830553	A	G	0.481013	0.0202189	0.00371564	5.28149e-8
C4:0	17	BovineHD1700012761	45831132	A	C	0.481013	0.0202189	0.00371564	5.28149e-8
C4:0	17	BovineHD1700012762	45831931	G	A	0.481013	0.0202189	0.00371564	5.28149e-8
C4:0	17	BovineHD1700012763	45832805	A	G	0.481013	0.0202189	0.00371564	5.28149e-8
C4:0	17	BovineHD1700012765	45835418	A	G	0.481013	0.0202189	0.00371564	5.28149e-8
C12:0	13	BovineHD1300019129	67464466	A	G	0.273803	-0.0353107	0.00649214	5.35848e-8
C12:0	13	BovineHD1300018550	65285989	A	G	0.32306	-0.03405	0.00626204	5.40267e-8
C4:0	17	ARS-BFGL-NGS-35058	51076762	G	A	0.381398	-0.0200003	0.00367999	5.48348e-8
C4:0	17	BovineHD1700012850	46094732	G	A	0.238305	-0.0231649	0.00426578	5.62288e-8
C4:0	17	BovineHD1700013225	47190308	A	G	0.377545	0.0197132	0.00363096	5.66079e-8
C4:0	17	BovineHD1700014497	51599696	G	A	0.291414	-0.0216831	0.0039967	5.78758e-8
C14:0	13	BovineHD1300019127	67463110	G	A	0.0737479	-0.0863245	0.0159123	5.79531e-8
C4:0	17	BovineHD1700013240	47243164	A	G	0.40754	-0.0210673	0.00389191	6.1939e-8
C4:0	17	BovineHD1700012336	44629964	G	A	0.228674	-0.0233176	0.00430875	6.24356e-8
C10:0	13	BovineHD1300018094	63238798	G	A	0.459274	-0.0280369	0.00518237	6.30062e-8
C6:0	17	ARS-BFGL-NGS-1481	44275695	A	G	0.402862	-0.0116036	0.00214596	6.40214e-8
C4:0	17	BovineHD1700012382	44771450	A	G	0.427353	0.020218	0.0037436	6.63877e-8
C4:0	17	ARS-BFGL-NGS-20061	45836823	G	A	0.482113	0.020053	0.00371373	6.67571e-8
C4:0	10	BovineHD1000015262	50838288	G	A	0.170886	0.0269127	0.0049842	6.67904e-8
C4:0	10	BovineHD1000015263	50839501	G	A	0.170886	0.0269127	0.0049842	6.67904e-8
C12:0	13	BovineHD1300018398	64589486	A	G	0.365988	0.0345306	0.00639776	6.76547e-8
C4:0	17	BTA-117207-no-rs	47268519	A	G	0.408365	-0.0209581	0.00388377	6.80133e-8
C12:0	13	ARS-BFGL-NGS-70551	67467905	A	G	0.274078	-0.0350361	0.00649783	6.9689e-8
C12:0	13	BovineHD1300019133	67468746	A	C	0.274078	-0.0350361	0.00649783	6.9689e-8
C12:0	13	BovineHD1300019134	67469211	A	G	0.274078	-0.0350361	0.00649783	6.9689e-8
C4:0	17	BovineHD1700013282	47452767	A	G	0.376995	-0.0212744	0.00394813	7.10558e-8
C12:0	13	BovineHD1300019130	67465157	G	A	0.273528	-0.0349787	0.00649554	7.2429e-8
C12:0	13	BovineHD1300019131	67465890	A	G	0.273528	-0.0349787	0.00649554	7.2429e-8
C12:0	13	BovineHD1300019132	67466746	G	A	0.273528	-0.0349787	0.00649554	7.2429e-8
C4:0	17	BovineHD1700013377	47660098	G	A	0.167309	-0.0263445	0.00489375	7.31341e-8
C8:0	13	BovineHD1300019483	68391155	A	G	0.4224	0.00931997	0.00173214	7.42389e-8
C8:0	13	BovineHD1300017901	62619967	A	G	0.403137	0.00971525	0.00180587	7.45673e-8
C10:0	11	BovineHD1100014269	48527264	A	C	0.479637	0.0268246	0.00498669	7.48056e-8
C10:0	11	BovineHD1100014271	48530438	G	A	0.479637	0.0268246	0.00498669	7.48056e-8
C12:0	13	BovineHD1300018174	63428186	A	G	0.408365	-0.033326	0.00619714	7.54705e-8
C6:0	10	BovineHD1000014827	49244221	A	G	0.16400699999999999	0.0157337	0.00292583	7.55237e-8
C12:0	13	ARS-BFGL-NGS-100677	62933067	C	A	0.471932	0.032881	0.00611766	7.6681e-8
C4:0	17	BovineHD1700012334	44626897	C	A	0.452394	-0.0205016	0.00381551	7.73475e-8
C4:0	17	BovineHD1700012688	45675917	G	A	0.181343	-0.0249598	0.00465309	8.1333e-8
C6:0	17	BovineHD1700012232	44280801	A	G	0.403412	-0.0115057	0.00214572	8.22233e-8
C4:0	17	BovineHD1700014394	50553089	A	G	0.203082	0.0251901	0.00469798	8.23537e-8
C4:0	17	BovineHD1700014875	52819295	A	G	0.301046	-0.02177	0.0040611	8.29365e-8
C6:0	17	BovineHD1700012231	44280094	G	A	0.466979	-0.0119415	0.0022281	8.34657e-8
C6:0	17	BovineHD1700012233	44281411	C	A	0.466979	-0.0119415	0.0022281	8.34657e-8
C4:0	17	BovineHD1700021971	45387345	A	G	0.194827	-0.0243569	0.0045472	8.48706e-8
C6:0	13	BovineHD1300019129	67464466	A	G	0.273803	-0.0124654	0.00232767	8.54225e-8
C4:0	17	BovineHD1700013229	47200686	A	G	0.380297	0.0194073	0.00362425	8.56253e-8
C4:0	17	BovineHD1700014874	52815459	A	G	0.260594	-0.0226075	0.00422194	8.56683e-8
C6:0	13	BovineHD1300017879	62556854	A	G	0.356907	-0.0121964	0.00227799	8.6015e-8
C6:0	13	BovineHD1300017714	61902355	G	A	0.0941112	-0.0195689	0.00365572	8.65282e-8
C6:0	17	BovineHD1700016397	57902702	G	A	0.263071	-0.0126956	0.00237203	8.68921e-8
C6:0	17	BovineHD1700016399	57910229	G	A	0.263071	-0.0126956	0.00237203	8.68921e-8
C8:0	13	ARS-BFGL-NGS-36552	68389914	A	G	0.422124	0.00927689	0.00173329	8.68983e-8
C14:0	19	BovineHD4100014179	36822248	A	G	0.205283	0.0573442	0.0107162	8.73787e-8
C8:0	13	BovineHD1300018349	64366788	G	A	0.165658	-0.0125934	0.00235638	9.07239e-8
C8:0	13	BovineHD1300018353	64398138	A	G	0.165658	-0.0125934	0.00235638	9.07239e-8
C8:0	13	Hapmap54972-rs29014977	64399733	G	A	0.165658	-0.0125934	0.00235638	9.07239e-8
C8:0	13	BovineHD1300018360	64432139	G	A	0.165658	-0.0125934	0.00235638	9.07239e-8
C8:0	13	BovineHD1300018365	64453214	A	G	0.165658	-0.0125934	0.00235638	9.07239e-8
C4:0	17	BovineHD1700014588	52141087	A	G	0.246285	-0.0227251	0.00425339	9.15158e-8
C6:0	17	BovineHD1700014820	52721356	G	A	0.185746	-0.014303	0.00267723	9.17009e-8
C4:0	11	BovineHD1100030061	103285126	G	A	0.241332	0.023239	0.00435225	9.31843e-8
C6:0	17	BovineHD1700012228	44276563	C	A	0.466428	-0.0118831	0.00222749	9.56874e-8
C6:0	17	BovineHD1700012229	44278055	A	G	0.466428	-0.0118831	0.00222749	9.56874e-8
C6:0	17	BovineHD1700012230	44279113	A	G	0.466428	-0.0118831	0.00222749	9.56874e-8
C14:0	13	ARS-BFGL-NGS-100677	62933067	C	A	0.471932	0.0461041	0.00864268	9.58258e-8
C4:0	17	BovineHD1700012962	46415898	A	G	0.297193	-0.0207759	0.00389526	9.6261e-8
C6:0	13	BovineHD1300019130	67465157	G	A	0.273528	-0.0124187	0.00232888	9.68809e-8
C6:0	13	BovineHD1300019131	67465890	A	G	0.273528	-0.0124187	0.00232888	9.68809e-8
C6:0	13	BovineHD1300019132	67466746	G	A	0.273528	-0.0124187	0.00232888	9.68809e-8
C6:0	17	BovineHD1700013955	49200762	A	G	0.4612	0.0117662	0.00220746	9.80988e-8
C8:0	13	BovineHD1300017685	61791856	A	C	0.100715	-0.0145648	0.00273278	9.83954e-8
C10:0	13	BovineHD1300018398	64589486	A	G	0.365988	0.0289169	0.0054275	9.93871e-8
C6:0	13	BovineHD1300018089	63224031	C	A	0.389928	0.0122118	0.00229244	9.98424e-8
C6:0	13	BovineHD1300018093	63237784	G	A	0.389928	0.0122118	0.00229244	9.98424e-8
C6:0	13	ARS-BFGL-NGS-70551	67467905	A	G	0.274078	-0.0124082	0.00232971	1.00369e-7
C6:0	13	BovineHD1300019133	67468746	A	C	0.274078	-0.0124082	0.00232971	1.00369e-7
C6:0	13	BovineHD1300019134	67469211	A	G	0.274078	-0.0124082	0.00232971	1.00369e-7
C6:0	13	BovineHD4100010307	63242901	A	G	0.398459	0.0121475	0.00228186	1.01787e-7
C10:0	13	BovineHD1300018174	63428186	A	G	0.408365	-0.0279846	0.00525755	1.02215e-7
C10:0	26	BovineHD2600005463	21143532	A	G	0.225371	0.0327065	0.00614599	1.02859e-7
C4:0	17	BovineHD4100013108	47637025	G	A	0.329939	-0.0215752	0.00405814	1.0576e-7
C4:0	17	BovineHD1700012769	45850832	G	A	0.472757	0.0199745	0.00375758	1.06193e-7
C14:0	13	BovineHD1300006657	22742589	G	A	0.0126582	0.188593	0.035485	1.06822e-7
C6:0	17	BovineHD1700012200	44159221	A	G	0.225371	-0.0141238	0.00265784	1.07241e-7
C6:0	17	BovineHD1700012201	44169485	G	A	0.225371	-0.0141238	0.00265784	1.07241e-7
C6:0	17	BovineHD1700015224	53857517	A	G	0.356632	-0.0118471	0.0022297800000000002	1.07753e-7
C6:0	17	BovineHD1700014076	49580330	A	G	0.157953	-0.0155747	0.0029322800000000002	1.08751e-7
C4:0	17	BovineHD1700012072	43505504	A	G	0.175839	-0.0258234	0.0048627	1.09324e-7
C8:0	13	BovineHD1300017879	62556854	A	G	0.356907	-0.00972014	0.00183073	1.09959e-7
C4:0	17	BovineHD4100013091	45685544	G	A	0.159053	-0.026201	0.00493571	1.10559e-7
C14:0	13	BovineHD1300019141	67481524	A	G	0.0740231	-0.0842444	0.0158702	1.10631e-7
C12:0	26	BovineHD2600005463	21143532	A	G	0.225371	0.0384583	0.00724798	1.12012e-7
C4:0	11	ARS-BFGL-NGS-31097	103289035	A	G	0.228949	0.0236318	0.00446119	1.17596e-7
C4:0	17	BovineHD1700012058	43442811	A	G	0.177215	-0.0256368	0.00484278	1.19785e-7
C6:0	13	Hapmap38307-BTA-33222	66080035	A	C	0.358008	-0.0120373	0.00227391	1.19888e-7
C4:0	17	BovineHD1700012953	46399663	A	G	0.297468	-0.0205829	0.00388986	1.21366e-7
C4:0	17	BovineHD1700012954	46400444	A	G	0.297468	-0.0205829	0.00388986	1.21366e-7
C4:0	11	BovineHD1100030068	103304052	A	G	0.478536	-0.0189688	0.00358646	1.22994e-7
C4:0	17	BovineHD1700012684	45667796	G	A	0.157127	-0.0261849	0.00495436	1.25547e-7
C4:0	17	BovineHD1700013405	47740691	G	A	0.0902587	0.0337483	0.00638643	1.26132e-7
C4:0	17	BovineHD1700013880	49016281	A	G	0.375069	-0.0198413	0.00375489	1.26306e-7
C4:0	17	BovineHD1700013882	49017877	G	A	0.375069	-0.0198413	0.00375489	1.26306e-7
C4:0	17	BovineHD1700013883	49019122	A	G	0.375069	-0.0198413	0.00375489	1.26306e-7
C4:0	17	BovineHD1700013889	49041236	G	A	0.375069	-0.0198413	0.00375489	1.26306e-7
C4:0	17	BovineHD1700014596	52149928	A	G	0.250138	-0.0223495	0.00422961	1.26349e-7
C4:0	17	BovineHD1700014597	52154891	A	G	0.250138	-0.0223495	0.00422961	1.26349e-7
C4:0	17	BovineHD1700014600	52173341	A	G	0.250138	-0.0223495	0.00422961	1.26349e-7
C4:0	17	BovineHD1700014602	52178245	A	G	0.250138	-0.0223495	0.00422961	1.26349e-7
C4:0	17	BovineHD1700014604	52186903	A	G	0.250138	-0.0223495	0.00422961	1.26349e-7
C4:0	17	BovineHD1700014605	52191205	G	A	0.250138	-0.0223495	0.00422961	1.26349e-7
C8:0	13	BovineHD1300018549	65283149	A	G	0.372592	-0.00923352	0.00174751	1.26516e-7
C4:0	17	ARS-BFGL-NGS-67535	49044294	G	A	0.375344	-0.0198254	0.00375799	1.32378e-7
C8:0	13	BovineHD1300018548	65274414	A	G	0.372042	-0.00922047	0.00174936	1.35861e-7
C4:0	17	BovineHD1700013866	48997545	C	A	0.375344	-0.0197845	0.00375424	1.36495e-7
C4:0	17	BovineHD1700013867	48999651	G	A	0.375344	-0.0197845	0.00375424	1.36495e-7
C4:0	17	BovineHD1700013868	49000561	G	A	0.375344	-0.0197845	0.00375424	1.36495e-7
C4:0	17	BovineHD1700013869	49001795	G	A	0.375344	-0.0197845	0.00375424	1.36495e-7
C4:0	17	BovineHD1700013870	49002616	G	A	0.375344	-0.0197845	0.00375424	1.36495e-7
C4:0	17	BovineHD1700013872	49004586	A	G	0.375344	-0.0197845	0.00375424	1.36495e-7
C4:0	17	BovineHD1700013873	49005305	A	G	0.375344	-0.0197845	0.00375424	1.36495e-7
C4:0	17	BovineHD1700013874	49008442	C	A	0.375344	-0.0197845	0.00375424	1.36495e-7
C4:0	17	BovineHD1700013875	49009829	A	G	0.375344	-0.0197845	0.00375424	1.36495e-7
C4:0	17	BovineHD1700013876	49011609	A	C	0.375344	-0.0197845	0.00375424	1.36495e-7
C4:0	17	BovineHD1700013877	49012675	A	G	0.375344	-0.0197845	0.00375424	1.36495e-7
C8:0	17	BovineHD1700014504	51668957	A	G	0.401486	-0.00875063	0.00166107	1.3786e-7
C4:0	17	BovineHD1700012200	44159221	A	G	0.225371	-0.0242225	0.00459876	1.38528e-7
C4:0	17	BovineHD1700012201	44169485	G	A	0.225371	-0.0242225	0.00459876	1.38528e-7
C4:0	17	BovineHD1700012663	45614939	G	A	0.156852	-0.0261287	0.00496104	1.38838e-7
C4:0	17	BovineHD1700012665	45623917	G	A	0.156852	-0.0261287	0.00496104	1.38838e-7
C4:0	17	BovineHD1700012666	45626275	A	C	0.156852	-0.0261287	0.00496104	1.38838e-7
C4:0	17	BovineHD1700012667	45628160	G	A	0.156852	-0.0261287	0.00496104	1.38838e-7
C4:0	17	BovineHD1700012668	45629628	A	G	0.156852	-0.0261287	0.00496104	1.38838e-7
C4:0	17	BovineHD1700012669	45630643	G	A	0.156852	-0.0261287	0.00496104	1.38838e-7
C4:0	17	BovineHD1700012670	45632061	A	G	0.156852	-0.0261287	0.00496104	1.38838e-7
C4:0	17	BovineHD1700012672	45634251	A	G	0.156852	-0.0261287	0.00496104	1.38838e-7
C4:0	17	BovineHD1700012674	45635712	A	G	0.156852	-0.0261287	0.00496104	1.38838e-7
C4:0	17	BovineHD1700012675	45638980	A	G	0.156852	-0.0261287	0.00496104	1.38838e-7
C4:0	17	BovineHD1700012678	45645767	A	G	0.156852	-0.0261287	0.00496104	1.38838e-7
C4:0	17	BovineHD1700012679	45650227	A	G	0.156852	-0.0261287	0.00496104	1.38838e-7
C4:0	17	BovineHD1700012689	45680173	G	A	0.156852	-0.0261287	0.00496104	1.38838e-7
C4:0	17	BovineHD1700012691	45695697	G	A	0.156852	-0.0261287	0.00496104	1.38838e-7
C4:0	17	ARS-BFGL-NGS-118521	41854313	A	G	0.20721	-0.0237421	0.00450911	1.39916e-7
C4:0	11	BovineHD1100030310	104247224	A	G	0.49945	-0.0192126	0.00364958	1.40697e-7
C10:0	19	BovineHD4100014190	37396572	A	C	0.059989	0.057187	0.010864	1.41047e-7
C8:0	2	BovineHD0200017980	62232257	G	A	0.0170611	0.0308645	0.00586828	1.44404e-7
C4:0	17	BovineHD1700013793	48809249	A	G	0.363511	0.0205624	0.00390956	1.44434e-7
C4:0	17	BovineHD1700013724	48691828	G	A	0.381123	0.0199726	0.00379798	1.45041e-7
C4:0	17	BovineHD1700013725	48692468	A	G	0.381123	0.0199726	0.00379798	1.45041e-7
C4:0	17	BovineHD4100013126	48693112	A	G	0.381123	0.0199726	0.00379798	1.45041e-7
C4:0	17	BovineHD1700013722	48684181	G	A	0.380848	0.0199899	0.00380157	1.45376e-7
C4:0	17	BovineHD1700013726	48694797	A	G	0.380848	0.0199899	0.00380157	1.45376e-7
C4:0	17	BovineHD1700013727	48696081	A	G	0.380848	0.0199899	0.00380157	1.45376e-7
C4:0	17	BovineHD1700013892	49047712	A	G	0.375894	-0.0197325	0.00375375	1.46621e-7
C6:0	17	BovineHD1700015982	56298316	G	A	0.296643	-0.012566	0.00239236	1.50004e-7
C6:0	17	BovineHD1700015985	56309398	C	A	0.296643	-0.012566	0.00239236	1.50004e-7
C4:0	17	BovineHD1700013196	47142333	G	A	0.431205	0.0187832	0.00357693	1.51113e-7
C6:0	17	BovineHD1700015385	54292768	A	G	0.227573	-0.0130547	0.00248623	1.51429e-7
C4:0	11	BovineHD1100030075	103321851	G	A	0.487617	0.018861	0.0035947	1.54686e-7
C4:0	17	BovineHD1700013852	48942516	G	A	0.40809	-0.019481	0.00371296	1.54807e-7
C14:0	12	BovineHD1200026382	90063797	A	C	0.0145845	0.168377	0.0320932	1.55005e-7
C4:0	17	BovineHD1700012392	44810360	A	G	0.28426	-0.0224159	0.00427553	1.58121e-7
C4:0	17	BovineHD1700012394	44812771	G	A	0.28426	-0.0224159	0.00427553	1.58121e-7
C4:0	17	BovineHD1700012395	44817556	C	A	0.28426	-0.0224159	0.00427553	1.58121e-7
C4:0	17	BovineHD1700012396	44820508	A	G	0.28426	-0.0224159	0.00427553	1.58121e-7
C4:0	17	BovineHD1700012397	44821514	A	G	0.28426	-0.0224159	0.00427553	1.58121e-7
C4:0	17	ARS-BFGL-NGS-73072	44822427	C	A	0.28426	-0.0224159	0.00427553	1.58121e-7
C4:0	17	BovineHD1700012398	44832051	A	G	0.28426	-0.0224159	0.00427553	1.58121e-7
C4:0	17	Hapmap49157-BTA-41030	49227724	G	A	0.220418	-0.0233845	0.00446175	1.59625e-7
C4:0	17	ARS-BFGL-NGS-104247	49578439	A	G	0.37617	0.0204192	0.00389657	1.60305e-7
C4:0	17	BovineHD1700014077	49582157	A	G	0.37617	0.0204192	0.00389657	1.60305e-7
C4:0	17	BovineHD1700011831	42598580	A	G	0.249312	-0.0221535	0.00422862	1.61493e-7
C4:0	17	BovineHD1700011836	42625793	G	A	0.249312	-0.0221535	0.00422862	1.61493e-7
C4:0	17	BovineHD1700015246	53909190	G	A	0.136489	0.0280597	0.00535675	1.62155e-7
C4:0	17	BovineHD1700014587	52138907	A	G	0.345074	-0.020654	0.00394305	1.62251e-7
C6:0	17	BovineHD1700013562	48147485	G	A	0.197578	-0.0140019	0.0026731	1.62251e-7
C6:0	17	BovineHD1700013542	48096517	A	G	0.329664	-0.0124261	0.00237485	1.67339e-7
C6:0	17	BovineHD1700013543	48097363	A	G	0.329664	-0.0124261	0.00237485	1.67339e-7
C12:0	19	BovineHD1900010851	37304511	G	A	0.118052	0.0479941	0.00917259	1.67372e-7
C4:0	17	BovineHD1700012844	46080531	A	G	0.473032	-0.0194556	0.00372073	1.7045e-7
C6:0	13	BovineHD1300018094	63238798	G	A	0.459274	-0.0114492	0.00218986	1.71097e-7
C4:0	17	BovineHD1700012515	45192039	A	G	0.27738	-0.0217584	0.0041635	1.73244e-7
C4:0	17	BovineHD1700012516	45192550	A	G	0.27738	-0.0217584	0.0041635	1.73244e-7
C4:0	17	BovineHD1700012520	45199381	G	A	0.27738	-0.0217584	0.0041635	1.73244e-7
C4:0	17	BovineHD1700012521	45200140	A	G	0.27738	-0.0217584	0.0041635	1.73244e-7
C4:0	17	BovineHD1700012522	45200752	G	A	0.27738	-0.0217584	0.0041635	1.73244e-7
C4:0	17	BovineHD1700012523	45201468	A	G	0.27738	-0.0217584	0.0041635	1.73244e-7
C4:0	17	BovineHD1700012524	45202016	A	G	0.27738	-0.0217584	0.0041635	1.73244e-7
C4:0	17	BovineHD1700012525	45203010	G	A	0.27738	-0.0217584	0.0041635	1.73244e-7
C4:0	17	BovineHD1700012526	45205062	C	A	0.27738	-0.0217584	0.0041635	1.73244e-7
C4:0	17	BovineHD1700012529	45208347	A	G	0.27738	-0.0217584	0.0041635	1.73244e-7
C4:0	17	BovineHD1700012530	45208870	A	G	0.27738	-0.0217584	0.0041635	1.73244e-7
C4:0	17	BovineHD1700012531	45209399	G	A	0.27738	-0.0217584	0.0041635	1.73244e-7
C4:0	17	BovineHD1700012532	45210038	C	A	0.27738	-0.0217584	0.0041635	1.73244e-7
C4:0	17	BovineHD1700012533	45210825	G	A	0.27738	-0.0217584	0.0041635	1.73244e-7
C4:0	17	BovineHD1700012535	45215419	G	A	0.27738	-0.0217584	0.0041635	1.73244e-7
C4:0	17	BovineHD1700012536	45218658	G	A	0.27738	-0.0217584	0.0041635	1.73244e-7
C4:0	17	BovineHD1700012231	44280094	G	A	0.466979	-0.020139	0.00385391	1.73587e-7
C4:0	17	BovineHD1700012233	44281411	C	A	0.466979	-0.020139	0.00385391	1.73587e-7
C6:0	13	BovineHD4100010315	64429162	A	G	0.143643	-0.0161066	0.00308251	1.74003e-7
C4:0	11	BovineHD1100030297	104227967	G	A	0.264997	0.0210562	0.00403045	1.74837e-7
C4:0	11	BovineHD1100030299	104229722	G	A	0.264997	0.0210562	0.00403045	1.74837e-7
C4:0	17	BovineHD1700013194	47138114	A	G	0.241882	-0.0220148	0.0042146	1.75613e-7
C4:0	17	BovineHD1700012538	45226130	A	G	0.271877	-0.0218416	0.00418309	1.7757e-7
C6:0	10	BovineHD1000019404	67640047	A	C	0.0715465	0.0222819	0.00426877	1.79162e-7
C4:0	17	BovineHD1700012062	43457555	A	G	0.175014	-0.0253105	0.00484979	1.79998e-7
C4:0	17	BovineHD1700013238	47231756	C	A	0.270776	-0.0224485	0.00430271	1.81551e-7
C4:0	17	BovineHD1700011622	41850444	G	A	0.206935	-0.0235017	0.00450491	1.81931e-7
C4:0	17	BovineHD1700013462	47889361	A	G	0.179967	-0.0252209	0.00483829	1.86036e-7
C4:0	17	BovineHD1700013463	47892375	C	A	0.179967	-0.0252209	0.00483829	1.86036e-7
C10:0	19	BovineHD1900010851	37304511	G	A	0.118052	0.040556	0.00778054	1.86327e-7
C10:0	26	BovineHD2600005464	21144884	G	A	0.224821	0.0321261	0.00616722	1.89688e-7
C10:0	26	BovineHD2600005465	21146019	G	A	0.224821	0.0321261	0.00616722	1.89688e-7
C10:0	26	BovineHD2600005466	21146794	G	A	0.224821	0.0321261	0.00616722	1.89688e-7
C6:0	10	BTB-00425983	49237160	A	C	0.142267	0.0161976	0.00311002	1.90686e-7
C4:0	17	BovineHD1700013098	46858681	A	G	0.327738	-0.021126700000000002	0.00405931	1.94502e-7
C12:0	26	BovineHD2600005464	21144884	G	A	0.224821	0.0378486	0.00727301	1.95071e-7
C12:0	26	BovineHD2600005465	21146019	G	A	0.224821	0.0378486	0.00727301	1.95071e-7
C12:0	26	BovineHD2600005466	21146794	G	A	0.224821	0.0378486	0.00727301	1.95071e-7
C8:0	13	BovineHD1300018043	63109630	G	A	0.147496	-0.0125003	0.00240246	1.95952e-7
C6:0	17	BovineHD1700013541	48094664	G	A	0.329939	-0.0123464	0.00237316	1.96623e-7
C6:0	10	BovineHD1000019317	67329556	A	G	0.176665	0.0145529	0.00279746	1.96954e-7
C6:0	10	BovineHD1000019318	67331063	G	A	0.176665	0.0145529	0.00279746	1.96954e-7
C6:0	10	BovineHD1000019319	67331975	G	A	0.176665	0.0145529	0.00279746	1.96954e-7
C6:0	10	BovineHD1000019321	67333132	G	A	0.176665	0.0145529	0.00279746	1.96954e-7
C6:0	10	BovineHD1000019322	67334830	A	G	0.176665	0.0145529	0.00279746	1.96954e-7
C6:0	10	BovineHD1000019324	67342536	A	G	0.176665	0.0145529	0.00279746	1.96954e-7
C6:0	10	BovineHD1000019325	67345149	G	A	0.176665	0.0145529	0.00279746	1.96954e-7
C6:0	13	BovineHD1300017878	62553264	A	G	0.45322	-0.0115277	0.00221617	1.97539e-7
C4:0	17	BovineHD1700012076	43518978	A	G	0.473583	0.0193387	0.00371792	1.97717e-7
C4:0	18	BovineHD1800003504	9855020	A	G	0.339846	0.020013	0.00384835	1.98852e-7
C6:0	10	BovineHD1000014826	49239716	C	A	0.144469	0.0160129	0.0030812	2.02543e-7
C4:0	17	BovineHD1700014474	51078591	A	G	0.370941	-0.0193757	0.00372911	2.03862e-7
C12:0	19	BovineHD1900014371	51380689	C	A	0.456797	-0.0318195	0.0061247	2.04425e-7
C4:0	17	BovineHD1700012059	43449028	G	A	0.175289	-0.0251809	0.0048482	2.05973e-7
C4:0	17	BovineHD1700012067	43480359	A	G	0.174739	-0.0251685	0.00484891	2.09676e-7
C4:0	10	BovineHD1000015295	51018833	G	A	0.1541	0.0273667	0.00527308	2.10411e-7
C10:0	13	BovineHD1300017714	61902355	G	A	0.0941112	-0.0448762	0.00865114	2.13342e-7
C14:0	19	ARS-BFGL-NGS-116929	50478941	A	G	0.25399	0.0512016	0.00987518	2.16158e-7
C6:0	17	BovineHD1700013288	47471823	G	A	0.264172	-0.0124045	0.00239307	2.17727e-7
C6:0	17	BovineHD1700013289	47472492	G	A	0.264172	-0.0124045	0.00239307	2.17727e-7
C6:0	17	BovineHD1700013290	47473738	A	G	0.264172	-0.0124045	0.00239307	2.17727e-7
C6:0	17	BovineHD1700013291	47474311	A	G	0.264172	-0.0124045	0.00239307	2.17727e-7
C6:0	13	BovineHD1300017169	59924050	G	A	0.0690699	-0.02169	0.00418625	2.2042e-7
C14:0	19	BovineHD1900014098	50486640	A	G	0.25454	0.0510877	0.00986215	2.21679e-7
C4:0	17	BovineHD1700012363	44697075	A	G	0.35333	0.0200879	0.00387997	2.25082e-7
C12:0	19	BovineHD4100014190	37396572	A	C	0.059989	0.0662887	0.012808	2.27199e-7
C6:0	17	BovineHD1700015225	53860709	G	A	0.344249	-0.0116619	0.0022538	2.28738e-7
C14:0	7	Hapmap43049-BTA-78931	52788724	A	G	0.446065	0.044974	0.00869571	2.3164e-7
C4:0	17	BovineHD1700012335	44628546	G	A	0.434232	-0.0198768	0.00384439	2.33655e-7
C12:0	13	BovineHD1300018378	64496757	A	G	0.216566	-0.0391589	0.0075744	2.34217e-7
C12:0	13	BovineHD4100010316	64500844	A	G	0.216566	-0.0391589	0.0075744	2.34217e-7
C6:0	17	BovineHD1700015522	54708697	G	A	0.132086	-0.0163238	0.00315933	2.38058e-7
C6:0	10	BovineHD1000013999	46727430	A	G	0.0971381	0.0188162	0.00364462	2.43371e-7
C8:0	13	BovineHD1300017872	62527818	G	A	0.282334	-0.00995679	0.00192876	2.43964e-7
C8:0	13	BovineHD1300017873	62528401	C	A	0.282334	-0.00995679	0.00192876	2.43964e-7
C4:0	17	BovineHD1700012866	46152347	G	A	0.429279	-0.0183626	0.00355727	2.44342e-7
C4:0	17	BovineHD1700012874	46160593	A	G	0.429279	-0.0183626	0.00355727	2.44342e-7
C4:0	17	BovineHD1700012875	46162539	C	A	0.429279	-0.0183626	0.00355727	2.44342e-7
C6:0	11	Hapmap48142-BTA-99107	60938631	A	G	0.010732	0.0457999	0.00887404	2.45487e-7
C4:0	11	BovineHD1100030313	104257128	G	A	0.487342	-0.0187082	0.00362568	2.47076e-7
C4:0	11	BovineHD1100030314	104258107	G	A	0.487342	-0.0187082	0.00362568	2.47076e-7
C4:0	11	BovineHD1100030315	104258657	G	A	0.487342	-0.0187082	0.00362568	2.47076e-7
C4:0	11	BovineHD1100030316	104259231	A	G	0.487342	-0.0187082	0.00362568	2.47076e-7
C4:0	11	BovineHD1100030317	104259699	A	G	0.487342	-0.0187082	0.00362568	2.47076e-7
C4:0	17	BovineHD1700015223	53856386	C	A	0.471106	-0.0189859	0.00367954	2.47143e-7
C14:0	21	BovineHD2100001450	6972071	A	G	0.012383	0.177817	0.0344625	2.47315e-7
C4:0	17	BovineHD1700012228	44276563	C	A	0.466428	-0.0198728	0.00385288	2.49729e-7
C4:0	17	BovineHD1700012229	44278055	A	G	0.466428	-0.0198728	0.00385288	2.49729e-7
C4:0	17	BovineHD1700012230	44279113	A	G	0.466428	-0.0198728	0.00385288	2.49729e-7
C10:0	26	BovineHD4100017752	21139834	A	G	0.224546	0.0317831	0.00616511	2.53199e-7
C10:0	26	BovineHD2600005461	21140458	G	A	0.224546	0.0317831	0.00616511	2.53199e-7
C12:0	26	BovineHD4100017752	21139834	A	G	0.224546	0.0374744	0.0072705	2.54569e-7
C12:0	26	BovineHD2600005461	21140458	G	A	0.224546	0.0374744	0.0072705	2.54569e-7
C8:0	13	BovineHD1300017949	62800168	A	C	0.399009	0.0088425	0.00171561	2.54812e-7
C4:0	17	BovineHD1700014075	49575172	A	G	0.373143	0.0201314	0.00390684	2.5655e-7
C4:0	17	BovineHD1700012385	44784538	C	A	0.291965	-0.0214996	0.00417318	2.57923e-7
C4:0	17	BovineHD1700012871	46157328	A	G	0.429554	-0.0183397	0.00356006	2.58386e-7
C4:0	17	BovineHD1700012877	46165302	G	A	0.429554	-0.0183397	0.00356006	2.58386e-7
C4:0	17	BovineHD1700013848	48929170	C	A	0.48404	-0.0186981	0.00362965	2.5843e-7
C10:0	8	BovineHD0800006801	22556329	A	G	0.432856	-0.0262276	0.00509201	2.59469e-7
C4:0	17	BovineHD1700015222	53854562	G	A	0.46973	-0.0190208	0.00369344	2.60652e-7
C6:0	17	BovineHD1700013482	47967823	C	A	0.115025	-0.0170751	0.00331594	2.61316e-7
C4:0	17	BovineHD1700014876	52827529	A	G	0.301046	-0.0203665	0.0039552500000000004	2.61559e-7
C4:0	17	BovineHD4100013100	46633856	A	G	0.269675	-0.0208045	0.00404151	2.63682e-7
C14:0	19	BovineHD1900010855	37324253	A	C	0.0764997	0.0818692	0.015907	2.65062e-7
C14:0	19	BovineHD1900010856	37326298	A	G	0.0764997	0.0818692	0.015907	2.65062e-7
C8:0	26	BovineHD2600005463	21143532	A	G	0.225371	0.0107219	0.0020837	2.66698e-7
C12:0	19	BovineHD1900014348	51307828	A	G	0.467254	-0.0313028	0.0060872	2.71246e-7
C12:0	19	BovineHD1900014349	51312108	G	A	0.467254	-0.0313028	0.0060872	2.71246e-7
C12:0	19	BovineHD1900014354	51319695	G	A	0.467254	-0.0313028	0.0060872	2.71246e-7
C12:0	19	BovineHD1900014355	51320976	G	A	0.467254	-0.0313028	0.0060872	2.71246e-7
C12:0	19	BovineHD1900014356	51322878	G	A	0.467254	-0.0313028	0.0060872	2.71246e-7
C12:0	19	BovineHD1900014357	51323848	A	C	0.467254	-0.0313028	0.0060872	2.71246e-7
C12:0	19	BovineHD1900014358	51325151	G	A	0.467254	-0.0313028	0.0060872	2.71246e-7
C4:0	17	BovineHD4100013106	47526768	G	A	0.130985	-0.0277894	0.00540453	2.72029e-7
C6:0	17	BovineHD1700016206	57141428	C	A	0.329389	-0.0127417	0.00247863	2.73805e-7
C4:0	10	BovineHD1000013999	46727430	A	G	0.0971381	0.0322967	0.00628503	2.76685e-7
C4:0	17	BovineHD1700010952	40111977	G	A	0.45322	0.0192292	0.00374327	2.79149e-7
C4:0	17	BovineHD1700015221	53853039	A	G	0.43891	-0.0187761	0.00365867	2.8676e-7
C4:0	17	BovineHD1700013460	47885430	A	G	0.075399	0.0354805	0.00691584	2.89254e-7
C10:0	8	Hapmap50207-BTA-108741	22548179	A	G	0.433132	-0.026124	0.00509466	2.93279e-7
C12:0	19	ARS-BFGL-NGS-39328	51326750	G	A	0.467529	-0.0312112	0.00608709	2.93701e-7
C6:0	13	BovineHD1300018097	63254208	C	A	0.421299	-0.0111372	0.00217466	3.03345e-7
C14:0	13	BovineHD1300018549	65283149	A	G	0.372592	-0.0438542	0.00856524	3.055e-7
C14:0	13	BovineHD1300019129	67464466	A	G	0.273803	-0.046956	0.00917206	3.06416e-7
C12:0	11	BovineHD1100014269	48527264	A	C	0.479637	0.0301009	0.00587971	3.06436e-7
C12:0	11	BovineHD1100014271	48530438	G	A	0.479637	0.0301009	0.00587971	3.06436e-7
C14:0	13	BovineHD1300018548	65274414	A	G	0.372042	-0.0438914	0.00857425	3.07184e-7
C12:0	13	BovineHD1300019137	67473098	G	A	0.0814529	-0.0551081	0.0107663	3.07897e-7
C4:0	18	BovineHD1800003150	9115117	G	A	0.286186	0.0202478	0.00395617	3.08755e-7
C8:0	17	BovineHD1700015925	56174646	A	G	0.348927	0.00945247	0.00184721	3.10151e-7
C4:0	10	BovineHD1000015299	51043042	G	A	0.156577	0.0268037	0.00524021	3.13741e-7
C14:0	7	BovineHD0700015209	52705482	A	C	0.347551	-0.0436525	0.00853909	3.18625e-7
C6:0	17	BovineHD4100013108	47637025	G	A	0.329939	-0.0119892	0.00234592	3.21061e-7
C4:0	17	BovineHD1700012528	45206451	A	G	0.27628	-0.0212451	0.00415792	3.22946e-7
C4:0	11	BovineHD1100029976	102903383	A	C	0.465603	0.0184275	0.00360657	3.23138e-7
C8:0	10	BovineHD1000014008	46754169	A	G	0.229224	0.0106384	0.00208244	3.2457e-7
C6:0	17	BovineHD1700012081	43555154	G	A	0.481288	0.0113415	0.00222082	3.27507e-7
C14:0	19	BovineHD1900014096	50479772	A	G	0.255091	0.0503722	0.00986381	3.27722e-7
C10:0	13	BovineHD1300018356	64411593	A	G	0.124106	-0.0396124	0.00775688	3.27748e-7
C4:0	17	BovineHD1700012387	44791709	G	A	0.278206	-0.0218036	0.00427297	3.34872e-7
C4:0	11	ARS-BFGL-NGS-22584	105845271	G	C	0.342047	-0.020285	0.00397572	3.35711e-7
C8:0	13	BovineHD1300017878	62553264	A	G	0.45322	-0.00908201	0.00178068	3.39124e-7
C4:0	17	BovineHD1700012388	44796598	A	G	0.222895	-0.023335	0.00457805	3.4482e-7
C8:0	17	BovineHD1700014514	51682489	A	G	0.34645	-0.00874897	0.00171735	3.4972e-7
C8:0	11	Hapmap48142-BTA-99107	60938631	A	G	0.010732	0.036227	0.00711445	3.54256e-7
C4:0	17	BovineHD1700013199	47144822	G	A	0.45377	0.0180664	0.00354808	3.54518e-7
C4:0	10	BTB-00424333	52372286	G	A	0.156302	0.0269667	0.00529678	3.55917e-7
C4:0	10	BovineHD1000015637	52374368	C	A	0.156302	0.0269667	0.00529678	3.55917e-7
C4:0	10	BovineHD1000015638	52376234	A	G	0.156302	0.0269667	0.00529678	3.55917e-7
C4:0	10	BovineHD1000015639	52381360	G	A	0.156302	0.0269667	0.00529678	3.55917e-7
C4:0	10	BovineHD1000015640	52388149	A	G	0.156302	0.0269667	0.00529678	3.55917e-7
C4:0	10	BovineHD1000015642	52393961	A	G	0.156302	0.0269667	0.00529678	3.55917e-7
C4:0	10	BovineHD1000015645	52396289	A	G	0.156302	0.0269667	0.00529678	3.55917e-7
C4:0	10	BovineHD1000015652	52403572	A	G	0.156302	0.0269667	0.00529678	3.55917e-7
C4:0	10	BovineHD1000015654	52406357	G	A	0.156302	0.0269667	0.00529678	3.55917e-7
C4:0	10	BovineHD1000015655	52407375	A	G	0.156302	0.0269667	0.00529678	3.55917e-7
C4:0	10	BovineHD1000015656	52408342	A	C	0.156302	0.0269667	0.00529678	3.55917e-7
C4:0	10	BovineHD1000015657	52410293	A	G	0.156302	0.0269667	0.00529678	3.55917e-7
C4:0	10	BovineHD1000015660	52417336	G	A	0.156302	0.0269667	0.00529678	3.55917e-7
C4:0	10	BovineHD1000015664	52435935	A	G	0.156302	0.0269667	0.00529678	3.55917e-7
C6:0	10	BovineHD1000019298	67254688	A	G	0.11117200000000001	0.0176029	0.00345796	3.57028e-7
C4:0	17	BovineHD1700012386	44790315	C	A	0.289763	-0.0212806	0.0041808	3.5793e-7
C4:0	17	BovineHD1700012389	44800582	G	A	0.289763	-0.0212806	0.0041808	3.5793e-7
C6:0	17	BovineHD1700013462	47889361	A	G	0.179967	-0.0142234	0.00279606	3.63892e-7
C6:0	17	BovineHD1700013463	47892375	C	A	0.179967	-0.0142234	0.00279606	3.63892e-7
C6:0	10	BovineHD1000019300	67265185	A	G	0.111998	0.0175569	0.00345187	3.65334e-7
C6:0	17	BovineHD1700014044	49503308	A	G	0.193726	-0.0137322	0.00270026	3.66662e-7
C12:0	19	BovineHD1900014360	51333432	G	A	0.458998	-0.031093	0.00611426	3.66985e-7
C12:0	19	BovineHD1900014361	51341014	G	A	0.458998	-0.031093	0.00611426	3.66985e-7
C12:0	19	BovineHD1900014363	51343311	G	A	0.458998	-0.031093	0.00611426	3.66985e-7
C12:0	19	BovineHD1900014364	51349695	G	A	0.458998	-0.031093	0.00611426	3.66985e-7
C6:0	13	BovineHD1300018349	64366788	G	A	0.165658	-0.014907	0.00293179	3.68408e-7
C6:0	13	BovineHD1300018353	64398138	A	G	0.165658	-0.014907	0.00293179	3.68408e-7
C6:0	13	Hapmap54972-rs29014977	64399733	G	A	0.165658	-0.014907	0.00293179	3.68408e-7
C6:0	13	BovineHD1300018360	64432139	G	A	0.165658	-0.014907	0.00293179	3.68408e-7
C6:0	13	BovineHD1300018365	64453214	A	G	0.165658	-0.014907	0.00293179	3.68408e-7
C6:0	17	BovineHD4100013176	57118902	G	A	0.318382	-0.0126775	0.00249424	3.72083e-7
C6:0	17	BovineHD1700016203	57135986	G	A	0.318382	-0.0126775	0.00249424	3.72083e-7
C6:0	17	BovineHD1700016210	57147915	A	G	0.318382	-0.0126775	0.00249424	3.72083e-7
C6:0	17	BovineHD1700016212	57154259	A	G	0.318382	-0.0126775	0.00249424	3.72083e-7
C6:0	13	BovineHD4100010306	63239686	C	A	0.432306	-0.0111284	0.00218983	3.73755e-7
C4:0	17	BovineHD1700015817	55732434	A	G	0.117501	-0.0294719	0.00580098	3.76425e-7
C4:0	17	BovineHD1700015821	55746919	A	G	0.117501	-0.0294719	0.00580098	3.76425e-7
C6:0	17	BovineHD1700014834	52740162	A	G	0.16098	-0.0144254	0.00284363	3.9181e-7
C12:0	13	BovineHD1300017929	62719766	G	A	0.111998	-0.0479014	0.00944861	3.985e-7
C14:0	13	ARS-BFGL-NGS-70551	67467905	A	G	0.274078	-0.0464949	0.00918009	4.08921e-7
C14:0	13	BovineHD1300019133	67468746	A	C	0.274078	-0.0464949	0.00918009	4.08921e-7
C14:0	13	BovineHD1300019134	67469211	A	G	0.274078	-0.0464949	0.00918009	4.08921e-7
C4:0	17	BovineHD1700015814	55719923	G	A	0.119152	-0.0291684	0.00576021	4.11046e-7
C14:0	13	BovineHD1300019130	67465157	G	A	0.273528	-0.0464585	0.00917684	4.13622e-7
C14:0	13	BovineHD1300019131	67465890	A	G	0.273528	-0.0464585	0.00917684	4.13622e-7
C14:0	13	BovineHD1300019132	67466746	G	A	0.273528	-0.0464585	0.00917684	4.13622e-7
C14:0	13	BovineHD4100010306	63239686	C	A	0.432306	-0.043685	0.00862901	4.1364e-7
C4:0	17	BovineHD1700012364	44699300	A	G	0.348652	-0.0186935	0.00369452	4.19749e-7
C4:0	17	BovineHD1700012366	44701595	A	C	0.348652	-0.0186935	0.00369452	4.19749e-7
C8:0	13	BovineHD1300018739	65998236	A	G	0.41552	-0.00905881	0.0017906	4.21278e-7
C12:0	8	BovineHD0800006801	22556329	A	G	0.432856	-0.0303814	0.00600596	4.22477e-7
C8:0	19	BovineHD1900017971	62345825	A	G	0.275454	-0.00966181	0.00191137	4.30607e-7
C4:0	17	BovineHD1700012087	43598699	A	G	0.482113	-0.0192478	0.00380919	4.34917e-7
C4:0	11	BovineHD1100030245	104010107	A	G	0.350303	-0.019707	0.00390138	4.38829e-7
C8:0	13	BovineHD1300017752	62053401	A	G	0.320033	0.00935545	0.00185252	4.41538e-7
C8:0	13	BovineHD1300017753	62054098	A	G	0.320033	0.00935545	0.00185252	4.41538e-7
C8:0	13	BovineHD1300017757	62063203	A	G	0.320033	0.00935545	0.00185252	4.41538e-7
C4:0	17	BovineHD1700013813	48856363	A	G	0.440011	0.0190449	0.00377211	4.44449e-7
C4:0	17	BovineHD1700013815	48859809	A	G	0.440011	0.0190449	0.00377211	4.44449e-7
C12:0	13	BovineHD1300018000	62947465	G	A	0.305999	0.0333054	0.00659675	4.44671e-7
C12:0	13	BovineHD1300018001	62950126	A	G	0.305999	0.0333054	0.00659675	4.44671e-7
C12:0	13	BovineHD1300018002	62953893	C	A	0.305999	0.0333054	0.00659675	4.44671e-7
C12:0	13	BovineHD1300018003	62954588	A	C	0.305999	0.0333054	0.00659675	4.44671e-7
C12:0	13	ARS-BFGL-NGS-90261	62955647	G	A	0.305999	0.0333054	0.00659675	4.44671e-7
C12:0	13	BovineHD1300018006	62960536	A	G	0.305999	0.0333054	0.00659675	4.44671e-7
C14:0	12	BovineHD1200022860	79910723	G	A	0.0137589	0.153729	0.0304693	4.52688e-7
C6:0	17	BovineHD1700016008	56471977	A	C	0.43093	-0.0112596	0.00223208	4.54785e-7
C6:0	17	BovineHD1700016015	56498061	A	G	0.43093	-0.0112596	0.00223208	4.54785e-7
C4:0	17	BovineHD1700012359	44692907	C	A	0.348376	-0.018633	0.00369468	4.57845e-7
C4:0	17	BovineHD1700012360	44693529	G	A	0.348376	-0.018633	0.00369468	4.57845e-7
C4:0	17	BovineHD1700012361	44694694	A	G	0.348376	-0.018633	0.00369468	4.57845e-7
C4:0	17	BovineHD1700012362	44695939	G	A	0.348376	-0.018633	0.00369468	4.57845e-7
C4:0	17	BovineHD1700013555	48128692	C	A	0.326362	-0.0195835	0.00388502	4.63671e-7
C4:0	6	BovineHD0600024019	87703727	A	G	0.299395	-0.020705	0.00410847	4.6651e-7
C6:0	17	BovineHD1700021971	45387345	A	G	0.194827	-0.0132364	0.00262655	4.66856e-7
C12:0	8	Hapmap50207-BTA-108741	22548179	A	G	0.433132	-0.030277600000000002	0.00600909	4.68852e-7
C8:0	13	ARS-BFGL-NGS-65466	66009719	G	A	0.41607	-0.0089909	0.00178498	4.7294e-7
C8:0	13	BovineHD1300018744	66011836	G	A	0.41607	-0.0089909	0.00178498	4.7294e-7
C8:0	13	BovineHD1300018745	66014046	A	G	0.41607	-0.0089909	0.00178498	4.7294e-7
C8:0	13	BovineHD1300018748	66020975	A	G	0.41607	-0.0089909	0.00178498	4.7294e-7
C8:0	13	BovineHD1300018750	66026871	A	G	0.41607	-0.0089909	0.00178498	4.7294e-7
C8:0	13	BovineHD1300018751	66027362	G	A	0.432306	-0.00878687	0.00174574	4.82021e-7
C12:0	13	BovineHD1300019136	67472330	C	A	0.0811778	-0.054283	0.0107851	4.82464e-7
C4:0	17	BovineHD1700012372	44718360	A	G	0.392955	-0.0197069	0.00391616	4.84902e-7
C12:0	13	BovineHD1300017931	62727770	G	A	0.102917	-0.0483422	0.00960769	4.86379e-7
C6:0	17	BovineHD1700013383	47678035	G	A	0.140616	-0.0153744	0.003056	4.8820800000000005e-07
C8:0	13	BovineHD1300018754	66040326	A	C	0.405063	-0.00907169	0.00180376	4.92221e-7
C10:0	13	BovineHD1300017806	62248517	C	A	0.187122	-0.0335868	0.00668427	5.04068e-7
C4:0	17	BovineHD1700014633	52309340	G	A	0.317281	-0.0203345	0.00404961	5.13092e-7
C8:0	13	BovineHD1300018373	64480379	A	G	0.238305	-0.0106632	0.00212384	5.1479e-7
C4:0	17	BovineHD1700013743	48715732	G	A	0.406714	0.0189348	0.00377136	5.14859e-7
C6:0	17	BovineHD1700015223	53856386	C	A	0.471106	-0.0106731	0.0021264	5.18463e-7
C4:0	17	BovineHD1700012957	46404111	A	G	0.488167	-0.0181435	0.00361478	5.18706e-7
C4:0	17	BovineHD1700012958	46405498	A	G	0.488167	-0.0181435	0.00361478	5.18706e-7
C4:0	17	BovineHD1700012959	46410461	G	A	0.488167	-0.0181435	0.00361478	5.18706e-7
C4:0	17	BovineHD1700012960	46411386	G	A	0.488167	-0.0181435	0.00361478	5.18706e-7
C4:0	17	BovineHD1700012963	46417584	G	A	0.488167	-0.0181435	0.00361478	5.18706e-7
C14:0	13	BovineHD1300017931	62727770	G	A	0.102917	-0.0681277	0.0135742	5.19633e-7
C8:0	13	BovineHD1300018174	63428186	A	G	0.408365	-0.00896001	0.00178534	5.20325e-7
C10:0	13	Hapmap38307-BTA-33222	66080035	A	C	0.358008	-0.0270058	0.00538126	5.20797e-7
C4:0	17	BovineHD1700011832	42599335	A	G	0.214089	-0.0227199	0.00452969	5.28223e-7
C6:0	17	BovineHD1700007747	27409563	A	G	0.375069	-0.0112439	0.00224179	5.2872e-7
C14:0	13	BovineHD1300018398	64589486	A	G	0.365988	0.0453249	0.0090383	5.30979e-7
C4:0	17	BovineHD1700013319	47540864	G	A	0.0762245	0.0345334	0.00688736	5.33019e-7
C6:0	17	BovineHD1700014873	52812126	C	A	0.225647	-0.0128158	0.00255633	5.34834e-7
C4:0	17	BovineHD1700015826	55761595	G	A	0.144744	-0.0262906	0.00524754	5.44065e-7
C8:0	26	BovineHD2600005464	21144884	G	A	0.224821	0.0104723	0.0020909	5.48515e-7
C8:0	26	BovineHD2600005465	21146019	G	A	0.224821	0.0104723	0.0020909	5.48515e-7
C8:0	26	BovineHD2600005466	21146794	G	A	0.224821	0.0104723	0.0020909	5.48515e-7
C4:0	17	BovineHD1700013744	48716383	G	A	0.406164	0.0189263	0.00377978	5.52121e-7
C4:0	17	BovineHD1700013747	48719217	A	C	0.406164	0.0189263	0.00377978	5.52121e-7
C4:0	17	BovineHD1700013748	48722020	G	A	0.406164	0.0189263	0.00377978	5.52121e-7
C4:0	17	BovineHD1700013749	48722824	G	A	0.406164	0.0189263	0.00377978	5.52121e-7
C4:0	17	BovineHD1700013750	48723734	C	A	0.406164	0.0189263	0.00377978	5.52121e-7
C4:0	17	BovineHD1700013751	48724435	A	G	0.406164	0.0189263	0.00377978	5.52121e-7
C4:0	17	BovineHD1700013753	48727286	A	G	0.406164	0.0189263	0.00377978	5.52121e-7
C4:0	17	BovineHD1700013754	48728120	A	G	0.406164	0.0189263	0.00377978	5.52121e-7
C4:0	17	BovineHD1700013756	48729802	G	A	0.406164	0.0189263	0.00377978	5.52121e-7
C4:0	17	BovineHD4100013127	48730614	G	A	0.406164	0.0189263	0.00377978	5.52121e-7
C4:0	17	BovineHD1700013757	48731906	G	A	0.406164	0.0189263	0.00377978	5.52121e-7
C4:0	17	BovineHD1700013758	48732506	G	A	0.406164	0.0189263	0.00377978	5.52121e-7
C4:0	17	BovineHD1700013759	48733881	A	G	0.406164	0.0189263	0.00377978	5.52121e-7
C4:0	17	BovineHD1700013760	48735172	C	A	0.406164	0.0189263	0.00377978	5.52121e-7
C4:0	17	BovineHD1700013761	48736806	A	C	0.406164	0.0189263	0.00377978	5.52121e-7
C4:0	17	BovineHD1700013763	48738797	A	C	0.406164	0.0189263	0.00377978	5.52121e-7
C4:0	17	BovineHD1700013764	48740016	G	A	0.406164	0.0189263	0.00377978	5.52121e-7
C4:0	17	BovineHD1700013765	48741079	A	C	0.406164	0.0189263	0.00377978	5.52121e-7
C4:0	17	BovineHD1700013766	48741647	G	A	0.406164	0.0189263	0.00377978	5.52121e-7
C4:0	17	BovineHD1700013767	48742824	A	G	0.406164	0.0189263	0.00377978	5.52121e-7
C4:0	17	BovineHD1700013768	48743661	A	G	0.406164	0.0189263	0.00377978	5.52121e-7
C4:0	17	BovineHD1700013770	48746274	G	A	0.406164	0.0189263	0.00377978	5.52121e-7
C4:0	17	BovineHD1700013771	48749493	A	G	0.406164	0.0189263	0.00377978	5.52121e-7
C14:0	13	BovineHD1300019137	67473098	G	A	0.0814529	-0.0761436	0.0152106	5.55802e-7
C14:0	23	BovineHD2300002527	10355808	A	G	0.012383	0.176516	0.0352628	5.56475e-7
C4:0	17	BovineHD1700013808	48849517	G	A	0.439185	0.0187996	0.003757	5.61833e-7
C14:0	19	BovineHD1900014097	50483330	C	A	0.257567	0.0491874	0.00983069	5.63116e-7
C14:0	29	BovineHD2900009189	30881521	A	G	0.0170611	0.133982	0.0267955	5.72833e-7
C8:0	17	ARS-BFGL-NGS-35058	51076762	G	A	0.381398	-0.00850463	0.00170218	5.84386e-7
C10:0	12	BovineHD1200015016	54313770	A	G	0.0176114	0.0889184	0.0178011	5.88069e-7
C10:0	13	BovineHD1300018882	66563331	A	G	0.104293	-0.0406542	0.00813883	5.88079e-7
C6:0	13	BovineHD1300017872	62527818	G	A	0.282334	-0.0119832	0.00239922	5.89511e-7
C6:0	13	BovineHD1300017873	62528401	C	A	0.282334	-0.0119832	0.00239922	5.89511e-7
C6:0	13	ARS-BFGL-NGS-109250	63236944	G	A	0.422675	-0.011055	0.00221355	5.90617e-7
C4:0	17	BovineHD1700012316	44584642	G	A	0.357182	-0.0199252	0.00399164	5.98387e-7
C8:0	13	BovineHD1300018371	64478327	G	A	0.23803	-0.0106082	0.00212516	5.98484e-7
C6:0	19	BovineHD1900017971	62345825	A	G	0.275454	-0.0118785	0.0023799	6.00097e-7
C4:0	17	BovineHD1700013740	48713285	A	G	0.405889	0.0188338	0.00377682	6.14237e-7
C8:0	13	BovineHD1300019304	67932600	A	C	0.1153	-0.0130793	0.00262304	6.15447e-7
C10:0	13	BovineHD1300018549	65283149	A	G	0.372592	-0.0256523	0.00514463	6.15667e-7
C6:0	17	BovineHD1700014872	52811292	A	G	0.222345	-0.0129016	0.00258829	6.20948e-7
C6:0	17	BovineHD4100013143	50520450	A	G	0.206109	-0.013303	0.00267009	6.28544e-7
C10:0	13	BovineHD1300018548	65274414	A	G	0.372042	-0.025648	0.00515006	6.35396e-7
C4:0	6	BovineHD0600023239	84459758	C	A	0.186846	-0.0241098	0.00484235	6.39308e-7
C10:0	19	BovineHD1900014371	51380689	C	A	0.456797	-0.0258602	0.00519393	6.39347e-7
C4:0	10	BovineHD1000015403	51334784	C	A	0.202807	0.0231502	0.00465422	6.55768e-7
C8:0	17	BovineHD1700014474	51078591	A	G	0.370941	-0.00857806	0.00172488	6.58814e-7
C4:0	17	BovineHD1700014393	50551442	A	G	0.206935	0.0236179	0.00475038	6.63365e-7
C4:0	17	BovineHD1700015867	55936672	C	A	0.173088	-0.0261889	0.00527121	6.75437e-7
C4:0	17	BovineHD1700015868	55939494	C	A	0.173088	-0.0261889	0.00527121	6.75437e-7
C4:0	17	BovineHD1700015870	55945381	A	G	0.173088	-0.0261889	0.00527121	6.75437e-7
C4:0	17	BovineHD1700015872	55957276	G	A	0.173088	-0.0261889	0.00527121	6.75437e-7
C6:0	17	BovineHD1700013282	47452767	A	G	0.376995	-0.0113459	0.00228386	6.76862e-7
C4:0	1	BovineHD0100040687	141975293	A	G	0.0685195	-0.0365592	0.00735917	6.77006e-7
C12:0	13	ARS-BFGL-NGS-109250	63236944	G	A	0.422675	-0.0306392	0.0061743	6.96334e-7
C4:0	17	BovineHD1700015819	55740189	G	A	0.144744	-0.0260238	0.0052444	6.96986e-7
C12:0	13	BovineHD1300018166	63408820	G	A	0.482113	0.0310015	0.00625116	7.07396e-7
C10:0	13	BovineHD1300018000	62947465	G	A	0.305999	0.0277494	0.00559618	7.09896e-7
C10:0	13	BovineHD1300018001	62950126	A	G	0.305999	0.0277494	0.00559618	7.09896e-7
C10:0	13	BovineHD1300018002	62953893	C	A	0.305999	0.0277494	0.00559618	7.09896e-7
C10:0	13	BovineHD1300018003	62954588	A	C	0.305999	0.0277494	0.00559618	7.09896e-7
C10:0	13	ARS-BFGL-NGS-90261	62955647	G	A	0.305999	0.0277494	0.00559618	7.09896e-7
C10:0	13	BovineHD1300018006	62960536	A	G	0.305999	0.0277494	0.00559618	7.09896e-7
C4:0	17	BovineHD1700013465	47901873	G	A	0.228398	-0.021779	0.00439485	7.21175e-7
C8:0	13	ARS-BFGL-NGS-89312	62330291	A	G	0.253165	-0.0101421	0.00204699	7.24712e-7
C10:0	13	BovineHD1300017671	61743334	A	C	0.105394	-0.0403777	0.00815234	7.31188e-7
C8:0	13	BovineHD1300018039	63093719	A	G	0.185195	-0.0108561	0.00219286	7.39596e-7
C12:0	19	ARS-BFGL-NGS-116929	50478941	A	G	0.25399	0.0345101	0.00697283	7.45084e-7
C4:0	17	BovineHD1700013849	48931613	G	A	0.473308	-0.0179592	0.00362967	7.50282e-7
C4:0	17	ARS-BFGL-NGS-48248	47561475	C	G	0.443038	0.0183904	0.00371769	7.54674e-7
C6:0	13	BovineHD1300018092	63235326	G	A	0.4224	-0.0109388	0.00221216	7.62004e-7
C12:0	13	BovineHD1300018092	63235326	G	A	0.4224	-0.0305054	0.00617044	7.66154e-7
C14:0	19	BovineHD1900013878	49741783	A	G	0.354981	0.0454851	0.00920312	7.71816e-7
C12:0	12	BovineHD1200015016	54313770	A	G	0.0176114	0.10368	0.020978	7.71969e-7
C4:0	17	BovineHD1700013795	48818032	G	A	0.410017	0.0186061	0.003766	7.79064e-7
C4:0	17	BovineHD1700012863	46144143	A	G	0.406714	-0.0184058	0.0037276	7.90458e-7
C12:0	13	BovineHD4100010306	63239686	C	A	0.432306	-0.0301516	0.00610786	7.95315e-7
C8:0	11	BovineHD1100014895	50533980	A	C	0.481563	-0.00843625	0.00170988	8.06408e-7
C8:0	13	BovineHD1300018752	66038059	A	G	0.429279	-0.00864057	0.00175175	8.11673e-7
C8:0	26	BovineHD4100017752	21139834	A	G	0.224546	0.0103074	0.00209019	8.16803e-7
C8:0	26	BovineHD2600005461	21140458	G	A	0.224546	0.0103074	0.00209019	8.16803e-7
C14:0	13	ARS-BFGL-NGS-109250	63236944	G	A	0.422675	-0.0430096	0.00872264	8.18935e-7
C10:0	13	BovineHD1300018406	64621429	A	G	0.347276	-0.0266847	0.00541202	8.19621e-7
C4:0	17	BovineHD1700012860	46132316	A	G	0.406439	-0.0183743	0.00372778	8.26472e-7
C4:0	17	BovineHD1700012861	46134543	A	G	0.406439	-0.0183743	0.00372778	8.26472e-7
C14:0	13	BovineHD1300017929	62719766	G	A	0.111998	-0.0657604	0.0133489	8.38041e-7
C10:0	19	BovineHD1900014348	51307828	A	G	0.467254	-0.0254179	0.00516219	8.48557e-7
C10:0	19	BovineHD1900014349	51312108	G	A	0.467254	-0.0254179	0.00516219	8.48557e-7
C10:0	19	BovineHD1900014354	51319695	G	A	0.467254	-0.0254179	0.00516219	8.48557e-7
C10:0	19	BovineHD1900014355	51320976	G	A	0.467254	-0.0254179	0.00516219	8.48557e-7
C10:0	19	BovineHD1900014356	51322878	G	A	0.467254	-0.0254179	0.00516219	8.48557e-7
C10:0	19	BovineHD1900014357	51323848	A	C	0.467254	-0.0254179	0.00516219	8.48557e-7
C10:0	19	BovineHD1900014358	51325151	G	A	0.467254	-0.0254179	0.00516219	8.48557e-7
C6:0	17	BovineHD1700012110	43704930	C	A	0.278481	-0.0117444	0.00238524	8.48919e-7
C10:0	19	BovineHD1900010855	37324253	A	C	0.0764997	0.0468938	0.00952599	8.53468e-7
C10:0	19	BovineHD1900010856	37326298	A	G	0.0764997	0.0468938	0.00952599	8.53468e-7
C8:0	13	BovineHD1300018044	63115088	G	A	0.189048	-0.0107067	0.00217665	8.70477e-7
C14:0	3	ARS-BFGL-NGS-11215	108560061	A	G	0.0126582	0.17594	0.0357796	8.77393e-7
C14:0	13	BovineHD1300019136	67472330	C	A	0.0811778	-0.0749023	0.015237	8.84153e-7
C8:0	13	ARS-BFGL-NGS-85867	69070669	A	C	0.176665	-0.0107899	0.0021955	8.89913e-7
C8:0	13	ARS-BFGL-NGS-95285	63096370	A	G	0.185471	-0.0107794	0.0021934	8.90177e-7
C12:0	26	BovineHD2600005462	21141279	A	C	0.273253	0.0331594	0.00674795	8.92419e-7
C6:0	13	BovineHD1300017806	62248517	C	A	0.187122	-0.0138792	0.00282482	8.95476e-7
C4:0	17	BovineHD1700010184	37341817	A	G	0.23803	-0.0209389	0.00426206	8.97592e-7
C4:0	10	BovineHD1000015247	50775979	A	G	0.36929	0.0186607	0.00380097	9.13292e-7
C4:0	10	BovineHD1000015251	50780518	A	G	0.36929	0.0186607	0.00380097	9.13292e-7
C4:0	10	ARS-BFGL-NGS-8836	50789886	G	A	0.36929	0.0186607	0.00380097	9.13292e-7
C10:0	19	ARS-BFGL-NGS-39328	51326750	G	A	0.467529	-0.0253423	0.00516209	9.13941e-7
C6:0	17	BovineHD1700014836	52743106	A	G	0.161255	-0.0139428	0.0028415	9.25431e-7
C6:0	17	BovineHD1700014837	52743970	A	C	0.161255	-0.0139428	0.0028415	9.25431e-7
C6:0	17	BovineHD1700014839	52745714	A	C	0.161255	-0.0139428	0.0028415	9.25431e-7
C6:0	17	BovineHD1700014840	52746731	A	G	0.161255	-0.0139428	0.0028415	9.25431e-7
C6:0	17	BovineHD1700014841	52747491	A	G	0.161255	-0.0139428	0.0028415	9.25431e-7
C8:0	10	BovineHD1000019494	68095305	G	A	0.358283	0.00879914	0.00179342	9.27948e-7
C8:0	13	BovineHD1300018398	64589486	A	G	0.365988	0.00904158	0.00184296	9.29468e-7
C14:0	13	BovineHD1300018000	62947465	G	A	0.305999	0.0457198	0.00931935	9.30024e-7
C14:0	13	BovineHD1300018001	62950126	A	G	0.305999	0.0457198	0.00931935	9.30024e-7
C14:0	13	BovineHD1300018002	62953893	C	A	0.305999	0.0457198	0.00931935	9.30024e-7
C14:0	13	BovineHD1300018003	62954588	A	C	0.305999	0.0457198	0.00931935	9.30024e-7
C14:0	13	ARS-BFGL-NGS-90261	62955647	G	A	0.305999	0.0457198	0.00931935	9.30024e-7
C14:0	13	BovineHD1300018006	62960536	A	G	0.305999	0.0457198	0.00931935	9.30024e-7
C6:0	17	BovineHD1700012349	44662539	A	G	0.136214	-0.015449	0.00314932	9.31804e-7
C12:0	19	BovineHD1900014098	50486640	A	G	0.25454	0.0341391	0.00696364	9.46363e-7
C4:0	10	BovineHD1000015394	51280150	G	A	0.186571	0.0236372	0.00482472	9.62297e-7
C4:0	17	Hapmap50682-BTA-41001	46140152	A	G	0.406714	-0.0183175	0.00373893	9.62576e-7
C4:0	17	BovineHD1700016302	57390172	G	A	0.337094	0.0182898	0.00373404	9.67567e-7
C12:0	13	BovineHD1300018094	63238798	G	A	0.459274	-0.0299147	0.00610775	9.69002e-7
C4:0	10	BovineHD1000015253	50796225	G	A	0.380297	0.0185817	0.00379578	9.8126e-7
C6:0	17	BovineHD1700015259	53946879	A	G	0.0844799	0.0187064	0.00382208	9.86599e-7
C14:0	13	BovineHD1300018092	63235326	G	A	0.4224	-0.0426635	0.00871719	9.87143e-7
C6:0	13	BovineHD1300017901	62619967	A	G	0.403137	0.0109972	0.00224724	9.89826e-7
C6:0	17	ARS-BFGL-NGS-36082	55916203	A	G	0.183819	-0.0137205	0.00280463	9.97593e-7
C10:0	13	BovineHD1300018166	63408820	G	A	0.482113	0.0259369	0.00530325	1.00445e-6
C10:0	17	BovineHD1700015848	55864167	A	G	0.339296	0.026038	0.00532454	1.00735e-6
C4:0	17	BovineHD1700015224	53857517	A	G	0.356632	-0.0188568	0.00385628	1.00884e-6
C10:0	17	BovineHD1700015845	55851199	A	G	0.341772	0.0259793	0.00531601	1.02387e-6
C6:0	17	BovineHD1700015226	53866646	A	G	0.419373	0.0104147	0.00213119	1.0247e-6
C6:0	17	BovineHD1700015228	53870688	A	G	0.419373	0.0104147	0.00213119	1.0247e-6
C6:0	17	BovineHD1700015231	53873838	A	G	0.419373	0.0104147	0.00213119	1.0247e-6
C4:0	17	BovineHD1700012558	45276921	A	G	0.41497	-0.0183978	0.00376488	1.02538e-6
C4:0	17	BovineHD1700016397	57902702	G	A	0.263071	-0.0200636	0.00410583	1.02587e-6
C4:0	17	BovineHD1700016399	57910229	G	A	0.263071	-0.0200636	0.00410583	1.02587e-6
C10:0	13	ARS-BFGL-NGS-83446	62259448	A	G	0.186296	-0.0326403	0.00667972	1.02656e-6
C8:0	13	BovineHD1300018089	63224031	C	A	0.389928	0.00900009	0.00184198	1.02862e-6
C8:0	13	BovineHD1300018093	63237784	G	A	0.389928	0.00900009	0.00184198	1.02862e-6
C4:0	17	BovineHD1700013864	48994043	A	G	0.426802	0.0176216	0.00360666	1.02988e-6
C8:0	7	BovineHD0700028896	98802791	G	A	0.0101816	0.0375447	0.00768758	1.04052e-6
C6:0	13	BovineHD1300018326	64220819	G	A	0.394882	0.0108078	0.00221452	1.0585e-6
C6:0	13	BovineHD1300018327	64226872	A	G	0.394882	0.0108078	0.00221452	1.0585e-6
C6:0	13	BovineHD1300018328	64228423	A	G	0.394882	0.0108078	0.00221452	1.0585e-6
C14:0	13	BovineHD1300018378	64496757	A	G	0.216566	-0.052223	0.010701	1.05979e-6
C14:0	13	BovineHD4100010316	64500844	A	G	0.216566	-0.052223	0.010701	1.05979e-6
C6:0	13	BovineHD1300017752	62053401	A	G	0.320033	0.0112471	0.00230506	1.06449e-6
C6:0	13	BovineHD1300017753	62054098	A	G	0.320033	0.0112471	0.00230506	1.06449e-6
C6:0	13	BovineHD1300017757	62063203	A	G	0.320033	0.0112471	0.00230506	1.06449e-6
C4:0	17	BovineHD1700013731	48702066	A	C	0.372317	0.0188576	0.00386594	1.07236e-6
C4:0	17	BovineHD1700013732	48704229	A	C	0.372317	0.0188576	0.00386594	1.07236e-6
C4:0	17	BovineHD1700013733	48705431	A	G	0.372317	0.0188576	0.00386594	1.07236e-6
C4:0	17	BovineHD1700013734	48706474	A	C	0.372317	0.0188576	0.00386594	1.07236e-6
C4:0	17	BovineHD1700013735	48707848	G	A	0.372317	0.0188576	0.00386594	1.07236e-6
C4:0	17	BovineHD1700013736	48708769	G	A	0.372317	0.0188576	0.00386594	1.07236e-6
C4:0	17	BovineHD1700013737	48709448	A	G	0.372317	0.0188576	0.00386594	1.07236e-6
C4:0	17	BovineHD1700013738	48711144	A	G	0.372317	0.0188576	0.00386594	1.07236e-6
C6:0	17	BovineHD1700015222	53854562	G	A	0.46973	-0.0104069	0.0021345	1.08506e-6
C6:0	17	BovineHD4100013106	47526768	G	A	0.130985	-0.0152255	0.00312299	1.0864e-6
C8:0	19	BovineHD1900017973	62347592	A	C	0.282058	-0.00927626	0.00190305	1.09134e-6
C4:0	17	BovineHD1700012980	46500600	C	A	0.436159	-0.0179262	0.00367817	1.09543e-6
C6:0	17	ARS-BFGL-NGS-99210	52740918	A	G	0.338745	-0.0108074	0.00221793	1.1006e-6
C8:0	13	BovineHD4100010307	63242901	A	G	0.398459	0.00893221	0.0018334	1.10504e-6
C12:0	19	BovineHD1900018297	63344091	C	A	0.140341	-0.0424781	0.00873294	1.14964e-6
C4:0	10	BovineHD1000015404	51337421	A	G	0.201156	0.022741	0.00467618	1.15525e-6
C4:0	10	BovineHD1000015405	51339579	C	A	0.201156	0.022741	0.00467618	1.15525e-6
C4:0	10	BovineHD1000015407	51345682	A	G	0.201156	0.022741	0.00467618	1.15525e-6
C4:0	10	BovineHD1000015409	51350190	A	G	0.201156	0.022741	0.00467618	1.15525e-6
C4:0	10	BovineHD1000015412	51363649	G	A	0.201156	0.022741	0.00467618	1.15525e-6
C4:0	10	BovineHD1000015415	51377461	A	G	0.201156	0.022741	0.00467618	1.15525e-6
C10:0	19	BovineHD1900014360	51333432	G	A	0.458998	-0.0252144	0.00518502	1.15667e-6
C10:0	19	BovineHD1900014361	51341014	G	A	0.458998	-0.0252144	0.00518502	1.15667e-6
C10:0	19	BovineHD1900014363	51343311	G	A	0.458998	-0.0252144	0.00518502	1.15667e-6
C10:0	19	BovineHD1900014364	51349695	G	A	0.458998	-0.0252144	0.00518502	1.15667e-6
C14:0	16	BovineHD1600018839	66442378	G	A	0.297193	-0.0434292	0.00893091	1.15738e-6
C8:0	13	BovineHD1300018036	63085508	C	A	0.19978	-0.0104331	0.00214553	1.15802e-6
C6:0	17	BovineHD1700014825	52727215	G	A	0.33792	-0.0107815	0.00221857	1.17575e-6
C6:0	17	BovineHD1700014826	52727888	G	A	0.33792	-0.0107815	0.00221857	1.17575e-6
C6:0	17	BovineHD1700014828	52730193	G	A	0.33792	-0.0107815	0.00221857	1.17575e-6
C6:0	17	BovineHD1700014829	52730960	G	A	0.33792	-0.0107815	0.00221857	1.17575e-6
C6:0	17	BovineHD1700014830	52732471	A	G	0.33792	-0.0107815	0.00221857	1.17575e-6
C6:0	17	BovineHD1700014831	52733762	G	A	0.33792	-0.0107815	0.00221857	1.17575e-6
C8:0	8	BovineHD0800006801	22556329	A	G	0.432856	-0.00838804	0.00172639	1.18142e-6
C10:0	13	BovineHD1300019473	68375092	A	G	0.436159	0.0248412	0.00511271	1.18147e-6
C10:0	17	BovineHD1700015843	55840583	A	G	0.336544	0.025846	0.00532195	1.19482e-6
C10:0	17	Hapmap47284-BTA-41164	55853187	G	A	0.336544	0.025846	0.00532195	1.19482e-6
C10:0	17	BovineHD1700015853	55880892	A	G	0.336544	0.025846	0.00532195	1.19482e-6
C4:0	17	BovineHD1700012052	43419304	A	G	0.252064	0.0195603	0.00402791	1.19675e-6
C4:0	17	BovineHD1700012053	43424321	C	A	0.252064	0.0195603	0.00402791	1.19675e-6
C6:0	13	BovineHD1300017758	62065597	G	A	0.37727	0.0106593	0.00219516	1.19876e-6
C6:0	13	BovineHD1300017759	62067270	A	G	0.37727	0.0106593	0.00219516	1.19876e-6
C6:0	13	BovineHD1300017761	62069070	G	A	0.37727	0.0106593	0.00219516	1.19876e-6
C6:0	17	BovineHD1700015988	56331218	G	A	0.23115	-0.0124656	0.00256763	1.20439e-6
C6:0	17	BovineHD1700015951	56240571	G	A	0.236379	-0.0123779	0.00254974	1.20653e-6
C4:0	17	BovineHD1700012970	46458630	A	G	0.49257	0.0174748	0.00360018	1.21072e-6
C12:0	13	BovineHD1300018004	62956547	A	G	0.306274	0.032002	0.00659365	1.21331e-6
C4:0	17	ARS-BFGL-NGS-109945	44703759	G	A	0.337644	-0.0195591	0.0040302	1.21523e-6
C6:0	17	BovineHD1700013277	47437208	G	A	0.293065	-0.011442	0.00235819	1.22189e-6
C6:0	17	BovineHD1700013280	47447365	G	A	0.293065	-0.011442	0.00235819	1.22189e-6
C4:0	17	BovineHD1700014631	52297538	A	G	0.22262	0.0215316	0.00443765	1.22199e-6
C14:0	19	BovineHD4100014137	33147705	A	G	0.0624656	0.0855614	0.0176344	1.22246e-6
C6:0	17	BovineHD1700014812	52712364	A	G	0.415795	0.0105361	0.00217163	1.22404e-6
C4:0	10	BovineHD1000015630	52340980	A	G	0.191524	0.0237801	0.00490207	1.22824e-6
C6:0	17	BovineHD1700015943	56219925	C	A	0.236379	-0.0123592	0.00254883	1.24091e-6
C4:0	17	BovineHD1700013721	48678672	A	G	0.441937	0.018055	0.00372359	1.24197e-6
C6:0	14	BovineHD1400011965	42022591	G	A	0.0162356	0.0401921	0.00829436	1.26157e-6
C6:0	17	BovineHD1700015994	56375093	G	A	0.231425	-0.012425	0.00256416	1.26196e-6
C6:0	17	BovineHD1700015998	56394154	A	G	0.231425	-0.012425	0.00256416	1.26196e-6
C8:0	13	BovineHD1300017677	61758700	A	G	0.13016	-0.0121011	0.00249766	1.2663e-6
C8:0	13	BovineHD1300017678	61764038	A	G	0.13016	-0.0121011	0.00249766	1.2663e-6
C8:0	13	BovineHD1300017680	61771007	G	A	0.13016	-0.0121011	0.00249766	1.2663e-6
C4:0	16	BovineHD1600000383	1545187	C	A	0.386901	0.0187358	0.00386762	1.27078e-6
C10:0	11	BovineHD1100013571	46555985	A	G	0.449642	0.024606	0.00508019	1.27553e-6
C10:0	11	BovineHD1100013572	46556648	A	G	0.449642	0.024606	0.00508019	1.27553e-6
C10:0	11	BovineHD1100013573	46557360	A	G	0.449642	0.024606	0.00508019	1.27553e-6
C12:0	13	BovineHD1300018161	63397475	G	A	0.452944	-0.0297016	0.00613346	1.28189e-6
C6:0	17	BovineHD1700015947	56229874	A	G	0.236103	-0.0123503	0.00255072	1.28607e-6
C6:0	17	BovineHD1700015949	56233596	A	G	0.236103	-0.0123503	0.00255072	1.28607e-6
C14:0	26	BovineHD2600012545	44555311	A	G	0.0129334	0.169927	0.035103	1.29306e-6
C14:0	13	BovineHD1300011789	40774299	G	A	0.0126582	0.181001	0.0373932	1.29519e-6
C6:0	17	ARS-BFGL-NGS-21400	57109193	A	G	0.427078	-0.010882	0.00224857	1.30154e-6
C4:0	17	BovineHD1700013739	48712698	A	G	0.372042	0.0186919	0.00386321	1.30854e-6
C6:0	13	ARS-BFGL-NGS-83446	62259448	A	G	0.186296	-0.0136581	0.00282286	1.30894e-6
C14:0	13	BovineHD1300017671	61743334	A	C	0.105394	-0.0656789	0.0135749	1.30986e-6
C14:0	13	BovineHD1300018174	63428186	A	G	0.408365	-0.0423463	0.00875499	1.31933e-6
C4:0	17	BovineHD1700015385	54292768	A	G	0.227573	-0.0208024	0.0043024	1.33105e-6
C14:0	19	BovineHD1900014128	50597556	A	G	0.235278	0.0504932	0.0104455	1.33824e-6
C10:0	26	BovineHD2600005462	21141279	A	C	0.273253	0.0276557	0.00572208	1.34392e-6
C12:0	13	BovineHD1300018137	63361660	A	C	0.448542	-0.0295882	0.00612198	1.34422e-6
C12:0	13	BovineHD1300018139	63363227	A	G	0.448542	-0.0295882	0.00612198	1.34422e-6
C12:0	13	BovineHD1300018140	63363814	A	G	0.448542	-0.0295882	0.00612198	1.34422e-6
C12:0	13	BovineHD1300018142	63367926	A	G	0.448542	-0.0295882	0.00612198	1.34422e-6
C14:0	18	BovineHD1800005178	16592649	A	G	0.0148597	0.15571	0.0322213	1.34824e-6
C6:0	17	BovineHD1700012016	43339309	A	G	0.123005	-0.0156607	0.00324086	1.34984e-6
C4:0	17	BovineHD1700014222	49971948	G	A	0.142543	0.025218	0.00521875	1.35042e-6
C6:0	2	BovineHD0200000570	1965239	G	A	0.0220143	0.0327828	0.00678943	1.3756e-6
C6:0	13	BovineHD1300017671	61743334	A	C	0.105394	-0.016633	0.00344497	1.37779e-6
C6:0	13	BovineHD1300019304	67932600	A	C	0.1153	-0.0157542	0.0032633	1.38119e-6
C4:0	17	BovineHD1700011668	42049156	A	G	0.443588	0.0175725	0.00364052	1.38662e-6
C10:0	19	BovineHD1900018297	63344091	C	A	0.140341	-0.0357484	0.00740621	1.38733e-6
C10:0	17	BovineHD1700015834	55793435	G	A	0.33847	0.0256998	0.00532652	1.40095e-6
C8:0	10	ARS-BFGL-NGS-16198	68029646	A	G	0.356632	0.00854237	0.00177049	1.40109e-6
C6:0	17	BovineHD1700015979	56292635	A	G	0.233076	-0.0123879	0.00256807	1.40847e-6
C6:0	17	ARS-BFGL-NGS-57149	56310258	C	A	0.233076	-0.0123879	0.00256807	1.40847e-6
C14:0	11	BovineHD1100013571	46555985	A	G	0.449642	0.040883	0.00847533	1.40876e-6
C14:0	11	BovineHD1100013572	46556648	A	G	0.449642	0.040883	0.00847533	1.40876e-6
C14:0	11	BovineHD1100013573	46557360	A	G	0.449642	0.040883	0.00847533	1.40876e-6
C4:0	16	BovineHD1600003513	13208123	G	A	0.352229	-0.0184241	0.00382042	1.41743e-6
C4:0	16	BovineHD1600000378	1517213	A	G	0.29169	0.0196642	0.00407799	1.42101e-6
C4:0	17	BovineHD4100013077	43938950	A	G	0.490644	-0.0171951	0.00356619	1.42348e-6
C14:0	19	BovineHD1900016683	58688750	G	A	0.0745735	-0.0770962	0.0159903	1.42522e-6
C6:0	13	BovineHD1300020014	70074922	A	G	0.484315	0.0105174	0.00218143	1.42606e-6
C4:0	17	BovineHD1700015079	53366640	A	G	0.090809	0.0309043	0.00640998	1.42643e-6
C4:0	17	BovineHD1700015080	53372369	A	G	0.090809	0.0309043	0.00640998	1.42643e-6
C4:0	17	BovineHD1700015081	53373359	A	G	0.090809	0.0309043	0.00640998	1.42643e-6
C4:0	17	BovineHD1700015084	53395736	A	G	0.090809	0.0309043	0.00640998	1.42643e-6
C8:0	13	BovineHD1300017758	62065597	G	A	0.37727	0.00850666	0.00176442	1.42684e-6
C8:0	13	BovineHD1300017759	62067270	A	G	0.37727	0.00850666	0.00176442	1.42684e-6
C8:0	13	BovineHD1300017761	62069070	G	A	0.37727	0.00850666	0.00176442	1.42684e-6
C8:0	8	Hapmap50207-BTA-108741	22548179	A	G	0.433132	-0.00832682	0.00172729	1.43017e-6
C14:0	13	BovineHD4100010324	65280649	A	G	0.409741	-0.0402654	0.00835309	1.43255e-6
C4:0	16	BovineHD1600000384	1553286	G	A	0.386901	0.0186698	0.0038738	1.43922e-6
C10:0	17	BovineHD1700015849	55864973	A	G	0.348652	0.0253563	0.0052631	1.45184e-6
C12:0	19	BovineHD1900014096	50479772	A	G	0.255091	0.0335502	0.0069648	1.45651e-6
C6:0	19	BovineHD1900017973	62347592	A	C	0.282058	-0.0114076	0.00236956	1.47776e-6
C4:0	17	BovineHD1700012985	46524933	G	A	0.430655	-0.0177919	0.00369615	1.48209e-6
C4:0	17	BovineHD1700012986	46530558	G	A	0.430655	-0.0177919	0.00369615	1.48209e-6
C12:0	19	BovineHD1900010855	37324253	A	C	0.0764997	0.0540553	0.0112305	1.48498e-6
C12:0	19	BovineHD1900010856	37326298	A	G	0.0764997	0.0540553	0.0112305	1.48498e-6
C6:0	11	BovineHD1100014885	50492638	A	G	0.480737	0.0100658	0.00209128	1.48503e-6
C6:0	13	BovineHD1300017949	62800168	A	C	0.399009	0.0102732	0.00213441	1.48569e-6
C8:0	19	BovineHD4100014190	37396572	A	C	0.059989	0.0177321	0.00368464	1.49097e-6
C10:0	13	BovineHD1300018161	63397475	G	A	0.452944	-0.0250449	0.00520459	1.49371e-6
C10:0	17	BovineHD1700015829	55779172	A	G	0.336269	0.0256056	0.00532454	1.51703e-6
C8:0	11	BovineHD1100013571	46555985	A	G	0.449642	0.0082937	0.00172473	1.51927e-6
C8:0	11	BovineHD1100013572	46556648	A	G	0.449642	0.0082937	0.00172473	1.51927e-6
C8:0	11	BovineHD1100013573	46557360	A	G	0.449642	0.0082937	0.00172473	1.51927e-6
C6:0	10	BovineHD1000014010	46760921	G	A	0.10732	0.0167008	0.00347338	1.52284e-6
C6:0	10	BovineHD1000014011	46761501	A	G	0.10732	0.0167008	0.00347338	1.52284e-6
C6:0	10	BovineHD1000014012	46762012	A	G	0.10732	0.0167008	0.00347338	1.52284e-6
C6:0	10	BovineHD1000014013	46762586	G	A	0.10732	0.0167008	0.00347338	1.52284e-6
C6:0	13	BovineHD1300018036	63085508	C	A	0.19978	-0.0128325	0.00267015	1.54039e-6
C8:0	13	BovineHD1300018313	64150567	G	A	0.347276	-0.00866379	0.00180284	1.54254e-6
C6:0	17	BovineHD1700012937	46341654	A	G	0.398184	0.0104129	0.00216778	1.55934e-6
C12:0	13	Hapmap47573-BTA-33163	63369536	A	G	0.448817	-0.0293787	0.00611633	1.56048e-6
C14:0	19	BovineHD1900010841	37277118	G	A	0.110347	0.0660912	0.0137674	1.58227e-6
C14:0	19	BovineHD1900010842	37278241	G	A	0.110347	0.0660912	0.0137674	1.58227e-6
C14:0	19	BovineHD1900010843	37281135	C	A	0.110347	0.0660912	0.0137674	1.58227e-6
C14:0	19	BovineHD1900010844	37281739	G	A	0.110347	0.0660912	0.0137674	1.58227e-6
C14:0	19	BovineHD1900010846	37289888	A	G	0.110347	0.0660912	0.0137674	1.58227e-6
C14:0	19	BovineHD1900010847	37292417	A	G	0.110347	0.0660912	0.0137674	1.58227e-6
C14:0	19	BovineHD1900010848	37294490	G	A	0.110347	0.0660912	0.0137674	1.58227e-6
C14:0	19	BovineHD1900010849	37295817	A	G	0.110347	0.0660912	0.0137674	1.58227e-6
C4:0	17	BovineHD1700012921	46302669	C	A	0.465052	-0.0177067	0.00368886	1.58631e-6
C4:0	17	BovineHD1700012922	46303500	A	G	0.465052	-0.0177067	0.00368886	1.58631e-6
C4:0	17	BovineHD1700012928	46316290	G	A	0.465052	-0.0177067	0.00368886	1.58631e-6
C4:0	17	BovineHD1700012932	46323902	A	G	0.465052	-0.0177067	0.00368886	1.58631e-6
C4:0	17	BovineHD1700012166	43939888	G	A	0.496698	-0.0172868	0.00360282	1.60149e-6
C14:0	11	BovineHD1100014269	48527264	A	C	0.479637	0.0399154	0.00831917	1.6026e-6
C14:0	11	BovineHD1100014271	48530438	G	A	0.479637	0.0399154	0.00831917	1.6026e-6
C4:0	17	BTA-17209-no-rs	43052005	A	G	0.143093	-0.0258175	0.00538164	1.60796e-6
C6:0	17	BovineHD1700016027	56547184	A	G	0.479637	-0.0104475	0.0021781	1.61356e-6
C4:0	17	BovineHD1700013803	48841580	A	G	0.46175	-0.0179243	0.00373787	1.62419e-6
C12:0	11	BovineHD1100013571	46555985	A	G	0.449642	0.0287204	0.00598981	1.62776e-6
C12:0	11	BovineHD1100013572	46556648	A	G	0.449642	0.0287204	0.00598981	1.62776e-6
C12:0	11	BovineHD1100013573	46557360	A	G	0.449642	0.0287204	0.00598981	1.62776e-6
C14:0	13	BovineHD1300018094	63238798	G	A	0.459274	-0.0413715	0.008629	1.63097e-6
C4:0	17	BovineHD1700016395	57881058	G	A	0.178041	-0.0231383	0.00482617	1.6321e-6
C4:0	17	BovineHD1700013195	47138815	A	G	0.420473	0.0173605	0.00362186	1.64097e-6
C8:0	10	BovineHD1000019482	68043737	A	G	0.357457	0.00845982	0.00176518	1.64622e-6
C8:0	10	BTA-98744-no-rs	68089016	A	G	0.358008	0.00859902	0.00179473	1.6573e-6
C4:0	17	BovineHD1700012199	44147477	A	G	0.310127	-0.0194585	0.00406138	1.65857e-6
C4:0	20	BovineHD2000015847	57442832	G	A	0.259218	-0.0200051	0.00417586	1.6624e-6
C6:0	17	BovineHD1700013285	47461429	C	A	0.302422	-0.0111519	0.00232836	1.67129e-6
C10:0	10	BovineHD1000019494	68095305	G	A	0.358283	0.0252623	0.00527596	1.68291e-6
C10:0	10	BovineHD1000004491	13233709	C	A	0.0115575	0.107369	0.0224298	1.69383e-6
C10:0	13	BovineHD1300018137	63361660	A	C	0.448542	-0.0248671	0.00519493	1.69459e-6
C10:0	13	BovineHD1300018139	63363227	A	G	0.448542	-0.0248671	0.00519493	1.69459e-6
C10:0	13	BovineHD1300018140	63363814	A	G	0.448542	-0.0248671	0.00519493	1.69459e-6
C10:0	13	BovineHD1300018142	63367926	A	G	0.448542	-0.0248671	0.00519493	1.69459e-6
C6:0	17	BovineHD1700013284	47454627	A	C	0.302146	-0.0111372	0.00232747	1.70893e-6
C6:0	17	BovineHD4100013103	47458234	A	G	0.302146	-0.0111372	0.00232747	1.70893e-6
C6:0	17	BovineHD1700016192	57111327	C	A	0.426802	-0.0107598	0.00224889	1.71439e-6
C4:0	17	BovineHD1700012375	44736293	G	A	0.367639	-0.0191802	0.0040095	1.7211e-6
C6:0	17	BovineHD1700014610	52220638	G	A	0.435608	-0.00981936	0.00205289	1.72529e-6
C6:0	17	BovineHD1700014611	52223910	G	A	0.435608	-0.00981936	0.00205289	1.72529e-6
C14:0	19	ARS-BFGL-NGS-104611	36833660	G	A	0.172812	0.0537235	0.0112339	1.73334e-6
C6:0	17	BovineHD1700012692	45701624	A	G	0.131811	-0.0149453	0.00312598	1.74427e-6
C4:0	6	BovineHD0600023777	86620480	A	C	0.365988	-0.0183218	0.00383242	1.74647e-6
C4:0	17	BovineHD1700015108	53456211	A	G	0.427353	0.017636	0.0036899	1.75708e-6
C4:0	17	BovineHD1700012543	45240661	G	A	0.384975	-0.018222	0.00381326	1.76525e-6
C6:0	13	BovineHD1300019479	68381265	A	G	0.369015	-0.0110925	0.0023222	1.78177e-6
C4:0	1	BovineHD0100040001	140034455	G	A	0.0321959	-0.0501905	0.0105142	1.80952e-6
C4:0	17	BovineHD1700012936	46336741	G	A	0.495597	-0.0176595	0.0036995	1.81067e-6
C4:0	17	BovineHD1700013386	47701890	A	G	0.321134	-0.0198449	0.00415869	1.82481e-6
C10:0	13	BovineHD1300017169	59924050	G	A	0.0690699	-0.0472649	0.00990676	1.83334e-6
C14:0	19	BovineHD4100014180	36834825	A	G	0.171161	0.0538688	0.0112911	1.83418e-6
C12:0	13	ARS-BFGL-NGS-111600	63391193	G	A	0.448817	-0.0291773	0.0061172	1.84491e-6
C12:0	13	BovineHD1300018156	63394499	A	G	0.448817	-0.0291773	0.0061172	1.84491e-6
C12:0	13	BovineHD1300018158	63395567	G	A	0.448817	-0.0291773	0.0061172	1.84491e-6
C12:0	13	BovineHD1300018159	63396156	G	A	0.448817	-0.0291773	0.0061172	1.84491e-6
C12:0	13	BovineHD1300018162	63398055	A	G	0.448817	-0.0291773	0.0061172	1.84491e-6
C10:0	13	BovineHD1300018004	62956547	A	G	0.306274	0.0266652	0.00559351	1.8683e-6
C10:0	5	BovineHD0500021260	74772384	A	G	0.394056	-0.0243707	0.00511463	1.88953e-6
C6:0	17	BovineHD1700015700	55310654	A	G	0.495047	-0.01083	0.00227336	1.89938e-6
C4:0	17	BovineHD1700010183	37332965	A	G	0.233902	-0.0204492	0.00429469	1.92139e-6
C10:0	19	BovineHD1900016683	58688750	G	A	0.0745735	-0.0455865	0.00957706	1.93621e-6
C4:0	17	BovineHD4100013053	40549994	A	C	0.227848	-0.0216761	0.00455671	1.96523e-6
C6:0	17	BovineHD1700015285	54043553	A	G	0.25344	0.0112614	0.00236758	1.96975e-6
C10:0	13	Hapmap47573-BTA-33163	63369536	A	G	0.448817	-0.0246859	0.00519017	1.97193e-6
C6:0	13	BovineHD1300019584	68571524	G	A	0.25344	-0.0116641	0.00245374	1.99803e-6
C14:0	10	BovineHD1000025343	88940534	A	G	0.0143093	0.159301	0.0335204	2.01071e-6
C4:0	11	BovineHD1100030038	103090566	A	G	0.295542	-0.0193966	0.00408198	2.01645e-6
C4:0	17	BovineHD1700012121	43746325	A	G	0.464777	-0.0177534	0.00373679	2.0243e-6
C4:0	17	BovineHD1700012123	43747620	A	G	0.464777	-0.0177534	0.00373679	2.0243e-6
C14:0	19	BovineHD1900013846	49617960	G	A	0.201156	0.0523159	0.0110117	2.02484e-6
C4:0	17	BovineHD1700012546	45245979	A	C	0.289213	0.0188792	0.00397394	2.02654e-6
C6:0	10	BovineHD1000015630	52340980	A	G	0.191524	0.0135081	0.00284404	2.03803e-6
C10:0	13	BovineHD1300019463	68364357	A	G	0.375619	0.0251773	0.00530389	2.06509e-6
C4:0	17	BovineHD1700012865	46150602	A	G	0.34645	-0.017895	0.00376995	2.06719e-6
C4:0	17	BovineHD1700012868	46154404	G	A	0.34645	-0.017895	0.00376995	2.06719e-6
C4:0	17	BovineHD1700012869	46155760	A	G	0.34645	-0.017895	0.00376995	2.06719e-6
C4:0	17	BovineHD1700012870	46156832	G	A	0.34645	-0.017895	0.00376995	2.06719e-6
C4:0	17	BovineHD1700012873	46159474	A	G	0.34645	-0.017895	0.00376995	2.06719e-6
C6:0	17	ARS-BFGL-NGS-78006	53925368	A	G	0.44634	-0.0103011	0.0021711	2.08865e-6
C4:0	17	BovineHD1700014240	50022141	A	G	0.498899	-0.017455	0.00368067	2.11263e-6
C6:0	17	Hapmap49157-BTA-41030	49227724	G	A	0.220418	-0.0122267	0.00257832	2.11474e-6
C6:0	29	BovineHD2900009189	30881521	A	G	0.0170611	0.0322137	0.00679356	2.11831e-6
C8:0	13	BovineHD1300017776	62129819	G	A	0.193451	-0.0103932	0.00219194	2.12102e-6
C4:0	17	BovineHD1700011940	43057316	G	A	0.142818	-0.0254758	0.00537512	2.14173e-6
C4:0	17	BovineHD1700011954	43081321	A	G	0.142818	-0.0254758	0.00537512	2.14173e-6
C4:0	17	BovineHD1700011955	43084710	A	C	0.142818	-0.0254758	0.00537512	2.14173e-6
C6:0	17	BovineHD1700016026	56542883	G	A	0.179692	-0.0133232	0.00281131	2.14606e-6
C4:0	17	BovineHD1700011938	43048865	G	A	0.163456	-0.0241051	0.0050881	2.16315e-6
C4:0	17	BovineHD1700011087	40416456	G	A	0.331866	-0.019035	0.00401819	2.16679e-6
C6:0	17	BovineHD1700012078	43545624	A	G	0.486241	-0.0105394	0.00222489	2.16857e-6
C6:0	17	BovineHD1700012079	43546684	A	G	0.486241	-0.0105394	0.00222489	2.16857e-6
C14:0	13	BovineHD1300017806	62248517	C	A	0.187122	-0.0527303	0.0111316	2.16895e-6
C4:0	17	BovineHD1700013355	47606637	G	A	0.0886076	0.0304524	0.00643117	2.18926e-6
C4:0	17	BovineHD1700013356	47608485	A	G	0.0886076	0.0304524	0.00643117	2.18926e-6
C4:0	17	BovineHD1700013357	47609361	A	C	0.0886076	0.0304524	0.00643117	2.18926e-6
C4:0	17	BovineHD1700013359	47611183	G	A	0.0886076	0.0304524	0.00643117	2.18926e-6
C4:0	17	BovineHD1700013360	47612294	G	A	0.0886076	0.0304524	0.00643117	2.18926e-6
C4:0	17	BovineHD1700013361	47613607	G	A	0.0886076	0.0304524	0.00643117	2.18926e-6
C14:0	13	BovineHD1300018004	62956547	A	G	0.306274	0.0441033	0.00931496	2.19408e-6
C4:0	17	BovineHD1700014798	52677999	G	A	0.478261	-0.0174087	0.00367714	2.19804e-6
C4:0	10	BovineHD1000015285	50946541	G	A	0.460374	0.018024600000000002	0.00380797	2.20788e-6
C6:0	17	BTA-17209-no-rs	43052005	A	G	0.143093	-0.0147176	0.00310975	2.21515e-6
C4:0	17	BovineHD1700011316	41051918	G	A	0.194827	-0.0229283	0.00484573	2.22695e-6
C8:0	13	BovineHD1300017958	62836175	A	G	0.417722	-0.00830457	0.00175528	2.23191e-6
C6:0	13	BovineHD1300018751	66027362	G	A	0.432306	-0.0102615	0.00217195	2.306e-6
C12:0	13	BovineHD1300017714	61902355	G	A	0.0941112	-0.0481649	0.0101965	2.31633e-6
C4:0	17	BovineHD1700013045	46700819	A	G	0.127133	0.0274143	0.00580384	2.31845e-6
C12:0	17	BovineHD1700015845	55851199	A	G	0.341772	0.0296094	0.00626869	2.31958e-6
C12:0	19	BovineHD1900016683	58688750	G	A	0.0745735	-0.0533364	0.011292	2.31968e-6
C6:0	13	BovineHD1300017999	62944250	G	A	0.469455	0.0103323	0.002188	2.33232e-6
C10:0	13	ARS-BFGL-NGS-111600	63391193	G	A	0.448817	-0.0245107	0.00519091	2.33704e-6
C10:0	13	BovineHD1300018156	63394499	A	G	0.448817	-0.0245107	0.00519091	2.33704e-6
C10:0	13	BovineHD1300018158	63395567	G	A	0.448817	-0.0245107	0.00519091	2.33704e-6
C10:0	13	BovineHD1300018159	63396156	G	A	0.448817	-0.0245107	0.00519091	2.33704e-6
C10:0	13	BovineHD1300018162	63398055	A	G	0.448817	-0.0245107	0.00519091	2.33704e-6
C4:0	17	BovineHD1700013255	47325229	G	A	0.109246	0.0286034	0.0060578	2.33825e-6
C14:0	2	BovineHD0200000570	1965239	G	A	0.0220143	0.12646	0.0267873	2.34795e-6
C4:0	19	BovineHD1900010309	35427508	A	G	0.236929	0.0201549	0.00426984	2.35491e-6
C12:0	17	BovineHD1700015848	55864167	A	G	0.339296	0.0296351	0.00627867	2.35879e-6
C12:0	13	BovineHD1300018144	63374860	A	G	0.448542	-0.0288501	0.00611471	2.38004e-6
C12:0	13	BovineHD1300018147	63378009	G	A	0.448542	-0.0288501	0.00611471	2.38004e-6
C12:0	13	BovineHD1300018151	63383396	A	G	0.448542	-0.0288501	0.00611471	2.38004e-6
C12:0	13	BovineHD1300018152	63386243	A	C	0.448542	-0.0288501	0.00611471	2.38004e-6
C12:0	13	BovineHD1300018153	63388986	G	A	0.448542	-0.0288501	0.00611471	2.38004e-6
C8:0	12	BovineHD1200015016	54313770	A	G	0.0176114	0.0285042	0.00604206	2.38606e-6
C6:0	13	BovineHD1300018044	63115088	G	A	0.189048	-0.0127782	0.00270907	2.3957e-6
C6:0	13	BovineHD1300018039	63093719	A	G	0.185195	-0.0128675	0.00272937	2.42368e-6
C10:0	13	BovineHD1300019454	68354415	G	A	0.373968	0.0251484	0.00533864	2.46935e-6
C10:0	13	BovineHD1300019455	68355260	A	G	0.373968	0.0251484	0.00533864	2.46935e-6
C10:0	13	BovineHD1300019457	68357436	G	A	0.373968	0.0251484	0.00533864	2.46935e-6
C10:0	13	BovineHD1300019458	68359199	A	G	0.373968	0.0251484	0.00533864	2.46935e-6
C10:0	13	BovineHD1300019461	68361570	G	A	0.373968	0.0251484	0.00533864	2.46935e-6
C10:0	13	BovineHD1300019462	68362587	A	G	0.373968	0.0251484	0.00533864	2.46935e-6
C10:0	13	BovineHD1300019468	68370273	A	G	0.373968	0.0251484	0.00533864	2.46935e-6
C4:0	17	BovineHD1700010949	40104319	A	G	0.484315	0.017664	0.00375061	2.48173e-6
C4:0	17	BovineHD1700012148	43829586	C	A	0.297193	0.0183761	0.00390296	2.49839e-6
C4:0	10	BovineHD1000015402	51334044	C	A	0.217942	0.0215302	0.00457327	2.50348e-6
C10:0	17	BovineHD1700015836	55799942	A	G	0.351679	0.0251453	0.00534192	2.51189e-6
C8:0	3	BovineHD0300025005	87281881	A	G	0.31508	0.00888793	0.00188818	2.51202e-6
C4:0	17	BovineHD1700012376	44740005	G	A	0.30765	-0.0195164	0.00414743	2.53058e-6
C14:0	13	BovineHD1300017714	61902355	G	A	0.0941112	-0.0677713	0.0144053	2.54369e-6
C6:0	17	BovineHD1700016395	57881058	G	A	0.178041	-0.0131263	0.00279033	2.54834e-6
C6:0	10	BovineHD1000015631	52343474	G	A	0.192075	0.0133204	0.00283265	2.57069e-6
C6:0	17	BovineHD1700012919	46295228	G	A	0.460099	0.0100852	0.00214521	2.5856e-6
C4:0	10	Hapmap51284-BTA-68231	48110941	A	G	0.276004	0.018744	0.00398718	2.58812e-6
C4:0	10	BovineHD1000014470	48137956	A	C	0.276004	0.018744	0.00398718	2.58812e-6
C8:0	13	BovineHD1300018345	64349171	A	G	0.152174	-0.0111159	0.00236462	2.58984e-6
C4:0	17	BovineHD1700012131	43764792	A	G	0.453495	-0.0171887	0.00365648	2.59054e-6
C4:0	17	BovineHD1700012132	43765550	G	A	0.453495	-0.0171887	0.00365648	2.59054e-6
C4:0	1	BovineHD0100040686	141974419	C	A	0.0536599	-0.0389158	0.00827908	2.59536e-6
C6:0	17	BovineHD1700014173	49888005	A	G	0.276004	-0.0108349	0.00230554	2.60794e-6
C12:0	10	BovineHD1000019494	68095305	G	A	0.358283	0.0292281	0.00621966	2.61031e-6
C10:0	13	BovineHD1300017685	61791856	A	C	0.100715	-0.037801	0.0080451	2.61901e-6
C4:0	17	BovineHD1700015225	53860709	G	A	0.344249	-0.0183067	0.00389776	2.64375e-6
C4:0	18	BovineHD1800003523	9882704	G	A	0.440286	-0.0171745	0.00365768	2.66008e-6
C6:0	13	BovineHD1300018483	65002717	A	G	0.304348	0.0115216	0.00245389	2.66276e-6
C4:0	10	BovineHD1000015631	52343474	G	A	0.192075	0.0229222	0.00488242	2.66827e-6
C10:0	19	ARS-BFGL-NGS-116929	50478941	A	G	0.25399	0.0277606	0.00591418	2.68047e-6
C6:0	17	BovineHD1700015925	56174646	A	G	0.348927	0.0108333	0.00230866	2.69937e-6
C8:0	29	BovineHD2900009189	30881521	A	G	0.0170611	0.0255761	0.00545049	2.69972e-6
C4:0	17	BovineHD1700012133	43767440	A	G	0.45322	-0.0171414	0.00365324	2.70386e-6
C4:0	17	BovineHD1700012134	43770263	A	G	0.45322	-0.0171414	0.00365324	2.70386e-6
C10:0	17	BovineHD1700015925	56174646	A	G	0.348927	0.025508	0.00544023	2.74859e-6
C6:0	13	BovineHD1300018752	66038059	A	G	0.429279	-0.0102108	0.00217943	2.79852e-6
C12:0	13	BovineHD1300018356	64411593	A	G	0.124106	-0.042826500000000003	0.00914171	2.80323e-6
C4:0	17	BovineHD1700010192	37364687	G	A	0.23115	-0.0201663	0.00430486	2.80579e-6
C6:0	10	BovineHD1000014033	46799821	A	C	0.16098	0.0137191	0.00292868	2.80811e-6
C10:0	10	BTA-98744-no-rs	68089016	A	G	0.358008	0.0247309	0.00527987	2.81331e-6
C4:0	8	BovineHD0800028273	95566682	A	C	0.449917	0.0169184	0.00361232	2.81971e-6
C10:0	3	ARS-BFGL-NGS-119952	87293789	A	G	0.311502	0.0262139	0.0055976	2.82632e-6
C10:0	13	BovineHD4100010315	64429162	A	G	0.143643	-0.0341598	0.00729474	2.82976e-6
C14:0	18	ARS-BFGL-NGS-21979	63037062	A	G	0.0112823	0.184762	0.0394755	2.86264e-6
C14:0	19	BovineHD4100014290	53464199	G	A	0.0181618	-0.145142	0.0310181	2.87902e-6
C12:0	17	BovineHD1700015843	55840583	A	G	0.336544	0.0293487	0.00627565	2.91656e-6
C12:0	17	Hapmap47284-BTA-41164	55853187	G	A	0.336544	0.0293487	0.00627565	2.91656e-6
C12:0	17	BovineHD1700015853	55880892	A	G	0.336544	0.0293487	0.00627565	2.91656e-6
C4:0	10	Hapmap48442-BTA-69255	51918601	A	G	0.164557	0.0241391	0.00516322	2.93656e-6
C6:0	13	BovineHD1300017685	61791856	A	C	0.100715	-0.0158922	0.00339924	2.9366e-6
C8:0	3	ARS-BFGL-NGS-119952	87293789	A	G	0.311502	0.00888565	0.00190075	2.94231e-6
C8:0	17	BovineHD1700015843	55840583	A	G	0.336544	0.00844703	0.00180705	2.94691e-6
C8:0	17	Hapmap47284-BTA-41164	55853187	G	A	0.336544	0.00844703	0.00180705	2.94691e-6
C8:0	17	BovineHD1700015853	55880892	A	G	0.336544	0.00844703	0.00180705	2.94691e-6
C8:0	11	BovineHD1100014889	50512942	A	G	0.417446	-0.00816173	0.00174694	2.98244e-6
C14:0	19	BovineHD1900009744	33069009	A	G	0.0269675	0.122783	0.0262825	2.98786e-6
C12:0	10	BovineHD1000004491	13233709	C	A	0.0115575	0.123489	0.02644	3.0039e-6
C6:0	13	ARS-BFGL-NGS-95285	63096370	A	G	0.185471	-0.012748	0.00273007	3.01951e-6
C14:0	19	BovineHD1900012955	46306813	A	G	0.441937	0.0413938	0.0088652	3.02308e-6
C4:0	28	BovineHD2800009911	36280958	A	C	0.117226	0.0265634	0.00568955	3.02947e-6
C4:0	28	BovineHD2800009915	36288020	A	C	0.117226	0.0265634	0.00568955	3.02947e-6
C4:0	28	BovineHD2800009916	36289049	A	G	0.117226	0.0265634	0.00568955	3.02947e-6
C4:0	17	BovineHD1700012540	45234847	G	A	0.472757	-0.017757	0.0038047	3.05438e-6
C4:0	17	BovineHD1700012541	45235617	G	A	0.472757	-0.017757	0.0038047	3.05438e-6
C6:0	17	BovineHD1700014882	52849815	G	A	0.309851	0.0107953	0.00231312	3.05631e-6
C6:0	13	ARS-BFGL-NGS-89312	62330291	A	G	0.253165	-0.0118906	0.0025479	3.05865e-6
C6:0	17	BovineHD1700014175	49890308	G	A	0.27628	-0.0107516	0.00230388	3.06067e-6
C12:0	13	BovineHD1300018549	65283149	A	G	0.372592	-0.0282913	0.00606239	3.06093e-6
C10:0	13	BovineHD1300019564	68521184	A	G	0.37727	0.0247422	0.00530192	3.06161e-6
C10:0	13	BovineHD1300019566	68523290	A	C	0.37727	0.0247422	0.00530192	3.06161e-6
C10:0	13	BovineHD1300019567	68524141	A	G	0.37727	0.0247422	0.00530192	3.06161e-6
C4:0	17	BovineHD1700015188	53739675	G	A	0.496973	-0.0174043	0.0037298	3.06703e-6
C4:0	17	BovineHD1700015190	53741577	G	A	0.496973	-0.0174043	0.0037298	3.06703e-6
C4:0	17	BovineHD1700015191	53742151	G	A	0.496973	-0.0174043	0.0037298	3.06703e-6
C4:0	17	BovineHD1700015192	53744165	A	G	0.496973	-0.0174043	0.0037298	3.06703e-6
C4:0	17	BovineHD1700012255	44358044	A	G	0.455971	-0.0171713	0.0036804	3.07689e-6
C8:0	12	BovineHD1200022860	79910723	G	A	0.0137589	0.0289616	0.00620758	3.07839e-6
C10:0	13	BovineHD1300019539	68473203	A	G	0.376445	0.02476	0.00530804	3.09188e-6
C10:0	13	BovineHD1300019565	68521969	A	G	0.376445	0.02476	0.00530804	3.09188e-6
C10:0	13	BovineHD1300019568	68524730	G	A	0.376445	0.02476	0.00530804	3.09188e-6
C8:0	13	BovineHD1300017981	62885520	A	G	0.39956	-0.00813909	0.00174488	3.09283e-6
C8:0	13	ARS-BFGL-NGS-90718	62858269	G	A	0.417446	-0.00818344	0.00175444	3.09494e-6
C4:0	17	BovineHD1700010968	40164631	A	C	0.449917	-0.0171193	0.00367031	3.09721e-6
C6:0	17	BovineHD1700013479	47958808	A	G	0.211888	0.0121464	0.00260417	3.09786e-6
C4:0	17	BovineHD1700014092	49641092	A	G	0.408641	0.0177467	0.00380525	3.10506e-6
C4:0	17	BovineHD1700014093	49643181	A	G	0.408641	0.0177467	0.00380525	3.10506e-6
C4:0	17	BovineHD1700014094	49644027	G	A	0.408641	0.0177467	0.00380525	3.10506e-6
C12:0	19	BovineHD1900014097	50483330	C	A	0.257567	0.0323716	0.0069414	3.10795e-6
C4:0	17	BovineHD1700011323	41064914	G	A	0.255641	-0.0210591	0.00451584	3.11071e-6
C10:0	7	BovineHD0700028896	98802791	G	A	0.0101816	0.105846	0.0226997	3.11845e-6
C12:0	13	BovineHD1300018548	65274414	A	G	0.372042	-0.0282974	0.00606875	3.11924e-6
C8:0	13	BTA-33341-no-rs	67578984	G	A	0.382223	-0.00830679	0.00178157	3.12182e-6
C8:0	13	BovineHD1300019172	67582426	A	G	0.382223	-0.00830679	0.00178157	3.12182e-6
C6:0	10	BovineHD1000013727	45709996	G	A	0.35443	0.0102349	0.00219527	3.12768e-6
C6:0	10	BovineHD1000013728	45713091	A	C	0.35443	0.0102349	0.00219527	3.12768e-6
C10:0	13	BovineHD1300018144	63374860	A	G	0.448542	-0.0241909	0.0051888	3.12929e-6
C10:0	13	BovineHD1300018147	63378009	G	A	0.448542	-0.0241909	0.0051888	3.12929e-6
C10:0	13	BovineHD1300018151	63383396	A	G	0.448542	-0.0241909	0.0051888	3.12929e-6
C10:0	13	BovineHD1300018152	63386243	A	C	0.448542	-0.0241909	0.0051888	3.12929e-6
C10:0	13	BovineHD1300018153	63388986	G	A	0.448542	-0.0241909	0.0051888	3.12929e-6
C4:0	11	BovineHD1100030307	104244685	A	C	0.464227	0.0170783	0.00366367	3.13879e-6
C10:0	10	ARS-BFGL-NGS-16198	68029646	A	G	0.356632	0.0242714	0.00520753	3.14931e-6
C12:0	5	BovineHD0500021260	74772384	A	G	0.394056	-0.0280899	0.0060282	3.16604e-6
C4:0	18	BovineHD4100013420	8492041	G	A	0.305999	0.0184768	0.00396613	3.1829e-6
C4:0	17	BovineHD1700013542	48096517	A	G	0.329664	-0.0191325	0.0041082	3.20627e-6
C4:0	17	BovineHD1700013543	48097363	A	G	0.329664	-0.0191325	0.0041082	3.20627e-6
C10:0	19	BovineHD1900014098	50486640	A	G	0.25454	0.0275014	0.00590638	3.22077e-6
C6:0	13	BovineHD1300018043	63109630	G	A	0.147496	-0.0139191	0.00298938	3.2213e-6
C6:0	17	BovineHD1700007654	27068606	G	A	0.362135	-0.0104524	0.00224489	3.22286e-6
C10:0	3	BovineHD0300025005	87281881	A	G	0.31508	0.0258753	0.00556051	3.26501e-6
C12:0	17	BovineHD1700015834	55793435	G	A	0.33847	0.0292243	0.00628096	3.27408e-6
C8:0	17	BovineHD1700015848	55864167	A	G	0.339296	0.00841162	0.00180793	3.27753e-6
C14:0	5	BovineHD0500026660	93943798	G	A	0.366538	-0.0396015	0.00851583	3.31392e-6
C4:0	17	BovineHD1700012368	44711519	G	A	0.467254	0.0169791	0.00365154	3.32176e-6
C4:0	17	BovineHD1700012369	44714015	G	A	0.467254	0.0169791	0.00365154	3.32176e-6
C12:0	7	BovineHD0700029109	99426137	A	G	0.319758	0.0305531	0.00657212	3.33704e-6
C4:0	10	BovineHD1000014447	48079032	A	C	0.276555	0.0185449	0.00398916	3.33831e-6
C4:0	17	BovineHD1700016020	56518325	G	A	0.323335	-0.0187415	0.00403255	3.35881e-6
C4:0	17	ARS-BFGL-NGS-9657	47898312	A	G	0.269675	-0.0192625	0.00414642	3.39149e-6
C4:0	17	BovineHD1700013466	47902708	A	G	0.269675	-0.0192625	0.00414642	3.39149e-6
C8:0	13	BovineHD1300019975	69895882	A	G	0.299945	-0.00868846	0.00187083	3.41446e-6
C10:0	13	BovineHD1300019449	68348045	G	A	0.367914	0.024794	0.00533905	3.41899e-6
C10:0	13	BovineHD1300019450	68349659	G	A	0.367914	0.024794	0.00533905	3.41899e-6
C10:0	13	BovineHD1300019474	68376188	A	G	0.367914	0.024794	0.00533905	3.41899e-6
C10:0	13	BovineHD1300019477	68379681	A	G	0.367914	0.024794	0.00533905	3.41899e-6
C8:0	13	BovineHD1300020014	70074922	A	G	0.484315	0.00813931	0.00175273	3.4208e-6
C6:0	13	ARS-BFGL-NGS-100677	62933067	C	A	0.471932	0.0101846	0.00219327	3.42427e-6
C6:0	19	BovineHD1900018177	62927835	A	G	0.0613649	-0.0200592	0.00431986	3.42583e-6
C8:0	17	BovineHD1700015829	55779172	A	G	0.336269	0.00839469	0.00180793	3.42977e-6
C4:0	6	BovineHD0600023161	84195982	A	C	0.321959	-0.0184934	0.00398309	3.4343e-6
C6:0	17	BovineHD1700011940	43057316	G	A	0.142818	-0.0144172	0.00310576	3.44913e-6
C6:0	17	BovineHD1700011954	43081321	A	G	0.142818	-0.0144172	0.00310576	3.44913e-6
C6:0	17	BovineHD1700011955	43084710	A	C	0.142818	-0.0144172	0.00310576	3.44913e-6
C6:0	14	BovineHD1400008524	29374020	A	C	0.0170611	0.0363605	0.00783311	3.45229e-6
C6:0	10	BovineHD1000019297	67250291	G	A	0.240506	0.0121542	0.00262019	3.50638e-6
C8:0	11	BovineHD1100014346	48772544	A	G	0.45432	0.00813027	0.00175314	3.52585e-6
C8:0	13	BovineHD4100010302	62987632	A	G	0.33902	0.00847783	0.00182829	3.53464e-6
C8:0	13	BovineHD4100010323	65218524	A	G	0.440837	-0.00823143	0.00177538	3.54486e-6
C12:0	17	BovineHD1700015849	55864973	A	G	0.348652	0.0287726	0.00620632	3.55189e-6
C10:0	13	BovineHD1300019520	68448900	A	G	0.376995	0.0245449	0.00529547	3.56822e-6
C10:0	12	BovineHD1200021629	76747168	A	G	0.357182	0.0240116	0.00518077	3.57368e-6
C8:0	11	BovineHD1100021165	74044790	G	A	0.459549	-0.00784252	0.00169303	3.61735e-6
C14:0	13	BovineHD1300017685	61791856	A	C	0.100715	-0.0620419	0.0133941	3.6207e-6
C8:0	17	BovineHD1700015845	55851199	A	G	0.341772	0.00836079	0.00180502	3.62203e-6
C6:0	13	BovineHD1300018373	64480379	A	G	0.238305	-0.0122378	0.00264249	3.63642e-6
C12:0	17	BovineHD1700015829	55779172	A	G	0.336269	0.0290655	0.00627867	3.67004e-6
C6:0	17	BovineHD1700013320	47542459	A	G	0.249862	-0.0117834	0.00254585	3.68398e-6
C6:0	17	BovineHD1700016020	56518325	G	A	0.323335	-0.0107887	0.00233099	3.68489e-6
C10:0	19	BovineHD1900012955	46306813	A	G	0.441937	0.0245765	0.00531032	3.69122e-6
C8:0	17	BovineHD1700015834	55793435	G	A	0.33847	0.00836738	0.00180862	3.72079e-6
C4:0	17	ARS-BFGL-NGS-78123	45296748	C	A	0.363786	-0.0178249	0.00385305	3.72461e-6
C10:0	13	BovineHD1300019495	68419080	C	A	0.37672	0.0245147	0.00529952	3.73093e-6
C10:0	13	BovineHD1300019496	68422769	G	A	0.37672	0.0245147	0.00529952	3.73093e-6
C10:0	13	BovineHD1300019498	68425212	A	C	0.37672	0.0245147	0.00529952	3.73093e-6
C10:0	13	BovineHD1300019503	68433715	A	G	0.37672	0.0245147	0.00529952	3.73093e-6
C10:0	13	BovineHD1300019505	68435354	A	G	0.37672	0.0245147	0.00529952	3.73093e-6
C10:0	13	BovineHD1300019506	68436084	A	G	0.37672	0.0245147	0.00529952	3.73093e-6
C10:0	13	Hapmap53251-rs29027216	68437003	A	G	0.37672	0.0245147	0.00529952	3.73093e-6
C10:0	13	BovineHD1300019507	68437969	A	G	0.37672	0.0245147	0.00529952	3.73093e-6
C10:0	13	BovineHD1300019513	68443709	A	G	0.37672	0.0245147	0.00529952	3.73093e-6
C10:0	13	BovineHD1300019515	68444812	G	A	0.37672	0.0245147	0.00529952	3.73093e-6
C10:0	13	BovineHD1300019517	68446011	G	A	0.37672	0.0245147	0.00529952	3.73093e-6
C10:0	13	BovineHD1300019519	68448206	A	C	0.37672	0.0245147	0.00529952	3.73093e-6
C10:0	13	BovineHD1300019523	68452106	A	G	0.37672	0.0245147	0.00529952	3.73093e-6
C10:0	13	BovineHD1300019533	68462615	A	G	0.37672	0.0245147	0.00529952	3.73093e-6
C10:0	13	BovineHD4100010356	68468981	G	A	0.37672	0.0245147	0.00529952	3.73093e-6
C10:0	13	BovineHD1300019548	68487794	A	G	0.37672	0.0245147	0.00529952	3.73093e-6
C10:0	13	BovineHD1300019550	68492293	A	C	0.37672	0.0245147	0.00529952	3.73093e-6
C14:0	13	ARS-BFGL-NGS-83446	62259448	A	G	0.186296	-0.0514433	0.0111238	3.75295e-6
C4:0	17	BovineHD1700012559	45277990	G	A	0.364062	-0.0178247	0.00385443	3.75578e-6
C4:0	17	BovineHD1700012560	45279001	G	A	0.364062	-0.0178247	0.00385443	3.75578e-6
C4:0	17	BovineHD1700012561	45280335	G	A	0.364062	-0.0178247	0.00385443	3.75578e-6
C4:0	17	BovineHD1700012562	45281385	G	A	0.364062	-0.0178247	0.00385443	3.75578e-6
C4:0	17	BovineHD1700012563	45282275	A	G	0.364062	-0.0178247	0.00385443	3.75578e-6
C4:0	17	BovineHD1700012564	45283352	G	A	0.364062	-0.0178247	0.00385443	3.75578e-6
C4:0	17	BovineHD1700012565	45284754	G	A	0.364062	-0.0178247	0.00385443	3.75578e-6
C4:0	17	BovineHD1700012566	45285587	G	A	0.364062	-0.0178247	0.00385443	3.75578e-6
C4:0	17	BovineHD1700012567	45287007	A	G	0.364062	-0.0178247	0.00385443	3.75578e-6
C4:0	17	BovineHD1700012568	45287890	A	G	0.364062	-0.0178247	0.00385443	3.75578e-6
C4:0	17	BovineHD1700012569	45289325	A	G	0.364062	-0.0178247	0.00385443	3.75578e-6
C4:0	17	BovineHD1700012570	45290333	G	A	0.364062	-0.0178247	0.00385443	3.75578e-6
C4:0	17	BovineHD1700012571	45292870	G	A	0.364062	-0.0178247	0.00385443	3.75578e-6
C4:0	17	BovineHD1700012572	45293551	G	A	0.364062	-0.0178247	0.00385443	3.75578e-6
C4:0	17	BovineHD1700012573	45294434	G	A	0.364062	-0.0178247	0.00385443	3.75578e-6
C4:0	17	BovineHD1700012574	45295334	A	G	0.364062	-0.0178247	0.00385443	3.75578e-6
C4:0	17	BovineHD1700012575	45296204	G	A	0.364062	-0.0178247	0.00385443	3.75578e-6
C4:0	17	BovineHD1700012576	45298637	A	C	0.364062	-0.0178247	0.00385443	3.75578e-6
C4:0	17	BovineHD1700022317	45303548	G	A	0.364062	-0.0178247	0.00385443	3.75578e-6
C8:0	13	BovineHD1300018533	65222790	A	G	0.482664	0.00779362	0.00168565	3.77294e-6
C4:0	17	BovineHD1700010950	40105151	A	G	0.470831	0.0172035	0.00372182	3.7947e-6
C4:0	17	BovineHD1700010951	40106627	G	A	0.470831	0.0172035	0.00372182	3.7947e-6
C8:0	19	BovineHD1900018041	62553769	C	A	0.311502	-0.00854248	0.00184819	3.7993e-6
C4:0	10	BovineHD1000015261	50833252	G	A	0.465878	0.0175846	0.00380499	3.81086e-6
C6:0	17	BovineHD1700013848	48929170	C	A	0.48404	-0.00969746	0.00209848	3.81564e-6
C4:0	17	BovineHD1700012596	45380629	G	A	0.466979	-0.0167305	0.00362149	3.84127e-6
C6:0	17	BovineHD1700015278	54009004	A	G	0.117777	-0.0154629	0.00334754	3.85277e-6
C14:0	2	BovineHD0200023477	81814364	G	A	0.010732	0.166239	0.0359927	3.86161e-6
C6:0	11	BovineHD1100014895	50533980	A	C	0.481563	-0.00985029	0.00213272	3.86237e-6
C10:0	10	BovineHD1000019482	68043737	A	G	0.357457	0.0239772	0.00519186	3.87032e-6
C8:0	1	BovineHD0100020155	70451528	G	A	0.277105	0.00900721	0.00195093	3.89543e-6
C8:0	1	BovineHD0100020156	70452742	A	C	0.277105	0.00900721	0.00195093	3.89543e-6
C4:0	17	BovineHD1700012378	44749959	A	G	0.252889	-0.0202822	0.00439366	3.90746e-6
C14:0	8	Hapmap50207-BTA-108741	22548179	A	G	0.433132	-0.0392282	0.00849856	3.9146e-6
C4:0	17	BovineHD1700012544	45241809	A	G	0.403137	-0.0173814	0.00376574	3.9185e-6
C4:0	17	BovineHD1700012545	45244625	G	A	0.403137	-0.0173814	0.00376574	3.9185e-6
C4:0	17	BovineHD1700012547	45246950	G	A	0.403137	-0.0173814	0.00376574	3.9185e-6
C4:0	17	BovineHD1700012550	45255651	A	C	0.403137	-0.0173814	0.00376574	3.9185e-6
C4:0	17	BovineHD1700012551	45257035	A	G	0.403137	-0.0173814	0.00376574	3.9185e-6
C4:0	17	BovineHD1700012552	45257793	A	G	0.403137	-0.0173814	0.00376574	3.9185e-6
C4:0	17	BovineHD1700012554	45267485	G	A	0.403137	-0.0173814	0.00376574	3.9185e-6
C14:0	8	BovineHD0800006801	22556329	A	G	0.432856	-0.0391959	0.00849414	3.941e-6
C6:0	17	BovineHD1700013273	47420988	A	G	0.29967	-0.0107807	0.00233646	3.94753e-6
C6:0	17	BovineHD1700013276	47429270	C	A	0.29967	-0.0107807	0.00233646	3.94753e-6
C14:0	19	ARS-BFGL-NGS-32338	45976816	A	G	0.378646	-0.039621	0.00858733	3.95197e-6
C4:0	10	BovineHD1000014450	48085064	G	A	0.27628	0.0183961	0.00398714	3.95281e-6
C4:0	10	BovineHD1000014452	48087332	G	A	0.27628	0.0183961	0.00398714	3.95281e-6
C4:0	10	BovineHD1000014465	48105367	G	A	0.27628	0.0183961	0.00398714	3.95281e-6
C14:0	15	BovineHD1500016759	57993256	G	A	0.0148597	0.137213	0.0297396	3.95382e-6
C4:0	17	BovineHD1700013486	47989417	A	G	0.221519	0.0199648	0.0043278	3.96589e-6
C4:0	17	BovineHD1700013487	47990286	G	A	0.221519	0.0199648	0.0043278	3.96589e-6
C4:0	17	BovineHD1700013488	47990921	A	G	0.221519	0.0199648	0.0043278	3.96589e-6
C6:0	14	BovineHD1400013339	47167786	G	A	0.0167859	0.0389223	0.00843978	3.99252e-6
C4:0	17	BovineHD1700013718	48670998	G	A	0.453495	-0.0173455	0.00376168	4.00558e-6
C4:0	17	BovineHD1700011319	41057883	A	G	0.196203	-0.0222854	0.00483397	4.02366e-6
C8:0	12	BovineHD1200021695	76859029	A	G	0.0803522	0.0150776	0.003271	4.03684e-6
C14:0	19	BovineHD1900014094	50474165	A	G	0.266373	0.0450171	0.00977231	4.09299e-6
C4:0	11	BovineHD1100030292	104222061	A	G	0.4623	0.0166905	0.00362401	4.11394e-6
C4:0	17	BovineHD1700013541	48094664	G	A	0.329939	-0.0189058	0.00410534	4.12108e-6
C4:0	17	BTB-01442839	44733788	G	A	0.116951	0.0260349	0.00565437	4.13686e-6
C6:0	17	ARS-BFGL-NGS-69085	56587255	A	G	0.476335	-0.0102857	0.00223482	4.17481e-6
C12:0	10	BTA-98744-no-rs	68089016	A	G	0.358008	0.0286463	0.00622431	4.17796e-6
C6:0	17	BTB-00678060	46296022	A	C	0.460649	0.00987639	0.00214637	4.19599e-6
C6:0	11	BovineHD1100014878	50450982	G	A	0.488442	0.00973093	0.00211585	4.24415e-6
C6:0	11	BovineHD1100014839	50395441	A	C	0.48706700000000003	0.00971337	0.00211226	4.25387e-6
C6:0	11	BovineHD1100014840	50397597	A	C	0.48706700000000003	0.00971337	0.00211226	4.25387e-6
C6:0	11	BovineHD1100014844	50401750	G	A	0.48706700000000003	0.00971337	0.00211226	4.25387e-6
C6:0	11	BovineHD1100014845	50402735	G	A	0.48706700000000003	0.00971337	0.00211226	4.25387e-6
C6:0	11	BovineHD1100014852	50422295	C	A	0.48706700000000003	0.00971337	0.00211226	4.25387e-6
C6:0	11	BovineHD1100014853	50423056	A	G	0.48706700000000003	0.00971337	0.00211226	4.25387e-6
C6:0	11	BovineHD1100014854	50423609	A	G	0.48706700000000003	0.00971337	0.00211226	4.25387e-6
C6:0	11	BovineHD1100014855	50424299	A	G	0.48706700000000003	0.00971337	0.00211226	4.25387e-6
C6:0	11	BovineHD1100014856	50425640	A	C	0.48706700000000003	0.00971337	0.00211226	4.25387e-6
C6:0	11	BovineHD1100014857	50426978	A	G	0.48706700000000003	0.00971337	0.00211226	4.25387e-6
C6:0	11	BovineHD1100014859	50428456	A	G	0.48706700000000003	0.00971337	0.00211226	4.25387e-6
C8:0	19	BovineHD1900016683	58688750	G	A	0.0745735	-0.0149356	0.00324806	4.25907e-6
C4:0	17	BovineHD1700011325	41069486	A	G	0.218767	-0.0217359	0.00472692	4.25926e-6
C4:0	17	BovineHD1700012548	45248597	G	A	0.397633	-0.0173409	0.00377209	4.28272e-6
C4:0	17	BovineHD1700012555	45273532	A	G	0.397633	-0.0173409	0.00377209	4.28272e-6
C4:0	17	BovineHD1700012556	45274490	G	A	0.397633	-0.0173409	0.00377209	4.28272e-6
C4:0	17	BovineHD1700012557	45275478	A	G	0.397633	-0.0173409	0.00377209	4.28272e-6
C14:0	2	BovineHD0200017980	62232257	G	A	0.0170611	0.132673	0.0288644	4.29845e-6
C6:0	17	BovineHD1700015279	54011443	G	A	0.309576	0.0106319	0.00231346	4.31356e-6
C8:0	3	BovineHD0300025004	87280710	A	G	0.311502	0.00875673	0.0019056	4.32196e-6
C4:0	10	BovineHD1000015243	50758222	A	C	0.204183	0.0212317	0.00462157	4.34742e-6
C4:0	10	BovineHD1000015244	50759317	A	G	0.204183	0.0212317	0.00462157	4.34742e-6
C4:0	17	BovineHD1700013092	46839371	G	A	0.129334	0.0265664	0.00578628	4.40552e-6
C14:0	11	Hapmap48142-BTA-99107	60938631	A	G	0.010732	0.16046	0.0349602	4.437e-6
C4:0	17	BovineHD1700013682	48569066	A	G	0.197303	0.0205218	0.00447183	4.45122e-6
C4:0	17	BovineHD1700014096	49645495	G	A	0.459824	-0.0172938	0.00376941	4.47672e-6
C8:0	12	BovineHD1200022866	79944771	A	G	0.0178866	0.0246342	0.00537018	4.49178e-6
C4:0	17	BovineHD1700014882	52849815	G	A	0.309851	0.0183454	0.0039994	4.49582e-6
C8:0	12	BovineHD1200021632	76761259	A	G	0.0817281	0.0148861	0.00324528	4.49641e-6
C6:0	17	BovineHD1700016032	56585185	G	A	0.476059	-0.01025	0.00223489	4.51039e-6
C8:0	13	BovineHD1300019176	67591341	G	A	0.381398	-0.00818323	0.00178471	4.53588e-6
C8:0	13	BovineHD1300019186	67623130	G	A	0.381398	-0.00818323	0.00178471	4.53588e-6
C8:0	13	BovineHD1300019187	67624326	C	A	0.381398	-0.00818323	0.00178471	4.53588e-6
C8:0	13	BovineHD1300019188	67626581	G	A	0.381398	-0.00818323	0.00178471	4.53588e-6
C8:0	11	BovineHD1100014885	50492638	A	G	0.480737	0.00768757	0.00167676	4.54463e-6
C14:0	16	BovineHD1600019954	70207300	C	A	0.461475	-0.0370904	0.00809022	4.54864e-6
C8:0	13	BovineHD1300018346	64354283	A	G	0.205834	-0.00971388	0.00211913	4.56396e-6
C4:0	11	BovineHD1100030311	104250216	A	G	0.219318	0.0196516	0.00428843	4.59523e-6
C14:0	12	BovineHD1200022866	79944771	A	G	0.0178866	0.120892	0.026384	4.60453e-6
C12:0	10	ARS-BFGL-NGS-16198	68029646	A	G	0.356632	0.0281227	0.00613827	4.61582e-6
C8:0	13	BovineHD1300018097	63254208	C	A	0.421299	-0.00800507	0.0017479	4.65363e-6
C4:0	6	BovineHD0600012264	44906802	A	G	0.333792	-0.0182883	0.00399427	4.68048e-6
C4:0	17	BovineHD1700016026	56542883	G	A	0.179692	-0.0222767	0.00486592	4.69198e-6
C8:0	17	BovineHD1700015849	55864973	A	G	0.348652	0.00818098	0.00178705	4.6961e-6
C8:0	13	BovineHD1300019234	67748625	A	G	0.151899	-0.010621	0.00232131	4.75185e-6
C8:0	11	BovineHD1100014333	48728605	G	A	0.492295	0.00805089	0.00175962	4.75396e-6
C4:0	17	BovineHD1700014610	52220638	G	A	0.435608	-0.0162565	0.00355341	4.76409e-6
C4:0	17	BovineHD1700014611	52223910	G	A	0.435608	-0.0162565	0.00355341	4.76409e-6
C14:0	11	BovineHD1100014101	48003184	A	G	0.262245	0.0437233	0.00956125	4.80854e-6
C8:0	13	BovineHD1300019231	67739214	A	G	0.152999	-0.0105958	0.00231759	4.83371e-6
C4:0	17	BovineHD1700006606	23121487	A	G	0.21519	-0.0213381	0.0046675	4.83931e-6
C10:0	21	BovineHD2100001450	6972071	A	G	0.012383	0.0944836	0.0206775	4.89147e-6
C4:0	17	BTB-00116464	45258744	A	G	0.402862	-0.0172082	0.00376655	4.90808e-6
C10:0	19	BovineHD1900014096	50479772	A	G	0.255091	0.0269802	0.00590737	4.94248e-6
C8:0	13	BovineHD4100010324	65280649	A	G	0.409741	-0.00778287	0.00170423	4.95252e-6
C6:0	1	BovineHD0100020155	70451528	G	A	0.277105	0.0111213	0.00243563	4.96922e-6
C6:0	1	BovineHD0100020156	70452742	A	C	0.277105	0.0111213	0.00243563	4.96922e-6
C6:0	11	BovineHD1100014657	49956804	G	A	0.20721	0.0116227	0.00254585	4.9866e-6
C6:0	17	BovineHD1700015816	55729575	A	G	0.488442	-0.00971397	0.00212817	5.00738e-6
C8:0	12	BovineHD1200021776	77087257	G	A	0.0965878	0.0141645	0.00310337	5.01356e-6
C8:0	12	BovineHD1200021779	77092159	C	A	0.0965878	0.0141645	0.00310337	5.01356e-6
C6:0	13	BovineHD1300018371	64478327	G	A	0.23803	-0.0120608	0.00264414	5.08285e-6
C4:0	6	BovineHD0600012272	44927080	A	G	0.334618	-0.018171	0.00398403	5.09192e-6
C6:0	17	BovineHD1700012131	43764792	A	G	0.453495	-0.00963907	0.00211357	5.10167e-6
C6:0	17	BovineHD1700012132	43765550	G	A	0.453495	-0.00963907	0.00211357	5.10167e-6
C4:0	17	Hapmap41532-BTA-40872	40693717	G	A	0.389103	-0.0174279	0.00382166	5.1083e-6
C12:0	13	BovineHD1300017671	61743334	A	C	0.105394	-0.0437971	0.00960875	5.1633e-6
C4:0	17	BovineHD1700006568	23004016	A	G	0.18492	-0.0222821	0.00488902	5.17459e-6
C4:0	17	BovineHD1700006574	23027587	A	G	0.18492	-0.0222821	0.00488902	5.17459e-6
C4:0	17	BovineHD1700006563	22982193	G	A	0.181343	-0.0226013	0.00495908	5.1752299999999996e-06
C4:0	17	BovineHD1700006582	23051691	A	G	0.181343	-0.0226013	0.00495908	5.1752299999999996e-06
C4:0	17	BovineHD1700006585	23063357	G	A	0.181343	-0.0226013	0.00495908	5.1752299999999996e-06
C4:0	17	BovineHD1700006571	23014978	A	G	0.184645	-0.0223073	0.00489539	5.19377e-6
C4:0	17	BovineHD1700006572	23025198	G	A	0.184645	-0.0223073	0.00489539	5.19377e-6
C4:0	17	BovineHD1700006573	23026638	A	G	0.184645	-0.0223073	0.00489539	5.19377e-6
C4:0	17	BovineHD1700006576	23030245	C	A	0.184645	-0.0223073	0.00489539	5.19377e-6
C4:0	17	BovineHD1700006577	23034745	G	A	0.184645	-0.0223073	0.00489539	5.19377e-6
C4:0	17	BovineHD1700006578	23039437	A	G	0.184645	-0.0223073	0.00489539	5.19377e-6
C4:0	17	BovineHD1700006579	23041255	A	G	0.184645	-0.0223073	0.00489539	5.19377e-6
C4:0	17	BovineHD1700006580	23041891	A	G	0.184645	-0.0223073	0.00489539	5.19377e-6
C10:0	12	BovineHD1200019961	72397354	G	A	0.197303	0.0294389	0.00646047	5.19473e-6
C12:0	13	Hapmap38307-BTA-33222	66080035	A	C	0.358008	-0.0288942	0.0063422	5.2172e-6
C10:0	11	BovineHD1100014333	48728605	G	A	0.492295	0.0236087	0.00518327	5.24408e-6
C6:0	17	BovineHD1700014031	49459648	C	A	0.247936	-0.0113173	0.00248476	5.24627e-6
C4:0	17	BovineHD1700012081	43555154	G	A	0.481288	0.017504	0.00384309	5.24683e-6
C12:0	19	BovineHD1900010684	36832507	G	A	0.203632	0.0345832	0.00759309	5.24929e-6
C10:0	13	BovineHD1300019488	68399388	G	A	0.376445	0.0241659	0.00530626	5.25804e-6
C8:0	19	BovineHD1900010855	37324253	A	C	0.0764997	0.0147138	0.00323082	5.25841e-6
C8:0	19	BovineHD1900010856	37326298	A	G	0.0764997	0.0147138	0.00323082	5.25841e-6
C12:0	17	BovineHD1700015836	55799942	A	G	0.351679	0.0286878	0.00629925	5.25939e-6
C6:0	17	BovineHD1700015221	53853039	A	G	0.43891	-0.00962745	0.00211422	5.27193e-6
C8:0	13	BovineHD1300018531	65215937	A	G	0.440837	-0.00805779	0.00176998	5.30159e-6
C4:0	17	BovineHD1700015181	53718022	G	A	0.480462	-0.0167066	0.00367016	5.31392e-6
C4:0	17	BovineHD1700015182	53719313	G	A	0.480462	-0.0167066	0.00367016	5.31392e-6
C4:0	17	ARS-BFGL-NGS-77566	53722972	G	A	0.480462	-0.0167066	0.00367016	5.31392e-6
C4:0	17	BTA-40659-no-rs	23111933	A	G	0.181893	-0.0224749	0.00494207	5.42418e-6
C4:0	17	BovineHD1700006604	23116551	A	G	0.181893	-0.0224749	0.00494207	5.42418e-6
C4:0	17	BovineHD1700006605	23117366	C	A	0.181893	-0.0224749	0.00494207	5.42418e-6
C4:0	17	BovineHD1700006607	23130156	A	G	0.181893	-0.0224749	0.00494207	5.42418e-6
C4:0	17	BovineHD1700006608	23131652	A	G	0.181893	-0.0224749	0.00494207	5.42418e-6
C4:0	17	BovineHD1700006609	23133316	C	A	0.181893	-0.0224749	0.00494207	5.42418e-6
C4:0	17	BovineHD1700006611	23137024	G	A	0.181893	-0.0224749	0.00494207	5.42418e-6
C4:0	17	BovineHD1700006613	23144388	C	A	0.181893	-0.0224749	0.00494207	5.42418e-6
C4:0	17	BovineHD1700006614	23148760	A	C	0.181893	-0.0224749	0.00494207	5.42418e-6
C4:0	17	BovineHD1700006615	23151787	C	A	0.181893	-0.0224749	0.00494207	5.42418e-6
C4:0	17	BovineHD1700006617	23156566	A	G	0.181893	-0.0224749	0.00494207	5.42418e-6
C4:0	17	BovineHD1700006618	23157816	G	A	0.181893	-0.0224749	0.00494207	5.42418e-6
C4:0	17	BovineHD1700006619	23162150	G	A	0.181893	-0.0224749	0.00494207	5.42418e-6
C4:0	17	BovineHD1700006620	23163520	C	A	0.181893	-0.0224749	0.00494207	5.42418e-6
C4:0	17	BovineHD1700006621	23165003	A	G	0.181893	-0.0224749	0.00494207	5.42418e-6
C4:0	17	BovineHD1700006622	23166492	G	A	0.181893	-0.0224749	0.00494207	5.42418e-6
C4:0	17	BovineHD1700006623	23168733	C	A	0.181893	-0.0224749	0.00494207	5.42418e-6
C4:0	17	BovineHD1700006624	23172335	A	G	0.181893	-0.0224749	0.00494207	5.42418e-6
C4:0	17	BovineHD1700006625	23173600	A	G	0.181893	-0.0224749	0.00494207	5.42418e-6
C4:0	17	BovineHD1700006626	23176061	G	A	0.181893	-0.0224749	0.00494207	5.42418e-6
C4:0	17	BovineHD1700006627	23176735	C	A	0.181893	-0.0224749	0.00494207	5.42418e-6
C4:0	17	BovineHD1700006628	23178446	A	C	0.181893	-0.0224749	0.00494207	5.42418e-6
C4:0	17	BovineHD1700006630	23185096	A	G	0.181893	-0.0224749	0.00494207	5.42418e-6
C4:0	17	BovineHD1700006631	23185982	A	G	0.181893	-0.0224749	0.00494207	5.42418e-6
C4:0	17	BovineHD1700006632	23186710	A	G	0.181893	-0.0224749	0.00494207	5.42418e-6
C4:0	17	BovineHD1700006633	23187658	A	G	0.181893	-0.0224749	0.00494207	5.42418e-6
C4:0	17	BovineHD1700006635	23189896	G	A	0.181893	-0.0224749	0.00494207	5.42418e-6
C4:0	17	BovineHD1700006636	23190876	A	G	0.181893	-0.0224749	0.00494207	5.42418e-6
C4:0	17	BovineHD1700006637	23191424	A	G	0.181893	-0.0224749	0.00494207	5.42418e-6
C4:0	17	BovineHD1700006641	23197164	G	A	0.181893	-0.0224749	0.00494207	5.42418e-6
C4:0	17	BovineHD1700006661	23252381	G	A	0.181893	-0.0224749	0.00494207	5.42418e-6
C10:0	13	BovineHD1300018754	66040326	A	C	0.405063	-0.024143	0.00531159	5.48437e-6
C4:0	10	BovineHD1000018996	65916354	A	G	0.273528	0.0189519	0.00417076	5.51979e-6
C4:0	17	BovineHD1700014825	52727215	G	A	0.33792	-0.0174359	0.00383744	5.52962e-6
C4:0	17	BovineHD1700014826	52727888	G	A	0.33792	-0.0174359	0.00383744	5.52962e-6
C4:0	17	BovineHD1700014828	52730193	G	A	0.33792	-0.0174359	0.00383744	5.52962e-6
C4:0	17	BovineHD1700014829	52730960	G	A	0.33792	-0.0174359	0.00383744	5.52962e-6
C4:0	17	BovineHD1700014830	52732471	A	G	0.33792	-0.0174359	0.00383744	5.52962e-6
C4:0	17	BovineHD1700014831	52733762	G	A	0.33792	-0.0174359	0.00383744	5.52962e-6
C4:0	17	BovineHD1700006612	23138756	G	A	0.182168	-0.022422	0.00493536	5.54222e-6
C4:0	17	BovineHD1700013191	47126884	A	G	0.459274	0.0162385	0.00357439	5.54554e-6
C4:0	17	BovineHD1700013193	47135491	A	C	0.459274	0.0162385	0.00357439	5.54554e-6
C6:0	10	BovineHD1000019400	67624951	C	A	0.096863	0.0166114	0.00365764	5.58414e-6
C6:0	10	BovineHD1000015262	50838288	G	A	0.170886	0.0131322	0.00289175	5.59157e-6
C6:0	10	BovineHD1000015263	50839501	G	A	0.170886	0.0131322	0.00289175	5.59157e-6
C4:0	17	BovineHD1700013131	46941138	G	A	0.235003	-0.0197737	0.00435469	5.60456e-6
C12:0	19	BovineHD1900010185	34767400	A	G	0.0586131	0.0567014	0.0124896	5.62847e-6
C6:0	17	BovineHD1700012058	43442811	A	G	0.177215	-0.0127057	0.00279878	5.63261e-6
C8:0	26	BovineHD4100017879	33505162	C	A	0.0558613	0.0170485	0.00375544	5.63428e-6
C4:0	10	BovineHD1000015250	50779192	A	G	0.462025	0.0172731	0.00380645	5.68296e-6
C4:0	17	BovineHD1700011318	41055789	A	G	0.197578	-0.0218647	0.00481835	5.68449e-6
C6:0	17	BovineHD1700013849	48931613	G	A	0.473308	-0.00951823	0.00209809	5.71623e-6
C12:0	4	BovineHD0400031055	108728967	A	G	0.0806274	-0.0513384	0.0113165	5.7171e-6
C10:0	13	BovineHD1300017901	62619967	A	G	0.403137	0.024123	0.0053179	5.728e-6
C4:0	17	BovineHD1700006567	22999443	A	C	0.182168	-0.0224147	0.00494134	5.7286e-6
C4:0	17	BovineHD1700006575	23028348	C	A	0.182168	-0.0224147	0.00494134	5.7286e-6
C12:0	10	BovineHD1000019482	68043737	A	G	0.357457	0.0277582	0.00611978	5.73807e-6
C12:0	13	BovineHD1300017806	62248517	C	A	0.187122	-0.0357285	0.00787958	5.7791e-6
C6:0	13	BovineHD1300017776	62129819	G	A	0.193451	-0.0123659	0.00272729	5.78397e-6
C4:0	17	BovineHD1700014088	49629443	A	G	0.454871	-0.0170534	0.00376126	5.78896e-6
C4:0	17	BovineHD1700014089	49633303	A	G	0.454871	-0.0170534	0.00376126	5.78896e-6
C4:0	17	BovineHD1700014090	49634201	A	G	0.454871	-0.0170534	0.00376126	5.78896e-6
C4:0	1	BovineHD0100038683	135839237	A	G	0.03082	-0.0485485	0.010709	5.80374e-6
C4:0	1	BovineHD0100038692	135893039	G	A	0.03082	-0.0485485	0.010709	5.80374e-6
C4:0	1	BovineHD0100038693	135897174	G	A	0.03082	-0.0485485	0.010709	5.80374e-6
C4:0	1	BovineHD0100038694	135903045	A	G	0.03082	-0.0485485	0.010709	5.80374e-6
C4:0	1	BovineHD0100038696	135918942	G	A	0.03082	-0.0485485	0.010709	5.80374e-6
C4:0	17	BovineHD1700009034	32547621	A	G	0.144194	-0.0241449	0.00532702	5.82771e-6
C4:0	17	BovineHD1700014578	52091501	A	G	0.397909	-0.0172359	0.00380306	5.83932e-6
C4:0	17	BovineHD1700014579	52092505	G	A	0.397909	-0.0172359	0.00380306	5.83932e-6
C10:0	13	BovineHD1300019555	68503376	A	G	0.400936	0.0235557	0.00519843	5.86188e-6
C10:0	13	BovineHD1300019557	68505109	A	G	0.400936	0.0235557	0.00519843	5.86188e-6
C10:0	13	BovineHD1300019558	68506186	A	G	0.400936	0.0235557	0.00519843	5.86188e-6
C8:0	10	BovineHD1000019298	67254688	A	G	0.11117200000000001	0.0125543	0.00277062	5.86428e-6
C6:0	20	BovineHD2000002295	7164473	G	A	0.440837	0.00970332	0.00214183	5.88756e-6
C10:0	11	Hapmap48142-BTA-99107	60938631	A	G	0.010732	0.094934	0.0209559	5.89331e-6
C6:0	17	BovineHD1700014649	52349238	G	A	0.424326	-0.00987422	0.00217971	5.8967e-6
C6:0	17	BovineHD1700012024	43357816	A	G	0.467529	0.00996487	0.00219992	5.90832e-6
C10:0	3	BovineHD0300025004	87280710	A	G	0.311502	0.0254191	0.00561179	5.91004e-6
C14:0	13	BovineHD1300018356	64411593	A	G	0.124106	-0.0584971	0.0129155	5.91987e-6
C6:0	17	BovineHD1700012076	43518978	A	G	0.473583	0.00973524	0.00214978	5.94088e-6
C12:0	12	BovineHD1200019961	72397354	G	A	0.197303	0.0344742	0.00761308	5.9465e-6
C8:0	11	BovineHD1100031270	48724910	G	A	0.437534	0.00810415	0.00178997	5.96733e-6
C8:0	11	BovineHD1100014336	48747259	A	G	0.437534	0.00810415	0.00178997	5.96733e-6
C4:0	16	BovineHD1600003502	13144479	G	A	0.289213	-0.0180701	0.00399116	5.96754e-6
C12:0	21	BovineHD2100001450	6972071	A	G	0.012383	0.110353	0.0243769	5.98436e-6
C6:0	17	BovineHD1700012382	44771450	A	G	0.427353	0.00978772	0.00216329	6.05487e-6
C4:0	17	BovineHD1700013189	47125458	C	A	0.458448	0.0161672	0.00357336	6.0576e-6
C4:0	17	BovineHD1700013190	47126014	C	A	0.458448	0.0161672	0.00357336	6.0576e-6
C6:0	10	BovineHD1000018084	62680813	A	G	0.242983	-0.0109212	0.00241387	6.05788e-6
C8:0	21	BovineHD2100001450	6972071	A	G	0.012383	0.031751	0.00701833	6.06794e-6
C12:0	26	BovineHD2600007053	26487540	G	A	0.283985	-0.0295034	0.00652152	6.06794e-6
C14:0	19	BovineHD1900010185	34767400	A	G	0.0586131	0.0799889	0.0176865	6.10886e-6
C4:0	17	ARS-BFGL-NGS-16934	47147387	G	A	0.498074	0.016145	0.00357016	6.11955e-6
C4:0	17	BovineHD1700013202	47149803	A	G	0.498074	0.016145	0.00357016	6.11955e-6
C4:0	17	BovineHD1700013203	47151527	G	A	0.498074	0.016145	0.00357016	6.11955e-6
C4:0	17	BovineHD1700013205	47155577	G	A	0.498074	0.016145	0.00357016	6.11955e-6
C4:0	17	BovineHD1700013207	47160329	A	G	0.498074	0.016145	0.00357016	6.11955e-6
C4:0	17	BovineHD1700013209	47164469	C	A	0.498074	0.016145	0.00357016	6.11955e-6
C4:0	17	BovineHD1700013210	47166176	A	C	0.498074	0.016145	0.00357016	6.11955e-6
C4:0	17	BovineHD1700013211	47167570	G	A	0.498074	0.016145	0.00357016	6.11955e-6
C4:0	17	BovineHD1700013212	47168542	C	A	0.498074	0.016145	0.00357016	6.11955e-6
C4:0	17	BovineHD1700013213	47169621	G	A	0.498074	0.016145	0.00357016	6.11955e-6
C4:0	17	ARS-BFGL-NGS-15039	47170772	C	A	0.498074	0.016145	0.00357016	6.11955e-6
C4:0	17	BovineHD1700013214	47172612	G	A	0.498074	0.016145	0.00357016	6.11955e-6
C4:0	17	BovineHD1700013215	47173596	G	A	0.498074	0.016145	0.00357016	6.11955e-6
C4:0	17	BovineHD1700013216	47174813	A	G	0.498074	0.016145	0.00357016	6.11955e-6
C6:0	17	BovineHD4100013091	45685544	G	A	0.159053	-0.0128905	0.00285085	6.13666e-6
C6:0	17	BovineHD1700012392	44810360	A	G	0.28426	-0.0111716	0.00247115	6.1595e-6
C6:0	17	BovineHD1700012394	44812771	G	A	0.28426	-0.0111716	0.00247115	6.1595e-6
C6:0	17	BovineHD1700012395	44817556	C	A	0.28426	-0.0111716	0.00247115	6.1595e-6
C6:0	17	BovineHD1700012396	44820508	A	G	0.28426	-0.0111716	0.00247115	6.1595e-6
C6:0	17	BovineHD1700012397	44821514	A	G	0.28426	-0.0111716	0.00247115	6.1595e-6
C6:0	17	ARS-BFGL-NGS-73072	44822427	C	A	0.28426	-0.0111716	0.00247115	6.1595e-6
C6:0	17	BovineHD1700012398	44832051	A	G	0.28426	-0.0111716	0.00247115	6.1595e-6
C6:0	17	BovineHD1700007652	27057425	A	C	0.356081	-0.0101328	0.00224268	6.23858e-6
C6:0	2	BovineHD0200001981	6773374	G	A	0.0118327	0.0382112	0.00845853	6.25814e-6
C6:0	10	BovineHD1000000678	2254486	A	G	0.0110072	0.0399536	0.00884605	6.28547e-6
C4:0	10	BovineHD4100008144	52723913	A	G	0.184095	0.0227062	0.00502766	6.29399e-6
C14:0	19	BovineHD1900013809	49362284	A	C	0.158778	0.0527005	0.0116698	6.30282e-6
C4:0	17	BovineHD1700013201	47146670	G	A	0.497799	0.0161183	0.00356927	6.30629e-6
C4:0	14	BovineHD1400017848	64321104	A	G	0.47661	0.0173466	0.00384152	6.31537e-6
C6:0	20	BovineHD2000006592	21915016	A	G	0.347001	-0.0105261	0.00233114	6.31917e-6
C6:0	17	BovineHD1700012133	43767440	A	G	0.45322	-0.00953452	0.00211168	6.32759e-6
C6:0	17	BovineHD1700012134	43770263	A	G	0.45322	-0.00953452	0.00211168	6.32759e-6
C14:0	28	BTB-01532674	41737604	G	A	0.0137589	0.155272	0.0343941	6.34688e-6
C4:0	16	BovineHD1600000462	1788200	A	G	0.456797	0.0169754	0.00376154	6.39467e-6
C6:0	10	BovineHD1000013459	44768055	G	A	0.18492	-0.0124454	0.00275848	6.43145e-6
C6:0	17	BovineHD1700013775	48754951	A	G	0.382499	0.00996233	0.00220869	6.46703e-6
C14:0	23	BovineHD2300008440	29598058	A	C	0.0126582	0.159755	0.0354229	6.48474e-6
C4:0	17	BTA-88333-no-rs	48570446	A	G	0.197578	0.0201509	0.00446839	6.49356e-6
C4:0	17	BovineHD1700013683	48571327	A	G	0.197578	0.0201509	0.00446839	6.49356e-6
C4:0	17	BovineHD1700013684	48572246	A	G	0.197578	0.0201509	0.00446839	6.49356e-6
C4:0	17	BovineHD1700013685	48573378	G	A	0.197578	0.0201509	0.00446839	6.49356e-6
C4:0	17	BovineHD1700013687	48575466	A	G	0.197578	0.0201509	0.00446839	6.49356e-6
C4:0	17	BovineHD1700013688	48576639	A	G	0.197578	0.0201509	0.00446839	6.49356e-6
C4:0	17	BovineHD1700013690	48579220	A	G	0.197578	0.0201509	0.00446839	6.49356e-6
C4:0	17	BovineHD1700013692	48582681	C	A	0.197578	0.0201509	0.00446839	6.49356e-6
C4:0	17	BovineHD1700013698	48594457	C	A	0.197578	0.0201509	0.00446839	6.49356e-6
C4:0	17	BovineHD1700013703	48602932	G	A	0.197578	0.0201509	0.00446839	6.49356e-6
C4:0	17	BovineHD1700013704	48604938	A	G	0.197578	0.0201509	0.00446839	6.49356e-6
C4:0	17	BovineHD1700013706	48611968	A	G	0.197578	0.0201509	0.00446839	6.49356e-6
C4:0	17	BovineHD1700013707	48619493	A	G	0.197578	0.0201509	0.00446839	6.49356e-6
C4:0	17	ARS-BFGL-NGS-109873	48621989	A	G	0.197578	0.0201509	0.00446839	6.49356e-6
C4:0	3	BovineHD0300025256	88198315	A	G	0.182444	0.0226876	0.00503145	6.50851e-6
C4:0	17	BovineHD1700014082	49599876	A	G	0.456247	-0.0170117	0.0037732	6.52649e-6
C12:0	26	BovineHD2600007056	26503471	A	G	0.283709	-0.0294445	0.00653201	6.55287e-6
C6:0	17	BovineHD1700012936	46336741	G	A	0.495597	-0.0096367	0.00213869	6.6097e-6
C6:0	20	BovineHD2000006596	21930618	G	A	0.354981	-0.0104384	0.00231694	6.62989e-6
C4:0	17	BovineHD1700011669	42057935	A	C	0.254816	-0.0193538	0.00429587	6.6308e-6
C4:0	17	BovineHD1700011670	42064334	C	A	0.254816	-0.0193538	0.00429587	6.6308e-6
C4:0	17	BovineHD1700011671	42067605	G	A	0.254816	-0.0193538	0.00429587	6.6308e-6
C6:0	17	BovineHD4100013146	52221446	A	G	0.258668	-0.0108476	0.00240784	6.6329e-6
C6:0	17	BovineHD1700013774	48754108	A	G	0.381673	0.00997336	0.00221414	6.6561e-6
C8:0	19	BovineHD1900018040	62553074	G	A	0.310677	-0.00833695	0.0018513100000000001	6.69182e-6
C10:0	13	BovineHD1300018533	65222790	A	G	0.482664	0.0223498	0.00496324	6.69829e-6
C4:0	17	BovineHD1700012082	43559395	G	A	0.262796	-0.0181456	0.0040298	6.70456e-6
C6:0	17	BovineHD1700013281	47449510	C	A	0.299119	-0.0105396	0.00234145	6.75328e-6
C6:0	13	BovineHD1300019537	68470610	G	A	0.490644	-0.00981882	0.00218201	6.7989e-6
C6:0	13	BovineHD1300019541	68475201	G	A	0.490644	-0.00981882	0.00218201	6.7989e-6
C6:0	17	BovineHD1700011844	42674631	A	G	0.181893	-0.0129422	0.00287637	6.81117e-6
C4:0	17	BovineHD1700012078	43545624	A	G	0.486241	-0.017317	0.00385009	6.86506e-6
C4:0	17	BovineHD1700012079	43546684	A	G	0.486241	-0.017317	0.00385009	6.86506e-6
C8:0	13	BovineHD1300017673	61745678	G	A	0.133187	-0.0111039	0.00246875	6.86691e-6
C8:0	13	BovineHD1300017674	61746588	G	A	0.133187	-0.0111039	0.00246875	6.86691e-6
C8:0	13	BovineHD1300017675	61747502	G	A	0.133187	-0.0111039	0.00246875	6.86691e-6
C4:0	17	BovineHD1700011194	40688132	A	G	0.389378	-0.0171687	0.00381718	6.868e-6
C4:0	6	ARS-BFGL-NGS-31525	46556246	G	A	0.381673	-0.017709	0.00393737	6.86987e-6
C4:0	17	BovineHD1700010795	39654911	A	G	0.270226	-0.0188471	0.00419071	6.88054e-6
C6:0	5	BovineHD0500027406	96467488	G	A	0.213539	-0.0113427	0.00252253	6.90669e-6
C4:0	17	BovineHD1700015298	54076105	A	G	0.0919097	0.0287606	0.0063981	6.95151e-6
C4:0	17	BovineHD1700015299	54077755	A	G	0.0919097	0.0287606	0.0063981	6.95151e-6
C4:0	16	BovineHD1600003542	13325089	A	C	0.309576	-0.017162	0.00381809	6.95987e-6
C10:0	7	BovineHD0700029109	99426137	A	G	0.319758	0.0250347	0.00557067	6.98882e-6
C8:0	5	BovineHD0500021260	74772384	A	G	0.394056	-0.00779953	0.00173563	6.997e-6
C4:0	19	BovineHD1900010881	37422935	A	G	0.392405	0.0168601	0.0037524	7.01787e-6
C8:0	10	BovineHD1000014140	47175298	A	G	0.471106	-0.00775785	0.00172666	7.02361e-6
C12:0	13	BovineHD1300018286	64028977	G	A	0.140066	0.0389922	0.00867945	7.04008e-6
C4:0	17	BovineHD1700012037	43374150	A	G	0.220969	-0.0202446	0.00450835	7.10678e-6
C8:0	13	BovineHD1300019627	68732666	G	A	0.442763	-0.00817298	0.00182016	7.11414e-6
C8:0	13	BovineHD1300019628	68733622	A	G	0.442763	-0.00817298	0.00182016	7.11414e-6
C8:0	13	BovineHD1300019629	68734984	A	G	0.442763	-0.00817298	0.00182016	7.11414e-6
C6:0	13	ARS-BFGL-NGS-65466	66009719	G	A	0.41607	-0.00997282	0.00222112	7.1224e-6
C6:0	13	BovineHD1300018744	66011836	G	A	0.41607	-0.00997282	0.00222112	7.1224e-6
C6:0	13	BovineHD1300018745	66014046	A	G	0.41607	-0.00997282	0.00222112	7.1224e-6
C6:0	13	BovineHD1300018748	66020975	A	G	0.41607	-0.00997282	0.00222112	7.1224e-6
C6:0	13	BovineHD1300018750	66026871	A	G	0.41607	-0.00997282	0.00222112	7.1224e-6
C14:0	1	BovineHD0100021164	73828022	A	G	0.0346725	0.10168	0.0226469	7.12936e-6
C8:0	13	BovineHD1300018000	62947465	G	A	0.305999	0.00853049	0.00190019	7.14652e-6
C8:0	13	BovineHD1300018001	62950126	A	G	0.305999	0.00853049	0.00190019	7.14652e-6
C8:0	13	BovineHD1300018002	62953893	C	A	0.305999	0.00853049	0.00190019	7.14652e-6
C8:0	13	BovineHD1300018003	62954588	A	C	0.305999	0.00853049	0.00190019	7.14652e-6
C8:0	13	ARS-BFGL-NGS-90261	62955647	G	A	0.305999	0.00853049	0.00190019	7.14652e-6
C8:0	13	BovineHD1300018006	62960536	A	G	0.305999	0.00853049	0.00190019	7.14652e-6
C12:0	19	BovineHD1900012955	46306813	A	G	0.441937	0.0281112	0.00626195	7.14892e-6
C6:0	17	BovineHD1700015820	55744041	C	A	0.489543	-0.00955987	0.00212956	7.15152e-6
C10:0	8	BovineHD0800006802	22559178	G	A	0.423225	-0.0224779	0.00500875	7.19915e-6
C6:0	13	BovineHD1300018739	65998236	A	G	0.41552	-0.00999708	0.00222807	7.22738e-6
C4:0	11	BovineHD1100031034	106749016	G	A	0.24601	0.0186104	0.00415001	7.31087e-6
C6:0	17	BovineHD1700011776	42335503	A	G	0.351954	0.0102178	0.00227868	7.32209e-6
C4:0	24	BovineHD2400010116	37014587	G	A	0.0137589	0.0711427	0.0158711	7.37661e-6
C4:0	24	BovineHD2400010117	37017861	G	A	0.0137589	0.0711427	0.0158711	7.37661e-6
C6:0	17	BovineHD1700012072	43505504	A	G	0.175839	-0.0125946	0.00281047	7.41799e-6
C12:0	12	BovineHD1200021629	76747168	A	G	0.357182	0.0273578	0.00610532	7.42993e-6
C10:0	19	BovineHD1900010185	34767400	A	G	0.0586131	0.0474661	0.0105929	7.43125e-6
C4:0	17	ARS-BFGL-NGS-9438	52217521	G	A	0.442488	0.0164585	0.00367351	7.45284e-6
C8:0	10	BovineHD1000004491	13233709	C	A	0.0115575	0.0341613	0.0076252	7.46251e-6
C10:0	17	BovineHD1700015841	55826429	G	A	0.375069	0.0230263	0.00514337	7.57375e-6
C6:0	17	BovineHD1700012935	46334400	G	A	0.428453	0.00946751	0.00211502	7.59404e-6
C6:0	17	Hapmap42713-BTA-87646	48747216	A	G	0.381948	0.00991113	0.00221426	7.60357e-6
C6:0	17	BovineHD1700013776	48757291	A	C	0.381948	0.00991113	0.00221426	7.60357e-6
C6:0	17	BovineHD1700013777	48758704	A	G	0.381948	0.00991113	0.00221426	7.60357e-6
C6:0	17	BovineHD1700013778	48760133	G	A	0.381948	0.00991113	0.00221426	7.60357e-6
C6:0	17	BovineHD1700013779	48762423	A	G	0.381948	0.00991113	0.00221426	7.60357e-6
C12:0	26	BovineHD2600005321	20506934	A	G	0.499174	0.0266681	0.00595797	7.60407e-6
C8:0	13	BovineHD1300018014	62981514	A	G	0.312328	0.00830592	0.00185593	7.62935e-6
C6:0	13	BovineHD1300018313	64150567	G	A	0.347276	-0.0100386	0.00224345	7.65393e-6
C4:0	16	BovineHD1600003499	13121738	A	G	0.28536	-0.017892	0.00399858	7.65622e-6
C6:0	10	BovineHD1000015394	51280150	G	A	0.186571	0.0125225	0.00279874	7.66482e-6
C8:0	13	BovineHD1300019214	67697067	G	A	0.492845	0.00759358	0.00169717	7.66724e-6
C14:0	12	BovineHD1200019842	72157470	A	G	0.200881	0.0474884	0.0106141	7.67334e-6
C14:0	3	BovineHD0300011418	36708510	C	A	0.0104568	0.172034	0.038453	7.68093e-6
C4:0	18	BovineHD1800002965	8497387	G	A	0.296918	0.0180219	0.00402837	7.68637e-6
C10:0	13	BovineHD1300019214	67697067	G	A	0.492845	0.02235	0.00499619	7.69836e-6
C6:0	17	BovineHD1700015823	55756601	G	A	0.489268	-0.00953526	0.00213159	7.70215e-6
C6:0	17	BovineHD1700015824	55757794	G	A	0.489268	-0.00953526	0.00213159	7.70215e-6
C6:0	17	BovineHD1700015825	55758954	G	A	0.489268	-0.00953526	0.00213159	7.70215e-6
C6:0	17	BovineHD1700015284	54039236	G	A	0.274353	0.0102751	0.00229719	7.71633e-6
C4:0	17	BTB-01759971	42425636	C	A	0.172537	-0.0220731	0.00493532	7.73217e-6
C8:0	10	BovineHD1000019300	67265185	A	G	0.111998	0.0123687	0.00276573	7.74431e-6
C6:0	13	BovineHD1300019547	68487005	A	G	0.487892	0.00995869	0.00222735	7.78194e-6
C4:0	17	BovineHD1700014175	49890308	G	A	0.27628	-0.017831	0.00398897	7.81914e-6
C6:0	13	ARS-BFGL-NGS-85867	69070669	A	C	0.176665	-0.01221	0.00273216	7.85873e-6
C4:0	17	BovineHD1700006561	22969547	A	G	0.181893	-0.0221368	0.00495357	7.86408e-6
C6:0	13	BovineHD1300019535	68467336	G	A	0.490369	-0.00973546	0.00217883	7.88808e-6
C10:0	11	BovineHD1100014346	48772544	A	G	0.45432	0.0230689	0.00516396	7.92134e-6
C6:0	17	BovineHD1700012684	45667796	G	A	0.157127	-0.0127782	0.00286137	7.97809e-6
C14:0	13	BovineHD1300017169	59924050	G	A	0.0690699	-0.0736547	0.0164958	8.00467e-6
C14:0	19	BovineHD1900014437	51720852	A	G	0.0709961	0.0733291	0.0164245	8.02161e-6
C10:0	13	BovineHD1300018739	65998236	A	G	0.41552	-0.0235394	0.00527266	8.0283e-6
C6:0	17	BovineHD1700013255	47325229	G	A	0.109246	0.0156347	0.00350222	8.03549e-6
C6:0	13	BovineHD1300019543	68477752	A	G	0.489818	-0.00972877	0.00217929	8.03706e-6
C6:0	17	BTB-01639060	41374756	A	C	0.0209136	0.0293422	0.00657469	8.08549e-6
C8:0	17	BovineHD1700015836	55799942	A	G	0.351679	0.00809438	0.00181381	8.09578e-6
C4:0	17	ARS-BFGL-NGS-36082	55916203	A	G	0.183819	-0.0216604	0.00485376	8.09707e-6
C12:0	26	BovineHD2600006338	24594128	G	A	0.243808	0.0334184	0.00748937	8.11555e-6
C6:0	17	BovineHD1700014835	52742056	C	A	0.171712	-0.0122707	0.00275026	8.13303e-6
C6:0	17	BovineHD1700014838	52744905	A	C	0.171712	-0.0122707	0.00275026	8.13303e-6
C6:0	17	BovineHD1700014843	52749784	A	G	0.171712	-0.0122707	0.00275026	8.13303e-6
C14:0	19	BovineHD1900010859	37343959	A	G	0.0960374	0.0642358	0.014402	8.18871e-6
C10:0	13	BovineHD4100010324	65280649	A	G	0.409741	-0.0223759	0.00501721	8.20255e-6
C4:0	24	BovineHD2400010126	37057486	A	G	0.0134838	0.071872	0.0161162	8.21085e-6
C4:0	24	BovineHD2400010134	37078386	G	A	0.0134838	0.071872	0.0161162	8.21085e-6
C4:0	24	BovineHD2400010135	37082844	C	A	0.0134838	0.071872	0.0161162	8.21085e-6
C6:0	17	BovineHD1700007748	27410883	G	A	0.332966	-0.0104355	0.00234022	8.22667e-6
C6:0	17	BovineHD1700007753	27421754	A	G	0.332966	-0.0104355	0.00234022	8.22667e-6
C6:0	17	BovineHD1700007755	27430915	C	A	0.332966	-0.0104355	0.00234022	8.22667e-6
C6:0	17	BovineHD1700007756	27437809	A	C	0.332966	-0.0104355	0.00234022	8.22667e-6
C6:0	11	BovineHD1100019011	67376000	A	C	0.139516	0.0140696	0.00315532	8.23422e-6
C8:0	13	ARS-BFGL-NGS-116740	65965727	A	C	0.488993	0.00782643	0.00175531	8.24574e-6
C4:0	17	BovineHD1700008518	30210443	A	G	0.0561365	0.0361789	0.0081146	8.25384e-6
C4:0	17	BovineHD1700012110	43704930	C	A	0.278481	-0.0183975	0.00412644	8.25566e-6
C12:0	19	BovineHD4100014179	36822248	A	G	0.205283	0.0337323	0.00756677	8.27453e-6
C10:0	26	BovineHD4100017879	33505162	C	A	0.0558613	0.0493722	0.0110769	8.30267e-6
C4:0	17	BovineHD1700013859	48974928	A	G	0.090809	0.0282718	0.00634465	8.35006e-6
C8:0	12	BovineHD1200021729	76941301	A	G	0.129609	0.0114688	0.00257415	8.3752e-6
C4:0	17	BovineHD1700014173	49888005	A	G	0.276004	-0.0177844	0.00399187	8.38277e-6
C6:0	10	BovineHD1000013780	45937006	A	G	0.26087	-0.0108389	0.00243329	8.41143e-6
C6:0	17	ARS-BFGL-NGS-9657	47898312	A	G	0.269675	-0.0106763	0.00239726	8.44586e-6
C6:0	17	BovineHD1700013466	47902708	A	G	0.269675	-0.0106763	0.00239726	8.44586e-6
C4:0	17	BovineHD1700010187	37355068	A	G	0.22262	-0.0193689	0.0043491	8.44658e-6
C6:0	17	BovineHD1700014886	52864248	G	A	0.195102	-0.0116758	0.00262171	8.44871e-6
C12:0	2	BovineHD0200006433	22610283	A	G	0.321134	-0.0281379	0.00631907	8.47379e-6
C4:0	17	BovineHD1700012048	43405831	A	G	0.214364	-0.0203253	0.0045648	8.48258e-6
C14:0	19	BovineHD1900010758	37075311	G	A	0.37617	0.0392841	0.00882601	8.54917e-6
C6:0	17	BovineHD1700011938	43048865	G	A	0.163456	-0.013086	0.00294009	8.55134e-6
C12:0	26	BovineHD2600006197	24015371	A	G	0.393506	0.0280595	0.00630465	8.56323e-6
C12:0	26	BovineHD2600006198	24022413	G	A	0.393506	0.0280595	0.00630465	8.56323e-6
C4:0	17	BovineHD1700008965	32151240	G	A	0.148046	-0.023128	0.00519684	8.57112e-6
C10:0	13	BovineHD1300018286	64028977	G	A	0.140066	0.0327758	0.00736553	8.59173e-6
C6:0	17	BovineHD1700013780	48766719	A	C	0.379747	0.00986305	0.00221654	8.59677e-6
C6:0	17	BovineHD1700013386	47701890	A	G	0.321134	-0.0106968	0.00240428	8.62425e-6
C6:0	17	BovineHD1700015828	55774552	A	G	0.393231	0.0100177	0.00225176	8.63428e-6
C8:0	11	BovineHD1100022808	79573720	A	C	0.0118327	0.0350401	0.00787725	8.65691e-6
C6:0	17	BovineHD1700012663	45614939	G	A	0.156852	-0.0127459	0.00286545	8.6627e-6
C6:0	17	BovineHD1700012665	45623917	G	A	0.156852	-0.0127459	0.00286545	8.6627e-6
C6:0	17	BovineHD1700012666	45626275	A	C	0.156852	-0.0127459	0.00286545	8.6627e-6
C6:0	17	BovineHD1700012667	45628160	G	A	0.156852	-0.0127459	0.00286545	8.6627e-6
C6:0	17	BovineHD1700012668	45629628	A	G	0.156852	-0.0127459	0.00286545	8.6627e-6
C6:0	17	BovineHD1700012669	45630643	G	A	0.156852	-0.0127459	0.00286545	8.6627e-6
C6:0	17	BovineHD1700012670	45632061	A	G	0.156852	-0.0127459	0.00286545	8.6627e-6
C6:0	17	BovineHD1700012672	45634251	A	G	0.156852	-0.0127459	0.00286545	8.6627e-6
C6:0	17	BovineHD1700012674	45635712	A	G	0.156852	-0.0127459	0.00286545	8.6627e-6
C6:0	17	BovineHD1700012675	45638980	A	G	0.156852	-0.0127459	0.00286545	8.6627e-6
C6:0	17	BovineHD1700012678	45645767	A	G	0.156852	-0.0127459	0.00286545	8.6627e-6
C6:0	17	BovineHD1700012679	45650227	A	G	0.156852	-0.0127459	0.00286545	8.6627e-6
C6:0	17	BovineHD1700012689	45680173	G	A	0.156852	-0.0127459	0.00286545	8.6627e-6
C6:0	17	BovineHD1700012691	45695697	G	A	0.156852	-0.0127459	0.00286545	8.6627e-6
C6:0	17	BovineHD1700013728	48696933	A	G	0.36874	0.00988295	0.00222192	8.66997e-6
C6:0	17	BovineHD1700013729	48698626	G	A	0.36874	0.00988295	0.00222192	8.66997e-6
C6:0	17	BovineHD1700013730	48700774	A	C	0.36874	0.00988295	0.00222192	8.66997e-6
C12:0	18	BovineHD1800005191	16612150	G	A	0.0121079	0.11464	0.0257777	8.69718e-6
C6:0	17	BovineHD1700011824	42566278	A	G	0.208586	-0.0120457	0.00270877	8.71124e-6
C6:0	10	BovineHD1000019314	67319745	A	G	0.218492	0.0114142	0.00256677	8.71129e-6
C6:0	10	BovineHD1000014189	47297886	A	G	0.247661	0.0109111	0.00245398	8.73617e-6
C4:0	20	Hapmap22627-BTA-134992	22792603	A	C	0.278206	0.0181597	0.00408437	8.74274e-6
C6:0	13	BovineHD1300019540	68474196	A	G	0.490369	-0.00971032	0.00218429	8.76799e-6
C8:0	11	BovineHD1100014344	48763834	G	A	0.43781	0.00796524	0.00179181	8.77451e-6
C4:0	17	BovineHD1700015943	56219925	C	A	0.236379	-0.019605	0.00441026	8.77642e-6
C6:0	13	BovineHD1300017958	62836175	A	G	0.417722	-0.00970735	0.00218424	8.81912e-6
C4:0	17	BovineHD1700011843	42666227	A	G	0.475784	0.0165456	0.00372301	8.82405e-6
C4:0	16	BovineHD1600003685	13712018	A	G	0.41497	-0.0167694	0.0037735	8.83006e-6
C4:0	17	BovineHD1700012038	43375954	G	A	0.213539	-0.0203278	0.0045747	8.8495e-6
C14:0	8	BovineHD0800004334	13643971	G	A	0.198679	-0.045349	0.0102109	8.94436e-6
C8:0	12	BovineHD1200019961	72397354	G	A	0.197303	0.00973873	0.00219286	8.94994e-6
C8:0	13	BovineHD1300018898	66636849	A	C	0.458448	0.00766689	0.00172655	8.97169e-6
C14:0	2	BovineHD0200006433	22610283	A	G	0.321134	-0.0397279	0.00894969	9.03665e-6
C10:0	11	BovineHD1100031270	48724910	G	A	0.437534	0.0234061	0.00527282	9.03713e-6
C10:0	11	BovineHD1100014336	48747259	A	G	0.437534	0.0234061	0.00527282	9.03713e-6
C8:0	11	BovineHD1100014335	48742013	G	A	0.48404	0.00776534	0.00174944	9.04747e-6
C12:0	26	BovineHD2600006200	24037913	G	A	0.399285	0.0277219	0.00624563	9.05447e-6
C6:0	10	BovineHD1000014742	48952887	A	G	0.426527	-0.00956106	0.00215442	9.08518e-6
C6:0	10	ARS-BFGL-NGS-61625	45941254	G	A	0.261145	-0.010798	0.0024332	9.08911e-6
C8:0	13	BovineHD1300019243	67774507	G	A	0.401486	0.00770155	0.00173545	9.08956e-6
C10:0	13	ARS-BFGL-NGS-65466	66009719	G	A	0.41607	-0.023322	0.00525617	9.11944e-6
C10:0	13	BovineHD1300018744	66011836	G	A	0.41607	-0.023322	0.00525617	9.11944e-6
C10:0	13	BovineHD1300018745	66014046	A	G	0.41607	-0.023322	0.00525617	9.11944e-6
C10:0	13	BovineHD1300018748	66020975	A	G	0.41607	-0.023322	0.00525617	9.11944e-6
C10:0	13	BovineHD1300018750	66026871	A	G	0.41607	-0.023322	0.00525617	9.11944e-6
C4:0	17	BovineHD1700012639	45536254	A	G	0.324711	0.0170956	0.00385295	9.12133e-6
C14:0	8	BovineHD0800009139	30083792	A	G	0.0687947	0.0753292	0.016979	9.13807e-6
C14:0	8	BovineHD0800009148	30107253	G	A	0.0687947	0.0753292	0.016979	9.13807e-6
C8:0	13	BovineHD1300019178	67598281	A	G	0.499725	-0.00754998	0.001702	9.16676e-6
C6:0	17	BovineHD1700013249	47289837	A	C	0.282609	-0.0105115	0.00236965	9.16956e-6
C10:0	13	BovineHD1300018349	64366788	G	A	0.165658	-0.0307711	0.00693822	9.20638e-6
C10:0	13	BovineHD1300018353	64398138	A	G	0.165658	-0.0307711	0.00693822	9.20638e-6
C10:0	13	Hapmap54972-rs29014977	64399733	G	A	0.165658	-0.0307711	0.00693822	9.20638e-6
C10:0	13	BovineHD1300018360	64432139	G	A	0.165658	-0.0307711	0.00693822	9.20638e-6
C10:0	13	BovineHD1300018365	64453214	A	G	0.165658	-0.0307711	0.00693822	9.20638e-6
C10:0	11	BovineHD1100014101	48003184	A	G	0.262245	0.0254119	0.00573092	9.2423e-6
C4:0	17	BovineHD1700013879	49014589	A	G	0.334067	0.0169889	0.00383138	9.24362e-6
C4:0	17	BovineHD1700013884	49020138	A	G	0.334067	0.0169889	0.00383138	9.24362e-6
C4:0	17	BovineHD1700013888	49038354	G	A	0.334067	0.0169889	0.00383138	9.24362e-6
C4:0	17	BovineHD1700013891	49046024	G	A	0.334067	0.0169889	0.00383138	9.24362e-6
C14:0	10	BovineHD1000021328	74900117	G	A	0.0132086	0.163609	0.0369155	9.33726e-6
C4:0	10	BovineHD1000015124	50272627	G	A	0.478261	0.0166956	0.00376779	9.37368e-6
C4:0	17	BovineHD1700010840	39800389	G	A	0.418547	-0.0167115	0.0037716	9.38486e-6
C6:0	17	BovineHD1700012738	45804489	A	G	0.481013	0.00951716	0.00214813	9.40449e-6
C6:0	17	BovineHD1700012739	45805226	C	A	0.481013	0.00951716	0.00214813	9.40449e-6
C6:0	17	BovineHD1700012744	45809903	A	G	0.481013	0.00951716	0.00214813	9.40449e-6
C6:0	17	BovineHD1700012752	45819596	A	G	0.481013	0.00951716	0.00214813	9.40449e-6
C6:0	17	BovineHD1700012753	45823157	A	G	0.481013	0.00951716	0.00214813	9.40449e-6
C6:0	17	BovineHD1700012754	45824374	A	G	0.481013	0.00951716	0.00214813	9.40449e-6
C6:0	17	BovineHD1700012757	45827934	A	G	0.481013	0.00951716	0.00214813	9.40449e-6
C6:0	17	BovineHD1700012758	45828934	G	A	0.481013	0.00951716	0.00214813	9.40449e-6
C6:0	17	BovineHD1700012760	45830553	A	G	0.481013	0.00951716	0.00214813	9.40449e-6
C6:0	17	BovineHD1700012761	45831132	A	C	0.481013	0.00951716	0.00214813	9.40449e-6
C6:0	17	BovineHD1700012762	45831931	G	A	0.481013	0.00951716	0.00214813	9.40449e-6
C6:0	17	BovineHD1700012763	45832805	A	G	0.481013	0.00951716	0.00214813	9.40449e-6
C6:0	17	BovineHD1700012765	45835418	A	G	0.481013	0.00951716	0.00214813	9.40449e-6
C8:0	26	BovineHD2600005462	21141279	A	C	0.273253	0.00859418	0.00193999	9.42228e-6
C8:0	13	BovineHD1300018034	63079589	G	A	0.175289	-0.00992122	0.00224015	9.47463e-6
C8:0	19	BovineHD1900014372	51386735	A	G	0.0478811	-0.0175301	0.00395906	9.51794e-6
C6:0	13	BovineHD1300019531	68460567	A	C	0.460374	0.00996391	0.00225031	9.51976e-6
C6:0	7	BovineHD0700017858	61966424	A	G	0.0165107	0.0331312	0.00748267	9.52285e-6
C4:0	17	BovineHD4100013143	50520450	A	G	0.206109	-0.0204537	0.00462016	9.5531e-6
C4:0	6	BovineHD0600022774	82598273	G	A	0.228674	-0.0196514	0.00443906	9.55898e-6
C4:0	6	BovineHD0600022775	82602141	G	A	0.228674	-0.0196514	0.00443906	9.55898e-6
C4:0	6	BovineHD0600022776	82607462	G	A	0.228674	-0.0196514	0.00443906	9.55898e-6
C4:0	17	BovineHD1700015183	53720723	A	G	0.46863	-0.0162861	0.00367906	9.56882e-6
C12:0	13	BovineHD1300018406	64621429	A	G	0.347276	-0.0282336	0.00637878	9.59162e-6
C4:0	17	BovineHD1700013865	48995969	G	A	0.333792	0.01696	0.00383399	9.70704e-6
C4:0	17	BovineHD1700013878	49013486	A	G	0.333792	0.01696	0.00383399	9.70704e-6
C4:0	17	BovineHD1700014877	52836908	A	G	0.333792	0.0173511	0.00392326	9.75141e-6
C4:0	17	BovineHD1700014181	49904388	A	G	0.200881	0.0199234	0.00450544	9.7758e-6
C4:0	17	BovineHD1700014598	52164737	A	G	0.443038	0.016227	0.00366975	9.78654e-6
C4:0	17	BovineHD1700014601	52175997	A	G	0.443038	0.016227	0.00366975	9.78654e-6
C4:0	17	BovineHD1700014603	52182214	A	G	0.443038	0.016227	0.00366975	9.78654e-6
C4:0	17	BovineHD1700009429	34024450	A	G	0.135663	-0.0238539	0.00539581	9.83291e-6
C14:0	19	ARS-BFGL-NGS-94605	53332410	A	G	0.0178866	-0.137274	0.031054	9.84736e-6
C8:0	17	BovineHD1700016875	59554302	G	A	0.480187	-0.00777514	0.0017591	9.8716e-6
C4:0	18	BovineHD1800003315	9473993	A	G	0.455421	0.0162304	0.0036724	9.89013e-6
C4:0	11	BovineHD1100031006	106702395	A	C	0.29169	0.0178344	0.00403572	9.90887e-6
C4:0	1	BovineHD0100037027	130306258	A	G	0.0423775	-0.0415635	0.00940539	9.91039e-6
C6:0	17	BovineHD1700012062	43457555	A	G	0.175014	-0.0123854	0.00280271	9.91198e-6
C12:0	26	BovineHD2600007079	26634312	A	G	0.378646	-0.0272195	0.00616202	9.9944e-6
C12:0	26	BovineHD2600007081	26640762	G	A	0.378646	-0.0272195	0.00616202	9.9944e-6
C12:0	26	BovineHD2600007083	26654037	G	A	0.378646	-0.0272195	0.00616202	9.9944e-6
C4:0	17	BovineHD1700015700	55310654	A	G	0.495047	-0.017356	0.00392921	9.99981e-6
