# Supplementary material for: Unravelling genetic variation underlying de novo-synthesis of bovine milk fatty acids
Source: Sci Rep. 2018 Feb 1;8:2179. doi: 10.1038/s41598-018-20476-0 (PMC5794751; doi:10.1038/s41598-018-20476-0)
Supplement: Supplementary file 3 — Supplementary Table S2 [file 41598_2018_20476_MOESM3_ESM.xlsx]

## Sheet: Supplementary_table_S2
Supplementary Table S2. Results for single-marker association analyses (p<1e-5) of C4:0 on imputed sequence data in the region between 100 and 107 Mb on BTA11.
Fatty acid	SNP name	Chromosome	Base pair	Reference allele	Alternative allele	Minor allele frequency	Allele substitution effect	Standard error of allele subst. effect	p-value
C4:0	Chr11_103300697_C_A	11	103300697	C	A	0.342667	0.02373	0.003998	3.4669246927481577e-9
C4:0	Chr11_103300725_C_G	11	103300725	C	G	0.339733	0.02358	0.004035	6.0662758585827845e-9
C4:0	Chr11_103300719_G_A	11	103300719	G	A	0.339467	0.02355	0.004033	6.189854495279285e-9
C4:0	Chr11_103300718_T_C	11	103300718	T	C	0.3392	0.02326	0.004003	7.348018678688381e-9
C4:0	Chr11_103303700_T_C	11	103303700	T	C	0.342133	0.02278	0.003961	1.0357668021584458e-8
C4:0	Chr11_103300608_A_C	11	103300608	A	C	0.342933	0.02304	0.004021	1.1634008599491163e-8
C4:0	Chr11_103300672_C_G	11	103300672	C	G	0.3424	0.02283	0.003984	1.1634008599491163e-8
C4:0	Chr11_103321961_TA_T	11	103321961	TA	T	0.3424	0.02289	0.004004	1.2677140785248468e-8
C4:0	Chr11_103299858_G_C	11	103299858	G	C	0.342133	0.02279	0.004024	1.7344347301554467e-8
C4:0	Chr11_103299916_G_C	11	103299916	G	C	0.341867	0.02276	0.004022	1.769883723743664e-8
C4:0	Chr11_103300067_T_C	11	103300067	T	C	0.342667	0.02281	0.004032	1.7878797515737317e-8
C4:0	Chr11_103300078_T_G	11	103300078	T	G	0.342667	0.02281	0.004032	1.7878797515737317e-8
C4:0	Chr11_103322072_A_G	11	103322072	A	G	0.342667	0.02258	0.003992	1.7973821612500078e-8
C4:0	Chr11_103302351_C_T	11	103302351	C	T	0.342933	0.02268	0.004012	1.8152184244684335e-8
C4:0	Chr11_105141202_C_T	11	105141202	C	T	0.519467	-0.02212	0.003914	1.8615989023080747e-8
C4:0	Chr11_103322890_C_T	11	103322890	C	T	0.342933	0.02265	0.004017	1.9782323131435696e-8
C4:0	Chr11_103304476_G_A	11	103304476	G	A	0.3432	0.02263	0.004022	2.123461373479123e-8
C4:0	Chr11_103304468_A_G	11	103304468	A	G	0.343467	0.02262	0.004022	2.1342350383768972e-8
C4:0	Chr11_103298698_A_T	11	103298698	A	T	0.345333	0.02249	0.003999	2.1559811336931593e-8
C4:0	Chr11_103312638_A_G	11	103312638	A	G	0.343467	0.02268	0.00405	2.4467903856632792e-8
C4:0	Chr11_103302429_C_G	11	103302429	C	G	0.342667	0.02246	0.004029	2.8772158824693984e-8
C4:0	Chr11_103302766_C_T	11	103302766	C	T	0.342667	0.02246	0.004029	2.8772158824693984e-8
C4:0	Chr11_103303242_A_G	11	103303242	A	G	0.342667	0.02246	0.004029	2.8772158824693984e-8
C4:0	Chr11_103303327_A_G	11	103303327	A	G	0.342667	0.02246	0.004029	2.8772158824693984e-8
C4:0	Chr11_103303343_C_T	11	103303343	C	T	0.342667	0.02246	0.004029	2.8772158824693984e-8
C4:0	Chr11_103303475_G_A	11	103303475	G	A	0.342667	0.02246	0.004029	2.8772158824693984e-8
C4:0	Chr11_103303792_C_T	11	103303792	C	T	0.342667	0.02246	0.004029	2.8772158824693984e-8
C4:0	Chr11_103304094_G_A	11	103304094	G	A	0.342667	0.02246	0.004029	2.8772158824693984e-8
C4:0	Chr11_103304643_T_C	11	103304643	T	C	0.657333	-0.02246	0.004029	2.8772158824693984e-8
C4:0	Chr11_103304656_A_T	11	103304656	A	T	0.657067	-0.02246	0.004029	2.8772158824693984e-8
C4:0	Chr11_103304757_T_C	11	103304757	T	C	0.657067	-0.02246	0.004029	2.8772158824693984e-8
C4:0	Chr11_103306167_A_G	11	103306167	A	G	0.342667	0.02246	0.004029	2.8772158824693984e-8
C4:0	Chr11_103307124_G_A	11	103307124	G	A	0.657333	-0.02246	0.004029	2.8772158824693984e-8
C4:0	Chr11_103307330_G_A	11	103307330	G	A	0.657333	-0.02246	0.004029	2.8772158824693984e-8
C4:0	Chr11_103308330_G_A	11	103308330	G	A	0.657333	-0.02246	0.004029	2.8772158824693984e-8
C4:0	Chr11_103308459_G_A	11	103308459	G	A	0.342667	0.02246	0.004029	2.8772158824693984e-8
C4:0	Chr11_103313920_A_C	11	103313920	A	C	0.342667	0.02246	0.004029	2.8772158824693984e-8
C4:0	Chr11_103315024_A_G	11	103315024	A	G	0.342667	0.02246	0.004029	2.8772158824693984e-8
C4:0	Chr11_103318190_A_G	11	103318190	A	G	0.342667	0.02245	0.004029	2.8772158824693984e-8
C4:0	Chr11_103321929_G_T	11	103321929	G	T	0.342667	0.02245	0.004029	2.8772158824693984e-8
C4:0	Chr11_103322398_A_G	11	103322398	A	G	0.3432	0.02214	0.003973	2.8773914333859296e-8
C4:0	Chr11_103303839_TA_T	11	103303839	TA	T	0.342667	0.02245	0.00403	2.891826347380931e-8
C4:0	Chr11_103305230_G_T	11	103305230	G	T	0.342667	0.02246	0.00403	2.891826347380931e-8
C4:0	Chr11_103304593_C_T	11	103304593	C	T	0.6544	-0.02253	0.004045	2.9065112163706328e-8
C4:0	Chr11_103304668_C_T	11	103304668	C	T	0.657067	-0.02243	0.00403	2.9810649930934736e-8
C4:0	Chr11_103317601_T_G	11	103317601	T	G	0.342933	0.02242	0.004028	3.011420785499756e-8
C4:0	Chr11_103303619_G_A	11	103303619	G	A	0.342933	0.02236	0.004027	3.249192944267236e-8
C4:0	Chr11_103303620_A_G	11	103303620	A	G	0.342933	0.02236	0.004027	3.249192944267236e-8
C4:0	Chr11_103294245_GGT_G	11	103294245	GGT	G	0.334933	0.0224	0.004039	3.3665599590093695e-8
C4:0	Chr11_103301030_C_T	11	103301030	C	T	0.3424	0.0225	0.004057	3.3836124043964913e-8
C4:0	Chr11_103303701_G_A	11	103303701	G	A	0.342667	0.02229	0.004025	3.523609489908919e-8
C4:0	Chr11_103298745_T_C	11	103298745	T	C	0.343467	0.02231	0.004031	3.577620016917801e-8
C4:0	Chr11_103304197_A_G	11	103304197	A	G	0.338667	0.02231	0.004032	3.595771825173331e-8
C4:0	Chr11_103304235_C_T	11	103304235	C	T	0.3384	0.02231	0.004032	3.595771825173331e-8
C4:0	Chr11_103304944_T_C	11	103304944	T	C	0.654667	-0.02236	0.004049	3.8212749674616415e-8
C4:0	Chr11_103301002_G_C	11	103301002	G	C	0.3424	0.02242	0.00406	3.860214491652213e-8
C4:0	Chr11_103301202_C_G	11	103301202	C	G	0.342667	0.02241	0.004064	3.999663694839671e-8
C4:0	Chr11_103304509_T_C	11	103304509	T	C	0.3448	0.02204	0.004001	4.1441656818356155e-8
C4:0	Chr11_103304510_G_A	11	103304510	G	A	0.3448	0.02204	0.004001	4.1441656818356155e-8
C4:0	Chr11_103305744_T_C	11	103305744	T	C	0.342133	0.02202	0.004	4.186466514671147e-8
C4:0	Chr11_103292762_T_G	11	103292762	T	G	0.336267	0.02271	0.004133	4.494458973358419e-8
C4:0	Chr11_103300324_G_A	11	103300324	G	A	0.3432	0.02223	0.004052	4.6805407049219326e-8
C4:0	Chr11_103301063_A_C	11	103301063	A	C	0.342667	0.02229	0.004064	4.6805407049219326e-8
C4:0	Chr11_103300548_A_G	11	103300548	A	G	0.342933	0.02225	0.004057	4.75230955988751e-8
C4:0	Chr11_103301229_C_G	11	103301229	C	G	0.342933	0.02225	0.004065	4.9743070974814015e-8
C4:0	Chr11_103300899_A_G	11	103300899	A	G	0.342667	0.02225	0.004064	4.999606867873136e-8
C4:0	Chr11_103301694_A_G	11	103301694	A	G	0.3424	0.02216	0.004049	5.050594250300961e-8
C4:0	Chr11_103301690_C_T	11	103301690	C	T	0.3424	0.02213	0.004048	5.233192492552268e-8
C4:0	Chr11_103301736_T_C	11	103301736	T	C	0.3424	0.02213	0.004048	5.233192492552268e-8
C4:0	Chr11_103301757_T_C	11	103301757	T	C	0.3424	0.02213	0.004048	5.233192492552268e-8
C4:0	Chr11_103305742_G_A	11	103305742	G	A	0.341333	0.02189	0.004023	6.00171654737797e-8
C4:0	Chr11_104227816_G_C	11	104227816	G	C	0.315733	-0.02275	0.004185	6.160288491194357e-8
C4:0	Chr11_103296192_A_C	11	103296192	A	C	0.342667	0.02209	0.004067	6.346390796548164e-8
C4:0	Chr11_103296383_T_C	11	103296383	T	C	0.342667	0.02209	0.004067	6.346390796548164e-8
C4:0	Chr11_103296920_T_C	11	103296920	T	C	0.342667	0.02209	0.004067	6.346390796548164e-8
C4:0	Chr11_103301561_G_C	11	103301561	G	C	0.342933	0.02209	0.004066	6.346390796548164e-8
C4:0	Chr11_103294139_C_T	11	103294139	C	T	0.342667	0.02207	0.004066	6.443792098934717e-8
C4:0	Chr11_103299747_C_T	11	103299747	C	T	0.3424	0.02208	0.004067	6.443792098934717e-8
C4:0	Chr11_103301805_C_G	11	103301805	C	G	0.342667	0.02207	0.004066	6.443792098934717e-8
C4:0	Chr11_103291319_G_A	11	103291319	G	A	0.342667	0.02207	0.004066	6.476591276091663e-8
C4:0	Chr11_103291361_T_TA	11	103291361	T	TA	0.342667	0.02207	0.004066	6.476591276091663e-8
C4:0	Chr11_103291484_G_GC	11	103291484	G	GC	0.342667	0.02207	0.004066	6.476591276091663e-8
C4:0	Chr11_103291675_G_A	11	103291675	G	A	0.342667	0.02207	0.004066	6.476591276091663e-8
C4:0	Chr11_103291679_C_T	11	103291679	C	T	0.342667	0.02207	0.004066	6.476591276091663e-8
C4:0	Chr11_103291891_T_C	11	103291891	T	C	0.342667	0.02207	0.004066	6.476591276091663e-8
C4:0	Chr11_103291906_T_A	11	103291906	T	A	0.342667	0.02207	0.004066	6.476591276091663e-8
C4:0	Chr11_103291944_G_T	11	103291944	G	T	0.342667	0.02207	0.004066	6.476591276091663e-8
C4:0	Chr11_103292014_G_T	11	103292014	G	T	0.342667	0.02207	0.004066	6.476591276091663e-8
C4:0	Chr11_103292067_A_C	11	103292067	A	C	0.342667	0.02207	0.004066	6.476591276091663e-8
C4:0	Chr11_103292127_G_A	11	103292127	G	A	0.342667	0.02207	0.004066	6.476591276091663e-8
C4:0	Chr11_103292307_A_G	11	103292307	A	G	0.342667	0.02207	0.004066	6.476591276091663e-8
C4:0	Chr11_103292320_G_A	11	103292320	G	A	0.342667	0.02207	0.004066	6.476591276091663e-8
C4:0	Chr11_103292402_A_C	11	103292402	A	C	0.342667	0.02207	0.004066	6.476591276091663e-8
C4:0	Chr11_103292468_T_A	11	103292468	T	A	0.342667	0.02207	0.004066	6.476591276091663e-8
C4:0	Chr11_103292523_T_C	11	103292523	T	C	0.342667	0.02207	0.004066	6.476591276091663e-8
C4:0	Chr11_103292572_A_G	11	103292572	A	G	0.342667	0.02207	0.004066	6.476591276091663e-8
C4:0	Chr11_103292575_T_C	11	103292575	T	C	0.342667	0.02207	0.004066	6.476591276091663e-8
C4:0	Chr11_103292677_G_C	11	103292677	G	C	0.342667	0.02207	0.004066	6.476591276091663e-8
C4:0	Chr11_103293198_T_G	11	103293198	T	G	0.342667	0.02207	0.004066	6.476591276091663e-8
C4:0	Chr11_103293370_G_A	11	103293370	G	A	0.342667	0.02207	0.004066	6.476591276091663e-8
C4:0	Chr11_103293458_C_T	11	103293458	C	T	0.342667	0.02207	0.004066	6.476591276091663e-8
C4:0	Chr11_103293584_T_C	11	103293584	T	C	0.342667	0.02207	0.004066	6.476591276091663e-8
C4:0	Chr11_103293600_C_T	11	103293600	C	T	0.342667	0.02207	0.004066	6.476591276091663e-8
C4:0	Chr11_103293623_T_A	11	103293623	T	A	0.342667	0.02207	0.004066	6.476591276091663e-8
C4:0	Chr11_103293911_G_A	11	103293911	G	A	0.342667	0.02207	0.004066	6.476591276091663e-8
C4:0	Chr11_103293921_C_T	11	103293921	C	T	0.342667	0.02207	0.004066	6.476591276091663e-8
C4:0	Chr11_103293968_G_A	11	103293968	G	A	0.342667	0.02207	0.004066	6.476591276091663e-8
C4:0	Chr11_103294259_T_G	11	103294259	T	G	0.342667	0.02207	0.004066	6.476591276091663e-8
C4:0	Chr11_103294403_C_G	11	103294403	C	G	0.342667	0.02207	0.004066	6.476591276091663e-8
C4:0	Chr11_103294429_G_A	11	103294429	G	A	0.342667	0.02207	0.004066	6.476591276091663e-8
C4:0	Chr11_103294434_T_A	11	103294434	T	A	0.342667	0.02207	0.004066	6.476591276091663e-8
C4:0	Chr11_103294682_A_C	11	103294682	A	C	0.342667	0.02207	0.004066	6.476591276091663e-8
C4:0	Chr11_103294772_T_C	11	103294772	T	C	0.342667	0.02207	0.004066	6.476591276091663e-8
C4:0	Chr11_103294818_G_T	11	103294818	G	T	0.342667	0.02207	0.004066	6.476591276091663e-8
C4:0	Chr11_103294930_A_G	11	103294930	A	G	0.342667	0.02207	0.004066	6.476591276091663e-8
C4:0	Chr11_103295050_G_C	11	103295050	G	C	0.342667	0.02207	0.004066	6.476591276091663e-8
C4:0	Chr11_103295211_C_G	11	103295211	C	G	0.342667	0.02207	0.004066	6.476591276091663e-8
C4:0	Chr11_103295526_C_T	11	103295526	C	T	0.342667	0.02207	0.004066	6.476591276091663e-8
C4:0	Chr11_103295907_G_A	11	103295907	G	A	0.342667	0.02207	0.004066	6.476591276091663e-8
C4:0	Chr11_103296261_G_C	11	103296261	G	C	0.342667	0.02207	0.004066	6.476591276091663e-8
C4:0	Chr11_103296321_T_C	11	103296321	T	C	0.342667	0.02207	0.004066	6.476591276091663e-8
C4:0	Chr11_103296337_C_G	11	103296337	C	G	0.342667	0.02207	0.004066	6.476591276091663e-8
C4:0	Chr11_103296877_T_C	11	103296877	T	C	0.342667	0.02207	0.004066	6.476591276091663e-8
C4:0	Chr11_103297341_A_G	11	103297341	A	G	0.342667	0.02207	0.004066	6.476591276091663e-8
C4:0	Chr11_103297793_C_T	11	103297793	C	T	0.342667	0.02207	0.004066	6.476591276091663e-8
C4:0	Chr11_103297968_T_C	11	103297968	T	C	0.342667	0.02207	0.004066	6.476591276091663e-8
C4:0	Chr11_103298098_T_C	11	103298098	T	C	0.342667	0.02207	0.004066	6.476591276091663e-8
C4:0	Chr11_103298237_G_C	11	103298237	G	C	0.342667	0.02207	0.004066	6.476591276091663e-8
C4:0	Chr11_103298241_G_A	11	103298241	G	A	0.342667	0.02207	0.004066	6.476591276091663e-8
C4:0	Chr11_103298254_G_A	11	103298254	G	A	0.342667	0.02207	0.004066	6.476591276091663e-8
C4:0	Chr11_103298257_T_C	11	103298257	T	C	0.342667	0.02207	0.004066	6.476591276091663e-8
C4:0	Chr11_103298374_C_T	11	103298374	C	T	0.342667	0.02207	0.004066	6.476591276091663e-8
C4:0	Chr11_103298385_C_T	11	103298385	C	T	0.342667	0.02207	0.004066	6.476591276091663e-8
C4:0	Chr11_103298431_T_A	11	103298431	T	A	0.342667	0.02207	0.004066	6.476591276091663e-8
C4:0	Chr11_103298458_G_T	11	103298458	G	T	0.342667	0.02207	0.004066	6.476591276091663e-8
C4:0	Chr11_103299004_C_T	11	103299004	C	T	0.342667	0.02207	0.004066	6.476591276091663e-8
C4:0	Chr11_103299184_G_A	11	103299184	G	A	0.342667	0.02207	0.004066	6.476591276091663e-8
C4:0	Chr11_103299655_T_C	11	103299655	T	C	0.3424	0.02207	0.004066	6.476591276091663e-8
C4:0	Chr11_103299801_T_C	11	103299801	T	C	0.342667	0.02207	0.004066	6.476591276091663e-8
C4:0	Chr11_103300244_G_A	11	103300244	G	A	0.342667	0.02207	0.004066	6.476591276091663e-8
C4:0	Chr11_103301443_C_T	11	103301443	C	T	0.342667	0.02207	0.004066	6.476591276091663e-8
C4:0	Chr11_103301455_G_C	11	103301455	G	C	0.342667	0.02207	0.004066	6.476591276091663e-8
C4:0	Chr11_103301982_G_A	11	103301982	G	A	0.342667	0.02207	0.004066	6.476591276091663e-8
C4:0	Chr11_103302129_A_G	11	103302129	A	G	0.342667	0.02207	0.004066	6.476591276091663e-8
C4:0	Chr11_103302272_T_C	11	103302272	T	C	0.342667	0.02207	0.004066	6.476591276091663e-8
C4:0	Chr11_104227738_T_C	11	104227738	T	C	0.292	-0.02279	0.004198	6.493366102114782e-8
C4:0	Chr11_104227740_G_A	11	104227740	G	A	0.292	-0.02278	0.004198	6.52650072171501e-8
C4:0	Chr11_103302617_CA_C	11	103302617	CA	C	0.339733	0.02183	0.004028	6.779423288772559e-8
C4:0	Chr11_103294366_G_A	11	103294366	G	A	0.3424	0.02184	0.004036	7.132640516922274e-8
C4:0	Chr11_103293485_T_C	11	103293485	T	C	0.342667	0.02199	0.004067	7.205410314354753e-8
C4:0	Chr11_103292448_T_G	11	103292448	T	G	0.3424	0.02197	0.004064	7.278974349272435e-8
C4:0	Chr11_103299453_G_A	11	103299453	G	A	0.342667	0.02191	0.004069	8.139698937794954e-8
C4:0	Chr11_103300020_C_T	11	103300020	C	T	0.3416	0.02188	0.004065	8.306762983283962e-8
C4:0	Chr11_103299941_T_C	11	103299941	T	C	0.341067	0.02202	0.004109	9.432119242564688e-8
C4:0	Chr11_103299937_T_C	11	103299937	T	C	0.341067	0.02201	0.00411	9.625863506374483e-8
C4:0	Chr11_103299275_C_G	11	103299275	C	G	0.3304	0.02191	0.004115	1.1384816126435856e-7
C4:0	Chr11_105851782_G_C	11	105851782	G	C	0.7744	0.02448	0.004602	1.1737384531490433e-7
C4:0	Chr11_105851870_C_G	11	105851870	C	G	0.7744	0.02448	0.004602	1.1737384531490433e-7
C4:0	Chr11_103350677_C_T	11	103350677	C	T	0.456533	-0.02078	0.003912	1.2164400781860226e-7
C4:0	Chr11_103350694_C_T	11	103350694	C	T	0.456533	-0.02078	0.003912	1.2164400781860226e-7
C4:0	Chr11_103293363_A_G	11	103293363	A	G	0.602933	-0.02075	0.003914	1.2928384351839337e-7
C4:0	Chr11_104282304_G_A	11	104282304	G	A	0.124267	-0.02795	0.005274	1.3067298273286922e-7
C4:0	Chr11_103292760_C_T	11	103292760	C	T	0.334667	0.02223	0.0042	1.353447649674352e-7
C4:0	Chr11_103299687_C_T	11	103299687	C	T	0.342667	0.02143	0.004052	1.3743120059032624e-7
C4:0	Chr11_103299696_T_C	11	103299696	T	C	0.342667	0.02143	0.004052	1.3743120059032624e-7
C4:0	Chr11_103299272_A_G	11	103299272	A	G	0.331467	0.02177	0.004121	1.4313954046104633e-7
C4:0	Chr11_103291134_C_T	11	103291134	C	T	0.382933	0.02128	0.004037	1.5137820662783228e-7
C4:0	Chr11_103291146_G_C	11	103291146	G	C	0.382933	0.02128	0.004037	1.5137820662783228e-7
C4:0	Chr11_103292741_C_G	11	103292741	C	G	0.3352	0.0221	0.004199	1.5767373661220744e-7
C4:0	Chr11_103292742_A_G	11	103292742	A	G	0.3352	0.0221	0.004199	1.5767373661220744e-7
C4:0	Chr11_103292747_C_A	11	103292747	C	A	0.3352	0.0221	0.004199	1.5767373661220744e-7
C4:0	Chr11_105169987_G_A	11	105169987	G	A	0.265333	-0.02167	0.00412	1.6100283959803305e-7
C4:0	Chr11_103292781_C_T	11	103292781	C	T	0.335733	0.02149	0.004099	1.7636328224756067e-7
C4:0	Chr11_106678852_A_G	11	106678852	A	G	0.064	-0.03734	0.007128	1.8121638168536194e-7
C4:0	Chr11_103299807_T_TG	11	103299807	T	TG	0.342133	0.0215	0.004106	1.8184395005057115e-7
C4:0	Chr11_106517991_G_T	11	106517991	G	T	0.4064	-0.02164	0.004133	1.837247385729523e-7
C4:0	Chr11_104282281_T_G	11	104282281	T	G	0.129067	-0.02738	0.005229	1.8379684965506574e-7
C4:0	Chr11_105378367_A_T	11	105378367	A	T	0.032	0.05497	0.01051	1.8810013507684668e-7
C4:0	Chr11_105390997_G_A	11	105390997	G	A	0.032	0.05463	0.01044	1.8810013507684668e-7
C4:0	Chr11_105085159_G_A	11	105085159	G	A	0.38	-0.01993	0.003816	1.975953468766537e-7
C4:0	Chr11_106483922_C_T	11	106483922	C	T	0.251733	-0.02288	0.004385	2.0177925832055041e-7
C4:0	Chr11_104678351_C_T	11	104678351	C	T	0.0304	0.05718	0.01097	2.0843057158049648e-7
C4:0	Chr11_103291159_C_T	11	103291159	C	T	0.562667	-0.02045	0.003926	2.1294923450168264e-7
C4:0	Chr11_104226022_A_T	11	104226022	A	T	0.2872	-0.02175	0.004181	2.1846222353438872e-7
C4:0	Chr11_104226133_C_CACCAGGGAGTTCCT	11	104226133	C	CACCAGGGAGTTCCT	0.308	-0.02113	0.004089	2.624820189840556e-7
C4:0	Chr11_104039342_C_T	11	104039342	C	T	0.3336	-0.02164	0.004189	2.6517304182571514e-7
C4:0	Chr11_106518001_T_C	11	106518001	T	C	0.406933	-0.02131	0.004141	2.951643844567294e-7
C4:0	Chr11_104023711_C_T	11	104023711	C	T	0.333867	-0.02148	0.004194	3.3361530334379363e-7
C4:0	Chr11_106485814_T_C	11	106485814	T	C	0.219733	-0.02389	0.004665	3.370514722308746e-7
C4:0	Chr11_106517997_C_T	11	106517997	C	T	0.406667	-0.02118	0.004137	3.3877067730246237e-7
C4:0	Chr11_104221398_T_TAA	11	104221398	T	TAA	0.422933	0.01992	0.003893	3.4220165311278243e-7
C4:0	Chr11_104036867_C_A	11	104036867	C	A	0.3336	-0.02146	0.004193	3.422393355164369e-7
C4:0	Chr11_104227658_C_G	11	104227658	C	G	0.309067	-0.02116	0.004142	3.5850780535102197e-7
C4:0	Chr11_104227657_C_T	11	104227657	C	T	0.309067	-0.02115	0.004143	3.6777496791594843e-7
C4:0	Chr11_104045037_C_T	11	104045037	C	T	0.334667	-0.02136	0.004192	3.829247740024741e-7
C4:0	Chr11_104227638_A_G	11	104227638	A	G	0.313067	-0.02079	0.004093	4.199054872149727e-7
C4:0	Chr11_105765788_G_A	11	105765788	G	A	0.0314667	0.05318	0.01048	4.3414674299710267e-7
C4:0	Chr11_103319019_T_C	11	103319019	T	C	0.465333	0.01905	0.003764	4.6019784418698985e-7
C4:0	Chr11_104227216_C_T	11	104227216	C	T	0.3176	-0.02069	0.004096	4.819088757204299e-7
C4:0	Chr11_104227219_G_A	11	104227219	G	A	0.3176	-0.02069	0.004096	4.819088757204299e-7
C4:0	Chr11_106741936_C_G	11	106741936	C	G	0.4736	0.01945	0.003853	4.918031846812198e-7
C4:0	Chr11_106539022_T_G	11	106539022	T	G	0.4024	-0.01996	0.003956	4.968564926098686e-7
C4:0	Chr11_103414778_A_C	11	103414778	A	C	0.4672	0.01958	0.003886	5.176714785919384e-7
C4:0	Chr11_104219404_T_C	11	104219404	T	C	0.430667	0.01952	0.003876	5.229291268851043e-7
C4:0	Chr11_103299387_A_G	11	103299387	A	G	0.341333	0.02021	0.004017	5.365050090229759e-7
C4:0	Chr11_105085111_TTTCCAC_T	11	105085111	TTTCCAC	T	0.129867	-0.02573	0.005117	5.450885591794307e-7
C4:0	Chr11_105170014_T_G	11	105170014	T	G	0.272533	-0.0207	0.004121	5.562099105036314e-7
C4:0	Chr11_104244942_A_C	11	104244942	A	C	0.501067	0.01929	0.00384	5.588485525239967e-7
C4:0	Chr11_105756038_T_G	11	105756038	T	G	0.198133	-0.02372	0.004723	5.620748765694352e-7
C4:0	Chr11_104251378_G_C	11	104251378	G	C	0.501067	0.01928	0.00384	5.645934467939152e-7
C4:0	Chr11_104010107_C_T	11	104010107	C	T	0.3504	-0.02049	0.004087	5.85216099662304e-7
C4:0	Chr11_104067635_G_A	11	104067635	G	A	0.3392	-0.02113	0.004215	5.91239016992985e-7
C4:0	Chr11_106532162_T_TGGGCAGACTGGCCACCC	11	106532162	T	TGGGCAGACTGGCCACCC	0.5544	-0.01892	0.00378	6.159311144622757e-7
C4:0	Chr11_104260079_C_T	11	104260079	C	T	0.510933	0.01925	0.00385	6.25409135540516e-7
C4:0	Chr11_105861398_G_A	11	105861398	G	A	0.2032	-0.0241	0.004823	6.416616682327718e-7
C4:0	Chr11_104247224_A_G	11	104247224	A	G	0.5016	0.01918	0.00384	6.449011671046852e-7
C4:0	Chr11_106539401_A_G	11	106539401	A	G	0.404	-0.01979	0.003964	6.515374500562436e-7
C4:0	Chr11_106539717_T_C	11	106539717	T	C	0.404	-0.01977	0.00396	6.515374500562436e-7
C4:0	Chr11_106538604_T_C	11	106538604	T	C	0.4024	-0.0196	0.003926	6.548763345349787e-7
C4:0	Chr11_106540416_C_T	11	106540416	C	T	0.403733	-0.01975	0.00396	6.684212244608801e-7
C4:0	Chr11_104227556_C_T	11	104227556	C	T	0.3256	-0.02011	0.004033	6.720991220100033e-7
C4:0	Chr11_103409459_G_C	11	103409459	G	C	0.5368	-0.01943	0.003901	6.929021833795049e-7
C4:0	Chr11_103409734_C_T	11	103409734	C	T	0.5368	-0.01943	0.003901	6.929021833795049e-7
C4:0	Chr11_104092646_C_T	11	104092646	C	T	0.340533	-0.02107	0.004231	7.000028418900165e-7
C4:0	Chr11_104227545_G_A	11	104227545	G	A	0.256	0.02141	0.004303	7.107455550290127e-7
C4:0	Chr11_103293813_C_T	11	103293813	C	T	0.351467	0.02011	0.004042	7.143926265738729e-7
C4:0	Chr11_103323672_A_AG	11	103323672	A	AG	0.536267	-0.01881	0.003782	7.144243777499045e-7
C4:0	Chr11_104291728_T_C	11	104291728	T	C	0.532	0.01887	0.003795	7.255435423059192e-7
C4:0	Chr11_106530630_C_G	11	106530630	C	G	0.3296	-0.02286	0.0046	7.329117072161629e-7
C4:0	Chr11_103292802_T_G	11	103292802	T	G	0.334667	0.02062	0.004152	7.442792433548095e-7
C4:0	Chr11_103321477_T_C	11	103321477	T	C	0.463467	0.01877	0.00378	7.44290206536497e-7
C4:0	Chr11_106532596_G_C	11	106532596	G	C	0.5704	-0.01913	0.003855	7.557718373052517e-7
C4:0	Chr11_103292803_G_A	11	103292803	G	A	0.334667	0.02059	0.004151	7.71434569875298e-7
C4:0	Chr11_104227575_G_A	11	104227575	G	A	0.325333	-0.02002	0.004038	7.836277571559261e-7
C4:0	Chr11_103294607_T_G	11	103294607	T	G	0.338133	0.02032	0.004103	7.995573787063973e-7
C4:0	Chr11_106539642_GT_G	11	106539642	GT	G	0.4024	-0.01957	0.003953	8.078034286024776e-7
C4:0	Chr11_104227515_A_G	11	104227515	A	G	0.316533	-0.02037	0.004115	8.078936007601137e-7
C4:0	Chr11_104223319_T_C	11	104223319	T	C	0.4632	0.01879	0.003795	8.119505299486497e-7
C4:0	Chr11_104223346_T_C	11	104223346	T	C	0.462933	0.01878	0.003794	8.119544625912451e-7
C4:0	Chr11_106537555_T_G	11	106537555	T	G	0.4032	-0.01959	0.00396	8.245165230026153e-7
C4:0	Chr11_106538639_C_T	11	106538639	C	T	0.402667	-0.01954	0.003954	8.459060825226297e-7
C4:0	Chr11_103294605_T_A	11	103294605	T	A	0.337867	0.02024	0.004101	8.812704304509378e-7
C4:0	Chr11_104031493_A_C	11	104031493	A	C	0.535467	-0.01928	0.003911	9.041554204197351e-7
C4:0	Chr11_102939606_A_G	11	102939606	A	G	0.745867	-0.02058	0.004178	9.22865813680282e-7
C4:0	Chr11_106539978_C_T	11	106539978	C	T	0.404267	-0.01949	0.00396	9.371599565479791e-7
C4:0	Chr11_104029501_A_C	11	104029501	A	C	0.197067	0.0229	0.004654	9.379311778808234e-7
C4:0	Chr11_103292935_T_C	11	103292935	T	C	0.330667	0.0198	0.00403	9.721829816678287e-7
C4:0	Chr11_104849770_T_TA	11	104849770	T	TA	0.106933	-0.03391	0.006902	9.76396747675351e-7
C4:0	Chr11_106540075_C_T	11	106540075	C	T	0.403467	-0.01934	0.003938	9.915046526231364e-7
C4:0	Chr11_106490986_C_T	11	106490986	C	T	0.2744	-0.02129	0.004336	9.966316071986704e-7
C4:0	Chr11_104006168_G_A	11	104006168	G	A	0.3496	-0.02006	0.004088	1.0069417720561474e-6
C4:0	Chr11_104253388_C_G	11	104253388	C	G	0.500267	0.01881	0.003834	1.0172350079283615e-6
C4:0	Chr11_106524688_A_G	11	106524688	A	G	0.566933	-0.01895	0.003876	1.0985192789977379e-6
C4:0	Chr11_103995478_G_A	11	103995478	G	A	0.349333	-0.01999	0.004091	1.1156487146011878e-6
C4:0	Chr11_106524710_A_G	11	106524710	A	G	0.570667	-0.01884	0.003857	1.1212799078270858e-6
C4:0	Chr11_105839555_A_G	11	105839555	A	G	0.6552	0.02059	0.004215	1.132878860168659e-6
C4:0	Chr11_106553967_A_G	11	106553967	A	G	0.366133	-0.02007	0.004109	1.132878860168659e-6
C4:0	Chr11_106180179_TA_T	11	106180179	TA	T	0.3744	0.01992	0.00408	1.1445823802636225e-6
C4:0	Chr11_103292628_C_A	11	103292628	C	A	0.350133	0.01996	0.00409	1.1563117021960203e-6
C4:0	Chr11_106313985_G_A	11	106313985	G	A	0.237867	-0.02302	0.004718	1.156396592706233e-6
C4:0	Chr11_104015009_T_A	11	104015009	T	A	0.216533	0.02202	0.004513	1.1623788616978776e-6
C4:0	Chr11_104257197_G_A	11	104257197	G	A	0.513067	0.01865	0.003825	1.186353706088863e-6
C4:0	Chr11_104226323_G_A	11	104226323	G	A	0.288267	-0.0207	0.004247	1.1863753828901093e-6
C4:0	Chr11_104226740_G_A	11	104226740	G	A	0.288533	-0.0207	0.004247	1.1863753828901093e-6
C4:0	Chr11_104226743_C_T	11	104226743	C	T	0.288533	-0.0207	0.004247	1.1863753828901093e-6
C4:0	Chr11_105843458_T_C	11	105843458	T	C	0.6552	0.02055	0.004222	1.2234602768635682e-6
C4:0	Chr11_105843551_G_A	11	105843551	G	A	0.6552	0.02055	0.004222	1.2234602768635682e-6
C4:0	Chr11_105844535_T_C	11	105844535	T	C	0.6552	0.02055	0.004222	1.2234602768635682e-6
C4:0	Chr11_105845270_TG_TC	11	105845270	TG	TC	0.6552	0.02055	0.004222	1.2234602768635682e-6
C4:0	Chr11_104230204_G_GT	11	104230204	G	GT	0.3216	-0.0203	0.004173	1.242555435680955e-6
C4:0	Chr11_106524595_C_A	11	106524595	C	A	0.568	-0.0188	0.003876	1.3280818867637685e-6
C4:0	Chr11_106313291_G_A	11	106313291	G	A	0.237867	-0.02289	0.004717	1.328159414178542e-6
C4:0	Chr11_104012473_G_A	11	104012473	G	A	0.3488	-0.01993	0.004108	1.3281773214279361e-6
C4:0	Chr11_104256747_A_C	11	104256747	A	C	0.5136	0.01852	0.003819	1.3349132515752688e-6
C4:0	Chr11_104256764_G_T	11	104256764	G	T	0.5136	0.01852	0.003819	1.3349132515752688e-6
C4:0	Chr11_104256833_T_C	11	104256833	T	C	0.5136	0.01852	0.003819	1.3349132515752688e-6
C4:0	Chr11_104256983_T_C	11	104256983	T	C	0.513333	0.01852	0.003819	1.3349132515752688e-6
C4:0	Chr11_103301297_T_C	11	103301297	T	C	0.3128	0.01982	0.004086	1.33491923695293e-6
C4:0	Chr11_104003516_C_T	11	104003516	C	T	0.3488	-0.01994	0.004111	1.3350090994503297e-6
C4:0	Chr11_104818222_G_A	11	104818222	G	A	0.0968	-0.03483	0.00718	1.3350090994503297e-6
C4:0	Chr11_104842373_C_T	11	104842373	C	T	0.0968	-0.03483	0.00718	1.3350090994503297e-6
C4:0	Chr11_104225604_A_G	11	104225604	A	G	0.316533	-0.02001	0.004128	1.3556804268829276e-6
C4:0	Chr11_104225613_T_C	11	104225613	T	C	0.316533	-0.02001	0.004128	1.3626542777177903e-6
C4:0	Chr11_106287165_G_A	11	106287165	G	A	0.7928	0.02348	0.004843	1.3630090342019598e-6
C4:0	Chr11_103359847_C_T	11	103359847	C	T	0.447467	-0.01841	0.0038	1.3695968405335117e-6
C4:0	Chr11_104257340_A_C	11	104257340	A	C	0.513333	0.01851	0.003821	1.369602955898495e-6
C4:0	Chr11_104257580_T_C	11	104257580	T	C	0.513333	0.01851	0.003821	1.369602955898495e-6
C4:0	Chr11_104257818_A_G	11	104257818	A	G	0.5136	0.01851	0.003821	1.369602955898495e-6
C4:0	Chr11_104257848_C_T	11	104257848	C	T	0.5136	0.01851	0.003821	1.369602955898495e-6
C4:0	Chr11_104258031_A_G	11	104258031	A	G	0.513067	0.01851	0.003821	1.369602955898495e-6
C4:0	Chr11_104258381_C_T	11	104258381	C	T	0.5136	0.01851	0.003821	1.369602955898495e-6
C4:0	Chr11_104258424_A_G	11	104258424	A	G	0.5136	0.01851	0.003821	1.369602955898495e-6
C4:0	Chr11_104258580_T_C	11	104258580	T	C	0.5136	0.01852	0.003821	1.369602955898495e-6
C4:0	Chr11_104258682_A_G	11	104258682	A	G	0.5136	0.01851	0.003821	1.369602955898495e-6
C4:0	Chr11_104259064_A_C	11	104259064	A	C	0.5136	0.01851	0.003821	1.369602955898495e-6
C4:0	Chr11_104259165_T_C	11	104259165	T	C	0.513333	0.01851	0.003821	1.369602955898495e-6
C4:0	Chr11_104259178_A_C	11	104259178	A	C	0.513067	0.01851	0.003821	1.369602955898495e-6
C4:0	Chr11_104259386_C_T	11	104259386	C	T	0.5136	0.01851	0.003821	1.369602955898495e-6
C4:0	Chr11_104260028_T_C	11	104260028	T	C	0.5136	0.01851	0.003821	1.369602955898495e-6
C4:0	Chr11_104260069_A_G	11	104260069	A	G	0.5136	0.01851	0.003821	1.369602955898495e-6
C4:0	Chr11_104229426_T_C	11	104229426	T	C	0.318133	-0.02011	0.00415	1.369664147850902e-6
C4:0	Chr11_104257125_G_T	11	104257125	G	T	0.513867	0.01848	0.003816	1.3837248032156504e-6
C4:0	Chr11_104258107_G_A	11	104258107	G	A	0.5136	0.01849	0.003818	1.398005315085199e-6
C4:0	Chr11_104258657_C_T	11	104258657	C	T	0.5136	0.01849	0.003818	1.398005315085199e-6
C4:0	Chr11_104259231_A_G	11	104259231	A	G	0.513067	0.01849	0.003818	1.398005315085199e-6
C4:0	Chr11_104259699_A_G	11	104259699	A	G	0.5136	0.01849	0.003818	1.398005315085199e-6
C4:0	Chr11_104011986_G_A	11	104011986	G	A	0.3488	-0.0199	0.004109	1.3981049622728232e-6
C4:0	Chr11_106531947_G_A	11	106531947	G	A	0.5736	-0.01892	0.003909	1.398656284327204e-6
C4:0	Chr11_104828608_GC_G	11	104828608	GC	G	0.0968	-0.03475	0.00718	1.412528020075269e-6
C4:0	Chr11_104256628_T_A	11	104256628	T	A	0.513333	0.01849	0.003821	1.4269990904654776e-6
C4:0	Chr11_103994582_C_A	11	103994582	C	A	0.3496	-0.01989	0.004111	1.4271068162002623e-6
C4:0	Chr11_106524572_C_T	11	106524572	C	T	0.5664	-0.01867	0.00386	1.434341387125054e-6
C4:0	Chr11_102464867_G_T	11	102464867	G	T	0.9712	-0.04804	0.009919	1.4417114745144722e-6
C4:0	Chr11_104257128_C_T	11	104257128	C	T	0.513867	0.01844	0.003815	1.449133558143837e-6
C4:0	Chr11_104226071_T_C	11	104226071	T	C	0.317333	-0.01991	0.00412	1.4641436335839372e-6
C4:0	Chr11_104257956_T_G	11	104257956	T	G	0.513333	0.01836	0.003801	1.47919212374711e-6
C4:0	Chr11_104257959_G_C	11	104257959	G	C	0.513333	0.01836	0.003801	1.486804080480638e-6
C4:0	Chr11_106524573_A_G	11	106524573	A	G	0.5664	-0.01868	0.003869	1.494461948989745e-6
C4:0	Chr11_104225780_T_A	11	104225780	T	A	0.315467	-0.0201	0.004163	1.4945080374452497e-6
C4:0	Chr11_103403164_C_T	11	103403164	C	T	0.3184	0.0199	0.004123	1.5021858586549322e-6
C4:0	Chr11_104246689_G_A	11	104246689	G	A	0.465867	0.01835	0.003803	1.5183514416956572e-6
C4:0	Chr11_104246690_C_A	11	104246690	C	A	0.4656	0.01835	0.003804	1.5261787019851434e-6
C4:0	Chr11_104014993_T_C	11	104014993	T	C	0.233067	0.02102	0.004361	1.5413763889218508e-6
C4:0	Chr11_106524554_A_G	11	106524554	A	G	0.567467	-0.01871	0.00388	1.54913292195017e-6
C4:0	Chr11_104226767_C_T	11	104226767	C	T	0.264267	0.02083	0.004323	1.5813090197438406e-6
C4:0	Chr11_104001827_C_T	11	104001827	C	T	0.349867	-0.01979	0.004108	1.5813988436780257e-6
C4:0	Chr11_105385358_C_T	11	105385358	C	T	0.1104	0.02908	0.006037	1.5814057587175152e-6
C4:0	Chr11_105385402_C_T	11	105385402	C	T	0.1104	0.02908	0.006037	1.5814057587175152e-6
C4:0	Chr11_104006661_G_A	11	104006661	G	A	0.349867	-0.01978	0.004107	1.5895388680148734e-6
C4:0	Chr11_105895736_C_G	11	105895736	C	G	0.0448	0.04298	0.008931	1.6142826339576836e-6
C4:0	Chr11_105367404_T_C	11	105367404	T	C	0.101333	0.03024	0.006287	1.6391633922634026e-6
C4:0	Chr11_105368957_A_G	11	105368957	A	G	0.101333	0.03024	0.006287	1.6391633922634026e-6
C4:0	Chr11_104191490_A_C	11	104191490	A	C	0.158667	-0.02503	0.005207	1.66459614441306e-6
C4:0	Chr11_106524553_C_T	11	106524553	C	T	0.566933	-0.01854	0.003859	1.673166320808159e-6
C4:0	Chr11_104226100_G_A	11	104226100	G	A	0.317067	-0.01981	0.004122	1.6732169961992928e-6
C4:0	Chr11_106524603_T_C	11	106524603	T	C	0.569067	-0.0187	0.003892	1.6817953397798705e-6
C4:0	Chr11_104232296_G_A	11	104232296	G	A	0.308267	-0.01989	0.004142	1.6991729336906623e-6
C4:0	Chr11_105351796_A_G	11	105351796	A	G	0.0685333	0.03541	0.007374	1.699489066948147e-6
C4:0	Chr11_104082383_C_T	11	104082383	C	T	0.347467	-0.02005	0.004178	1.7345678855312459e-6
C4:0	Chr11_104256663_T_G	11	104256663	T	G	0.512533	0.01834	0.003822	1.743342209535749e-6
C4:0	Chr11_106540190_A_G	11	106540190	A	G	0.409067	-0.01894	0.003949	1.7433571917786142e-6
C4:0	Chr11_103994960_G_A	11	103994960	G	A	0.3496	-0.01957	0.00408	1.7433796715307457e-6
C4:0	Chr11_104227420_T_C	11	104227420	T	C	0.3176	-0.01991	0.004151	1.7434096564636275e-6
C4:0	Chr11_106536456_T_C	11	106536456	T	C	0.572267	-0.0188	0.003921	1.7522969563906648e-6
C4:0	Chr11_106540150_T_C	11	106540150	T	C	0.409067	-0.01894	0.003949	1.752334567291808e-6
C4:0	Chr11_104257960_C_T	11	104257960	C	T	0.513333	0.01823	0.003802	1.7613356966390828e-6
C4:0	Chr11_104233166_G_A	11	104233166	G	A	0.3176	-0.01971	0.004111	1.7613810374442289e-6
C4:0	Chr11_106539864_C_T	11	106539864	C	T	0.409067	-0.01893	0.003949	1.7704288205648369e-6
C4:0	Chr11_104253211_T_C	11	104253211	T	C	0.513067	0.0183	0.003819	1.7795309392184023e-6
C4:0	Chr11_106535367_G_T	11	106535367	G	T	0.5712	-0.0188	0.003923	1.7886800773210553e-6
C4:0	Chr11_104227967_A_G	11	104227967	A	G	0.265067	0.02033	0.004243	1.7979687364721345e-6
C4:0	Chr11_104229722_T_C	11	104229722	T	C	0.265067	0.02033	0.004243	1.7979687364721345e-6
C4:0	Chr11_104229465_T_C	11	104229465	T	C	0.318133	-0.01992	0.004162	1.8352960118028943e-6
C4:0	Chr11_104228142_C_T	11	104228142	C	T	0.264267	0.02053	0.004294	1.8830433882923404e-6
C4:0	Chr11_104229008_T_TA	11	104229008	T	TA	0.264267	0.02053	0.004294	1.8830433882923404e-6
C4:0	Chr11_104229167_A_G	11	104229167	A	G	0.264267	0.02053	0.004294	1.8830433882923404e-6
C4:0	Chr11_104229691_C_T	11	104229691	C	T	0.264267	0.02053	0.004294	1.8830433882923404e-6
C4:0	Chr11_104229938_T_C	11	104229938	T	C	0.264267	0.02053	0.004294	1.8830433882923404e-6
C4:0	Chr11_104229964_T_C	11	104229964	T	C	0.264267	0.02053	0.004294	1.8830433882923404e-6
C4:0	Chr11_104229974_A_G	11	104229974	A	G	0.264267	0.02053	0.004294	1.8830433882923404e-6
C4:0	Chr11_104230016_A_G	11	104230016	A	G	0.264267	0.02053	0.004294	1.8830433882923404e-6
C4:0	Chr11_104230026_A_G	11	104230026	A	G	0.264267	0.02053	0.004294	1.8830433882923404e-6
C4:0	Chr11_104233455_C_T	11	104233455	C	T	0.3176	-0.01963	0.004107	1.892751174105156e-6
C4:0	Chr11_104233458_A_G	11	104233458	A	G	0.3176	-0.01963	0.004107	1.892751174105156e-6
C4:0	Chr11_104233538_A_C	11	104233538	A	C	0.318133	-0.01992	0.004167	1.8927833087400928e-6
C4:0	Chr11_104229512_C_T	11	104229512	C	T	0.315467	-0.0203	0.004246	1.8928074193081284e-6
C4:0	Chr11_104227705_C_A	11	104227705	C	A	0.269067	-0.02032	0.004253	1.914431106166546e-6
C4:0	Chr11_104226035_G_T	11	104226035	G	T	0.255733	0.02081	0.004357	1.9419259376174726e-6
C4:0	Chr11_106535545_T_C	11	106535545	T	C	0.472267	-0.01816	0.003807	1.9728039599920188e-6
C4:0	Chr11_104228334_G_A	11	104228334	G	A	0.317867	-0.01984	0.004161	1.992552079364699e-6
C4:0	Chr11_104228564_G_A	11	104228564	G	A	0.317867	-0.01984	0.004161	1.992552079364699e-6
C4:0	Chr11_104228620_C_T	11	104228620	C	T	0.317867	-0.01984	0.004161	1.992552079364699e-6
C4:0	Chr11_104228633_A_C	11	104228633	A	C	0.317867	-0.01984	0.004161	1.992552079364699e-6
C4:0	Chr11_104229374_C_T	11	104229374	C	T	0.318133	-0.01984	0.004161	1.992552079364699e-6
C4:0	Chr11_104233045_T_C	11	104233045	T	C	0.318133	-0.01984	0.004161	1.992552079364699e-6
C4:0	Chr11_104692660_C_T	11	104692660	C	T	0.0309333	0.05283	0.01108	1.9971608423092163e-6
C4:0	Chr11_104233675_G_A	11	104233675	G	A	0.318133	-0.01983	0.004161	2.0235105027433065e-6
C4:0	Chr11_104235220_C_A	11	104235220	C	A	0.317867	-0.01983	0.004161	2.0235105027433065e-6
C4:0	Chr11_104659171_C_T	11	104659171	C	T	0.1712	0.0247	0.005184	2.0444601965547783e-6
C4:0	Chr11_104229521_C_T	11	104229521	C	T	0.314933	-0.02021	0.004244	2.0550122299402244e-6
C4:0	Chr11_104228238_A_T	11	104228238	A	T	0.317867	-0.0198	0.00416	2.076185055514541e-6
C4:0	Chr11_104662359_C_T	11	104662359	C	T	0.1712	0.02468	0.005184	2.076228460330513e-6
C4:0	Chr11_104665840_C_T	11	104665840	C	T	0.1712	0.02468	0.005184	2.076228460330513e-6
C4:0	Chr11_106536363_T_C	11	106536363	T	C	0.5712	-0.01865	0.003919	2.0975859570671886e-6
C4:0	Chr11_104087503_T_C	11	104087503	T	C	0.669333	0.02033	0.004274	2.1084485009603344e-6
C4:0	Chr11_104225951_G_C	11	104225951	G	C	0.3176	-0.01972	0.004143	2.1084485009603344e-6
C4:0	Chr11_104233541_T_C	11	104233541	T	C	0.318133	-0.01982	0.004165	2.108483673588312e-6
C4:0	Chr11_104229527_G_A	11	104229527	G	A	0.314933	-0.02019	0.004243	2.1085100635518636e-6
C4:0	Chr11_104258588_A_AC	11	104258588	A	AC	0.512533	0.01819	0.003824	2.1192174279781335e-6
C4:0	Chr11_104258610_A_G	11	104258610	A	G	0.512533	0.01819	0.003824	2.1192174279781335e-6
C4:0	Chr11_106748084_T_C	11	106748084	T	C	0.337067	0.01957	0.004113	2.119243886515737e-6
C4:0	Chr11_103358046_G_A	11	103358046	G	A	0.4456	-0.01808	0.0038	2.119261530548432e-6
C4:0	Chr11_104709805_A_G	11	104709805	A	G	0.0304	0.05406	0.01136	2.1243176321911835e-6
C4:0	Chr11_104010173_C_CA	11	104010173	C	CA	0.349333	-0.01944	0.004088	2.130360945678474e-6
C4:0	Chr11_104230480_G_A	11	104230480	G	A	0.2336	0.02185	0.004602	2.208227667253531e-6
C4:0	Chr11_104230481_G_A	11	104230481	G	A	0.2336	0.02185	0.004602	2.208227667253531e-6
C4:0	Chr11_104230477_A_G	11	104230477	A	G	0.2336	0.02185	0.004602	2.2196101533806043e-6
C4:0	Chr11_104645678_G_A	11	104645678	G	A	0.1784	0.02439	0.005139	2.231106836507002e-6
C4:0	Chr11_104260337_T_G	11	104260337	T	G	0.5128	0.01823	0.003844	2.265713731983344e-6
C4:0	Chr11_104219897_G_C	11	104219897	G	C	0.462933	0.01803	0.003801	2.2658070524229237e-6
C4:0	Chr11_106524684_C_G	11	106524684	C	G	0.570933	-0.01851	0.003904	2.2891155794070033e-6
C4:0	Chr11_104225937_C_A	11	104225937	C	A	0.3168	-0.0195	0.004113	2.289200268374666e-6
C4:0	Chr11_102897677_G_A	11	102897677	G	A	0.401333	-0.01855	0.003914	2.3013619758247474e-6
C4:0	Chr11_104260333_T_C	11	104260333	T	C	0.513333	0.01821	0.003842	2.312798190217103e-6
C4:0	Chr11_104226382_T_A	11	104226382	T	A	0.318133	-0.0197	0.004157	2.3128741316222115e-6
C4:0	Chr11_104227110_T_C	11	104227110	T	C	0.317333	-0.01981	0.004179	2.312883629148091e-6
C4:0	Chr11_104227133_T_G	11	104227133	T	G	0.3176	-0.01981	0.004179	2.312883629148091e-6
C4:0	Chr11_104227137_A_G	11	104227137	A	G	0.317867	-0.01973	0.004165	2.3367842601251236e-6
C4:0	Chr11_104227148_A_G	11	104227148	A	G	0.318133	-0.01973	0.004164	2.3367842601251236e-6
C4:0	Chr11_104225830_G_A	11	104225830	G	A	0.318133	-0.01972	0.004163	2.3367938395713415e-6
C4:0	Chr11_104226142_G_A	11	104226142	G	A	0.317867	-0.01972	0.004163	2.3367938395713415e-6
C4:0	Chr11_104226199_G_A	11	104226199	G	A	0.317867	-0.01972	0.004163	2.3367938395713415e-6
C4:0	Chr11_104226211_C_A	11	104226211	C	A	0.317867	-0.01972	0.004163	2.3367938395713415e-6
C4:0	Chr11_104226374_G_A	11	104226374	G	A	0.317867	-0.01972	0.004163	2.3367938395713415e-6
C4:0	Chr11_104226435_T_C	11	104226435	T	C	0.317867	-0.01972	0.004163	2.3367938395713415e-6
C4:0	Chr11_104226589_A_C	11	104226589	A	C	0.317867	-0.01972	0.004163	2.3367938395713415e-6
C4:0	Chr11_104226597_G_A	11	104226597	G	A	0.317867	-0.01972	0.004163	2.3367938395713415e-6
C4:0	Chr11_104226611_C_T	11	104226611	C	T	0.317867	-0.01972	0.004163	2.3367938395713415e-6
C4:0	Chr11_104226642_C_T	11	104226642	C	T	0.317867	-0.01972	0.004163	2.3367938395713415e-6
C4:0	Chr11_104226650_A_G	11	104226650	A	G	0.317867	-0.01972	0.004163	2.3367938395713415e-6
C4:0	Chr11_104226693_T_G	11	104226693	T	G	0.318133	-0.01972	0.004163	2.3367938395713415e-6
C4:0	Chr11_104226717_T_C	11	104226717	T	C	0.318133	-0.01972	0.004163	2.3367938395713415e-6
C4:0	Chr11_104226985_T_C	11	104226985	T	C	0.318133	-0.01972	0.004163	2.3367938395713415e-6
C4:0	Chr11_104227396_T_A	11	104227396	T	A	0.317867	-0.01972	0.004163	2.3367938395713415e-6
C4:0	Chr11_104260315_A_G	11	104260315	A	G	0.513067	0.01819	0.003842	2.360865374877525e-6
C4:0	Chr11_102944672_G_T	11	102944672	G	T	0.395733	-0.01871	0.003952	2.3614465179771732e-6
C4:0	Chr11_104226735_C_T	11	104226735	C	T	0.293867	0.01997	0.004219	2.373047822645597e-6
C4:0	Chr11_104012630_G_A	11	104012630	G	A	0.349333	-0.01952	0.004126	2.3977002657587623e-6
C4:0	Chr11_103292945_G_A	11	103292945	G	A	0.322133	0.01915	0.00405	2.425362424395058e-6
C4:0	Chr11_104223385_A_G	11	104223385	A	G	0.4632	0.01808	0.003823	2.4348638723140713e-6
C4:0	Chr11_104224426_T_C	11	104224426	T	C	0.463467	0.01808	0.003823	2.4348638723140713e-6
C4:0	Chr11_104259293_A_G	11	104259293	A	G	0.513067	0.01804	0.003816	2.4348638723140713e-6
C4:0	Chr11_106524228_A_G	11	106524228	A	G	0.567467	-0.01811	0.003831	2.4354203604878674e-6
C4:0	Chr11_104222112_C_T	11	104222112	C	T	0.4632	0.01808	0.003823	2.447419817493922e-6
C4:0	Chr11_104222462_A_G	11	104222462	A	G	0.462933	0.01808	0.003823	2.447419817493922e-6
C4:0	Chr11_104222498_C_T	11	104222498	C	T	0.4632	0.01808	0.003823	2.447419817493922e-6
C4:0	Chr11_104222725_A_G	11	104222725	A	G	0.4632	0.01808	0.003823	2.447419817493922e-6
C4:0	Chr11_104222822_C_T	11	104222822	C	T	0.4632	0.01808	0.003823	2.447419817493922e-6
C4:0	Chr11_104222875_A_G	11	104222875	A	G	0.4632	0.01808	0.003823	2.447419817493922e-6
C4:0	Chr11_104222892_G_A	11	104222892	G	A	0.4632	0.01808	0.003823	2.447419817493922e-6
C4:0	Chr11_104222990_G_A	11	104222990	G	A	0.4632	0.01808	0.003823	2.447419817493922e-6
C4:0	Chr11_104223079_T_C	11	104223079	T	C	0.4632	0.01808	0.003823	2.447419817493922e-6
C4:0	Chr11_104223347_G_C	11	104223347	G	C	0.462933	0.01808	0.003823	2.447419817493922e-6
C4:0	Chr11_104223656_G_T	11	104223656	G	T	0.4632	0.01808	0.003823	2.447419817493922e-6
C4:0	Chr11_104223843_G_T	11	104223843	G	T	0.462933	0.01808	0.003823	2.447419817493922e-6
C4:0	Chr11_104223419_T_C	11	104223419	T	C	0.462933	0.01807	0.003822	2.4474297663822315e-6
C4:0	Chr11_104221548_C_G	11	104221548	C	G	0.462933	0.01804	0.003821	2.511171570868095e-6
C4:0	Chr11_102903606_G_A	11	102903606	G	A	0.4008	-0.01849	0.003915	2.5116300725611145e-6
C4:0	Chr11_104220183_T_C	11	104220183	T	C	0.455733	0.01813	0.00384	2.5241125362614603e-6
C4:0	Chr11_106532237_A_G	11	106532237	A	G	0.571467	-0.0184	0.003899	2.5371307471004323e-6
C4:0	Chr11_104220228_T_C	11	104220228	T	C	0.456	0.01801	0.003818	2.563369816470772e-6
C4:0	Chr11_104221557_A_G	11	104221557	A	G	0.462667	0.01802	0.003825	2.6437549250321545e-6
C4:0	Chr11_104659770_AG_A	11	104659770	AG	A	0.0261333	0.05556	0.01179	2.649676322956197e-6
C4:0	Chr11_105351637_G_C	11	105351637	G	C	0.0317333	0.04948	0.0105	2.675548477945704e-6
C4:0	Chr11_104291412_A_AAT	11	104291412	A	AAT	0.407467	-0.01815	0.003853	2.6852041701317833e-6
C4:0	Chr11_104291646_C_T	11	104291646	C	T	0.592533	0.01815	0.003853	2.6852041701317833e-6
C4:0	Chr11_106532197_T_C	11	106532197	T	C	0.5712	-0.01837	0.003902	2.698699904479121e-6
C4:0	Chr11_106532200_A_G	11	106532200	A	G	0.5712	-0.01837	0.003902	2.698699904479121e-6
C4:0	Chr11_106533440_T_C	11	106533440	T	C	0.571733	-0.01846	0.003922	2.698699904479121e-6
C4:0	Chr11_103277577_C_G	11	103277577	C	G	0.209333	0.02153	0.004573	2.7039780627241705e-6
C4:0	Chr11_104225641_G_A	11	104225641	G	A	0.317867	-0.01959	0.0041660000000000004	2.7834697259189243e-6
C4:0	Chr11_104222061_G_A	11	104222061	G	A	0.463467	0.01796	0.003822	2.7977202730795932e-6
C4:0	Chr11_104000831_G_A	11	104000831	G	A	0.355467	-0.01941	0.004129	2.7978761009541102e-6
C4:0	Chr11_104672345_G_A	11	104672345	G	A	0.1712	0.02441	0.005194	2.79789838228887e-6
C4:0	Chr11_104678574_C_T	11	104678574	C	T	0.1712	0.02441	0.005194	2.79789838228887e-6
C4:0	Chr11_104219312_C_T	11	104219312	C	T	0.463733	0.01791	0.003811	2.812189563597192e-6
C4:0	Chr11_104667708_G_A	11	104667708	G	A	0.162933	0.02537	0.0054	2.8266442056789917e-6
C4:0	Chr11_104661806_GC_G	11	104661806	GC	G	0.1712	0.02435	0.00519	2.9154613948875684e-6
C4:0	Chr11_106537582_G_GC	11	106537582	G	GC	0.3928	-0.01855	0.003955	2.945456949898861e-6
C4:0	Chr11_106534114_A_G	11	106534114	A	G	0.570933	-0.01829	0.0039	2.9454685551025414e-6
C4:0	Chr11_106532704_T_C	11	106532704	T	C	0.572	-0.0184	0.003925	2.9759388067765036e-6
C4:0	Chr11_106533423_T_C	11	106533423	T	C	0.571733	-0.0184	0.003925	2.9759388067765036e-6
C4:0	Chr11_104229755_TC_T	11	104229755	TC	T	0.263467	0.02015	0.004299	2.9760441997181496e-6
C4:0	Chr11_104229820_A_C	11	104229820	A	C	0.263467	0.02015	0.004299	2.9760441997181496e-6
C4:0	Chr11_106532019_A_G	11	106532019	A	G	0.571467	-0.01839	0.003925	2.991298346699395e-6
C4:0	Chr11_106532066_T_C	11	106532066	T	C	0.571467	-0.01839	0.003925	2.991298346699395e-6
C4:0	Chr11_106533768_G_A	11	106533768	G	A	0.571733	-0.01839	0.003925	2.991298346699395e-6
C4:0	Chr11_106534182_A_C	11	106534182	A	C	0.571733	-0.01839	0.003925	2.991298346699395e-6
C4:0	Chr11_106534969_A_G	11	106534969	A	G	0.571733	-0.01839	0.003925	2.991298346699395e-6
C4:0	Chr11_106535065_T_C	11	106535065	T	C	0.571733	-0.01839	0.003925	2.991298346699395e-6
C4:0	Chr11_106535799_T_G	11	106535799	T	G	0.571733	-0.01839	0.003925	3.0067375104090503e-6
C4:0	Chr11_102930505_A_G	11	102930505	A	G	0.396533	-0.01844	0.003935	3.0072582289904916e-6
C4:0	Chr11_105085126_C_T	11	105085126	C	T	0.126133	-0.02481	0.005296	3.0073650604138574e-6
C4:0	Chr11_104220777_A_C	11	104220777	A	C	0.462667	0.01793	0.003828	3.022280426703336e-6
C4:0	Chr11_106532203_T_C	11	106532203	T	C	0.570933	-0.01873	0.003999	3.037856370549409e-6
C4:0	Chr11_102896019_C_T	11	102896019	C	T	0.396533	-0.01841	0.003931	3.0383815665674967e-6
C4:0	Chr11_104222248_A_G	11	104222248	A	G	0.462667	0.01772	0.003785	3.069358793157432e-6
C4:0	Chr11_104222273_T_C	11	104222273	T	C	0.462667	0.01772	0.003785	3.069358793157432e-6
C4:0	Chr11_102887345_G_A	11	102887345	G	A	0.3968	-0.01843	0.003938	3.0698043078861907e-6
C4:0	Chr11_102889054_A_G	11	102889054	A	G	0.3968	-0.01843	0.003938	3.0698043078861907e-6
C4:0	Chr11_106520191_C_A	11	106520191	C	A	0.582667	-0.01802	0.003852	3.0852629522477226e-6
C4:0	Chr11_106520195_T_C	11	106520195	T	C	0.582933	-0.01802	0.003852	3.0852629522477226e-6
C4:0	Chr11_106520192_T_C	11	106520192	T	C	0.582667	-0.01802	0.003852	3.101189163419716e-6
C4:0	Chr11_102910979_T_C	11	102910979	T	C	0.397333	-0.01837	0.00393	3.149834077095652e-6
C4:0	Chr11_102935973_C_A	11	102935973	C	A	0.386933	-0.0192	0.004107	3.150886731011687e-6
C4:0	Chr11_106539034_G_A	11	106539034	G	A	0.3904	-0.01841	0.003939	3.1819560562326783e-6
C4:0	Chr11_106539196_C_T	11	106539196	C	T	0.390133	-0.01841	0.003939	3.1819560562326783e-6
C4:0	Chr11_104691430_C_T	11	104691430	C	T	0.170933	0.02438	0.005217	3.1985952305924454e-6
C4:0	Chr11_102917503_G_A	11	102917503	G	A	0.397067	-0.01839	0.003936	3.1989069844711798e-6
C4:0	Chr11_104024463_G_A	11	104024463	G	A	0.1952	0.02211	0.004735	3.232224569445082e-6
C4:0	Chr11_102911624_G_C	11	102911624	G	C	0.397067	-0.01835	0.003931	3.282356235716819e-6
C4:0	Chr11_102918231_T_C	11	102918231	T	C	0.397067	-0.01835	0.003931	3.282356235716819e-6
C4:0	Chr11_102920947_T_A	11	102920947	T	A	0.396533	-0.01835	0.003931	3.282356235716819e-6
C4:0	Chr11_106365578_C_T	11	106365578	C	T	0.475467	-0.0183	0.003923	3.29874170049072e-6
C4:0	Chr11_106365936_T_C	11	106365936	T	C	0.475467	-0.0183	0.003923	3.29874170049072e-6
C4:0	Chr11_104229788_G_A	11	104229788	G	A	0.261867	0.0202	0.004329	3.2988309869232918e-6
C4:0	Chr11_104229793_C_T	11	104229793	C	T	0.261867	0.0202	0.004329	3.2988309869232918e-6
C4:0	Chr11_104229794_T_C	11	104229794	T	C	0.261867	0.0202	0.004329	3.2988309869232918e-6
C4:0	Chr11_104229797_C_T	11	104229797	C	T	0.261867	0.0202	0.004329	3.2988309869232918e-6
C4:0	Chr11_102927380_G_A	11	102927380	G	A	0.3968	-0.01834	0.003931	3.299304108416245e-6
C4:0	Chr11_104020221_G_A	11	104020221	G	A	0.1952	0.02209	0.004735	3.2994964811589455e-6
C4:0	Chr11_102924513_G_A	11	102924513	G	A	0.3968	-0.01834	0.003932	3.3163398790651434e-6
C4:0	Chr11_102926032_C_A	11	102926032	C	A	0.3968	-0.01834	0.003931	3.3163398790651434e-6
C4:0	Chr11_104009584_A_G	11	104009584	A	G	0.3536	-0.01918	0.004113	3.333128477508263e-6
C4:0	Chr11_106368979_C_A	11	106368979	C	A	0.475733	-0.01828	0.00392	3.3501072803385727e-6
C4:0	Chr11_103289186_G_C	11	103289186	G	C	0.2272	0.02148	0.004606	3.3503658684070425e-6
C4:0	Chr11_103289226_A_G	11	103289226	A	G	0.226933	0.02147	0.004606	3.3503658684070425e-6
C4:0	Chr11_103289227_T_C	11	103289227	T	C	0.2272	0.02147	0.004606	3.3503658684070425e-6
C4:0	Chr11_103289237_C_T	11	103289237	C	T	0.226933	0.02148	0.004606	3.3503658684070425e-6
C4:0	Chr11_106366528_G_A	11	106366528	G	A	0.4752	-0.01827	0.003921	3.3847965794022413e-6
C4:0	Chr11_106525618_C_T	11	106525618	C	T	0.583467	-0.01799	0.00386	3.384913870142479e-6
C4:0	Chr11_103289268_G_A	11	103289268	G	A	0.226933	0.02147	0.004607	3.3850573880234713e-6
C4:0	Chr11_102935568_A_C	11	102935568	A	C	0.397067	-0.01833	0.003934	3.402840174652711e-6
C4:0	Chr11_106008875_T_G	11	106008875	T	G	0.126157	0.03742	0.008031	3.4143916614166983e-6
C4:0	Chr11_106541488_A_G	11	106541488	A	G	0.390933	-0.01839	0.003947	3.4198466907217843e-6
C4:0	Chr11_103321851_T_C	11	103321851	T	C	0.4856	0.01745	0.003745	3.4198598289693344e-6
C4:0	Chr11_104229786_A_T	11	104229786	A	T	0.261867	0.02014	0.004324	3.4199386897110856e-6
C4:0	Chr11_103289122_A_G	11	103289122	A	G	0.227467	0.02146	0.004608	3.455526692266879e-6
C4:0	Chr11_104583855_C_T	11	104583855	C	T	0.0269333	0.05474	0.01176	3.4620093978816683e-6
C4:0	Chr11_106245754_A_T	11	106245754	A	T	0.502667	0.01832	0.003938	3.5090753723855665e-6
C4:0	Chr11_104233729_A_G	11	104233729	A	G	0.323467	-0.01925	0.004139	3.527348172760105e-6
C4:0	Chr11_106321415_A_G	11	106321415	A	G	0.701333	-0.01942	0.004175	3.545567284005902e-6
C4:0	Chr11_106524539_C_G	11	106524539	C	G	0.569333	-0.01818	0.003909	3.5637312907058326e-6
C4:0	Chr11_104275593_T_TCCTCCACAAGGTCTGCAGGGAC	11	104275593	T	TCCTCCACAAGGTCTGCAGGGAC	0.2032	-0.02093	0.004501	3.5648924020000467e-6
C4:0	Chr11_106369764_T_C	11	106369764	T	C	0.474933	-0.01822	0.00392	3.600642838789596e-6
C4:0	Chr11_106532760_A_G	11	106532760	A	G	0.572	-0.01824	0.003925	3.619242380040375e-6
C4:0	Chr11_102887276_T_A	11	102887276	T	A	0.384533	-0.01837	0.003953	3.6200297961095334e-6
C4:0	Chr11_106369135_G_A	11	106369135	G	A	0.475733	-0.01821	0.003919	3.6379384328098537e-6
C4:0	Chr11_104222003_T_G	11	104222003	T	G	0.4624	0.01762	0.003792	3.638035271983939e-6
C4:0	Chr11_104222006_G_T	11	104222006	G	T	0.4624	0.01762	0.003792	3.638035271983939e-6
C4:0	Chr11_104222012_T_C	11	104222012	T	C	0.4624	0.01762	0.003792	3.638035271983939e-6
C4:0	Chr11_106366997_C_T	11	106366997	C	T	0.475733	-0.0182	0.003919	3.656731500411493e-6
C4:0	Chr11_106368783_AG_A	11	106368783	AG	A	0.476	-0.01814	0.003907	3.6946107065776306e-6
C4:0	Chr11_106535711_T_G	11	106535711	T	G	0.5712	-0.01814	0.003908	3.7136978650234644e-6
C4:0	Chr11_106536115_A_G	11	106536115	A	G	0.5704	-0.01822	0.003926	3.7136978650234644e-6
C4:0	Chr11_104260179_C_G	11	104260179	C	G	0.5096	0.01774	0.003825	3.7715842372173435e-6
C4:0	Chr11_104214076_C_T	11	104214076	C	T	0.474667	0.01751	0.003776	3.7910422251224195e-6
C4:0	Chr11_102941770_C_T	11	102941770	C	T	0.406667	-0.01809	0.003902	3.7918748944001234e-6
C4:0	Chr11_104260102_C_T	11	104260102	C	T	0.439467	0.01765	0.003808	3.8109896208405566e-6
C4:0	Chr11_104291399_C_CAT	11	104291399	C	CAT	0.4056	-0.01798	0.003881	3.8506043610653055e-6
C4:0	Chr11_106535648_T_C	11	106535648	T	C	0.576533	-0.01807	0.003902	3.8900169388085855e-6
C4:0	Chr11_106535654_T_C	11	106535654	T	C	0.576533	-0.01807	0.003902	3.8900169388085855e-6
C4:0	Chr11_104227500_C_T	11	104227500	C	T	0.317333	-0.01936	0.00418	3.8901632171823504e-6
C4:0	Chr11_104227508_C_T	11	104227508	C	T	0.317067	-0.01935	0.00418	3.930471505602349e-6
C4:0	Chr11_102907816_T_C	11	102907816	T	C	0.4008	-0.01821	0.003937	3.9922013282068745e-6
C4:0	Chr11_104865583_T_A	11	104865583	T	A	0.0378667	0.0455	0.009836	3.9954828334151325e-6
C4:0	Chr11_103361645_A_G	11	103361645	A	G	0.377067	0.01843	0.003986	4.033027161217685e-6
C4:0	Chr11_103288953_A_G	11	103288953	A	G	0.228	0.02098	0.004538	4.033177976640163e-6
C4:0	Chr11_103360473_G_A	11	103360473	G	A	0.3416	-0.01824	0.003947	4.074868353451193e-6
C4:0	Chr11_104225731_T_G	11	104225731	T	G	0.255467	0.02023	0.004378	4.095807106240116e-6
C4:0	Chr11_104227259_A_G	11	104227259	A	G	0.255467	0.02023	0.004378	4.095807106240116e-6
C4:0	Chr11_106536042_T_C	11	106536042	T	C	0.570933	-0.01814	0.003927	4.116946167632205e-6
C4:0	Chr11_104227100_C_T	11	104227100	C	T	0.255467	0.02022	0.004378	4.1169768115375e-6
C4:0	Chr11_104228894_G_A	11	104228894	G	A	0.322133	-0.01904	0.004122	4.13847205583317e-6
C4:0	Chr11_106538037_C_T	11	106538037	C	T	0.392	-0.0182	0.003944	4.202729411683755e-6
C4:0	Chr11_106538913_C_G	11	106538913	C	G	0.392	-0.0182	0.003944	4.202729411683755e-6
C4:0	Chr11_106538915_T_C	11	106538915	T	C	0.391733	-0.0182	0.003944	4.202729411683755e-6
C4:0	Chr11_106538990_T_C	11	106538990	T	C	0.392	-0.0182	0.003944	4.202729411683755e-6
C4:0	Chr11_106539284_C_T	11	106539284	C	T	0.392	-0.0182	0.003944	4.202729411683755e-6
C4:0	Chr11_106539929_G_A	11	106539929	G	A	0.391733	-0.0182	0.003944	4.202729411683755e-6
C4:0	Chr11_106525127_T_G	11	106525127	T	G	0.582133	-0.01769	0.003832	4.20286973692362e-6
C4:0	Chr11_106595927_G_A	11	106595927	G	A	0.0256	0.05416	0.01174	4.210418367524844e-6
C4:0	Chr11_104230482_T_C	11	104230482	T	C	0.256	0.02013	0.004362	4.224485653996409e-6
C4:0	Chr11_103310651_C_G	11	103310651	C	G	0.340267	-0.01826	0.003958	4.246496579604736e-6
C4:0	Chr11_103214318_C_G	11	103214318	C	G	0.0346667	-0.0606	0.01314	4.268844364975021e-6
C4:0	Chr11_102931534_C_A	11	102931534	C	A	0.397333	-0.01808	0.003925	4.403144541263951e-6
C4:0	Chr11_103288964_C_A	11	103288964	C	A	0.227733	0.02093	0.004545	4.425436230961532e-6
C4:0	Chr11_103288985_A_G	11	103288985	A	G	0.227733	0.02093	0.004545	4.448317542268193e-6
C4:0	Chr11_103346590_C_T	11	103346590	C	T	0.341333	-0.01838	0.003994	4.494354834220764e-6
C4:0	Chr11_106525203_G_T	11	106525203	G	T	0.582667	-0.01762	0.003829	4.517461734345983e-6
C4:0	Chr11_103288991_A_G	11	103288991	A	G	0.228	0.02091	0.004545	4.517677081501832e-6
C4:0	Chr11_103288811_A_G	11	103288811	A	G	0.231733	0.02082	0.004527	4.5412207857531226e-6
C4:0	Chr11_104247991_C_A	11	104247991	C	A	0.465333	0.01763	0.003836	4.587854758389869e-6
C4:0	Chr11_103330303_A_C	11	103330303	A	C	0.340267	-0.01818	0.003955	4.5880224546779816e-6
C4:0	Chr11_103200596_C_G	11	103200596	C	G	0.0776	-0.03684	0.008015	4.590441439975905e-6
C4:0	Chr11_103200598_G_A	11	103200598	G	A	0.0776	-0.03684	0.008018	4.662055527692697e-6
C4:0	Chr11_103361441_A_T	11	103361441	A	T	0.3776	0.01825	0.003978	4.756646535384985e-6
C4:0	Chr11_104260109_G_A	11	104260109	G	A	0.457333	0.01758	0.003836	4.880872030899875e-6
C4:0	Chr11_106355910_GCC_G	11	106355910	GCC	G	0.127467	-0.02593	0.005657	4.881189919317316e-6
C4:0	Chr11_106525082_T_C	11	106525082	T	C	0.581333	-0.01756	0.003833	4.931463287071395e-6
C4:0	Chr11_103200561_C_T	11	103200561	C	T	0.0776	-0.03669	0.008009	4.959822180382457e-6
C4:0	Chr11_104676577_TC_T	11	104676577	TC	T	0.164	0.02405	0.005254	5.034521967088234e-6
C4:0	Chr11_104251318_T_C	11	104251318	T	C	0.2552	0.01991	0.004354	5.112847425520052e-6
C4:0	Chr11_104864966_C_T	11	104864966	C	T	0.0922667	-0.03376	0.007382	5.139577298915741e-6
C4:0	Chr11_104260107_G_C	11	104260107	G	C	0.457333	0.01753	0.003835	5.165929040594164e-6
C4:0	Chr11_106537495_T_C	11	106537495	T	C	0.4848	-0.01765	0.003862	5.192565704720123e-6
C4:0	Chr11_103200551_G_A	11	103200551	G	A	0.0773333	-0.03654	0.007997	5.222385595857005e-6
C4:0	Chr11_103361382_G_A	11	103361382	G	A	0.370667	0.01818	0.00398	5.2465537686284035e-6
C4:0	Chr11_104221729_G_A	11	104221729	G	A	0.462667	0.01739	0.003808	5.301067677680142e-6
C4:0	Chr11_104694915_G_A	11	104694915	G	A	0.0352	0.05077	0.01112	5.338303717740973e-6
C4:0	Chr11_104243735_C_T	11	104243735	C	T	0.4648	0.01762	0.003864	5.439545410005715e-6
C4:0	Chr11_104248218_G_A	11	104248218	G	A	0.465067	0.01751	0.00384	5.467716868506547e-6
C4:0	Chr11_104260103_T_G	11	104260103	T	G	0.449867	0.0176	0.00386	5.4677943755346286e-6
C4:0	Chr11_106524229_C_T	11	106524229	C	T	0.567733	-0.01751	0.003842	5.495918183166481e-6
C4:0	Chr11_104226813_T_C	11	104226813	T	C	0.3152	-0.01909	0.004188	5.524597966622897e-6
C4:0	Chr11_104232373_T_C	11	104232373	T	C	0.3184	-0.01853	0.004067	5.533667705701341e-6
C4:0	Chr11_103288704_G_GCC	11	103288704	G	GCC	0.231733	0.02068	0.004539	5.553369011864196e-6
C4:0	Chr11_104225852_CT_C	11	104225852	CT	C	0.307733	-0.01916	0.004206	5.553900545229866e-6
C4:0	Chr11_106525098_T_C	11	106525098	T	C	0.5784	-0.01745	0.003832	5.5817577358251585e-6
C4:0	Chr11_106367589_A_G	11	106367589	A	G	0.516	-0.0175	0.003842	5.614449086657383e-6
C4:0	Chr11_104226775_A_G	11	104226775	A	G	0.314933	-0.01906	0.004189	5.698409483157494e-6
C4:0	Chr11_104226796_G_A	11	104226796	G	A	0.3152	-0.01906	0.004189	5.698409483157494e-6
C4:0	Chr11_104224013_C_T	11	104224013	C	T	0.462667	0.01731	0.003811	5.9080024498813716e-6
C4:0	Chr11_104224034_A_C	11	104224034	A	C	0.462667	0.01731	0.003811	5.9080024498813716e-6
C4:0	Chr11_106620540_G_C	11	106620540	G	C	0.0256	0.05329	0.01173	5.918036267390284e-6
C4:0	Chr11_106621080_G_T	11	106621080	G	T	0.0256	0.05329	0.01173	5.918036267390284e-6
C4:0	Chr11_106385811_G_T	11	106385811	G	T	0.477333	-0.01761	0.003876	5.938508104368307e-6
C4:0	Chr11_104243885_TG_T	11	104243885	TG	T	0.464533	0.01753	0.003861	5.96931790592616e-6
C4:0	Chr11_104227930_G_A	11	104227930	G	A	0.325867	-0.01871	0.00412	5.969422035462652e-6
C4:0	Chr11_104227912_A_T	11	104227912	A	T	0.326133	-0.0187	0.004118	5.969442868429564e-6
C4:0	Chr11_104244543_C_T	11	104244543	C	T	0.464267	0.01751	0.003859	6.062523890924102e-6
C4:0	Chr11_104244572_C_T	11	104244572	C	T	0.464533	0.01751	0.003859	6.062523890924102e-6
C4:0	Chr11_104223898_C_T	11	104223898	C	T	0.462667	0.01728	0.00381	6.093937579039059e-6
C4:0	Chr11_104676637_ACC_A	11	104676637	ACC	A	0.164533	0.02375	0.005235	6.094276745774911e-6
C4:0	Chr11_104291243_C_T	11	104291243	C	T	0.583733	-0.01796	0.003958	6.0946803039610805e-6
C4:0	Chr11_106535453_T_C	11	106535453	T	C	0.572267	-0.01771	0.003906	6.157106881269818e-6
C4:0	Chr11_104232229_G_A	11	104232229	G	A	0.254933	0.01972	0.004349	6.15717093355436e-6
C4:0	Chr11_103285015_G_A	11	103285015	G	A	0.236	0.02017	0.004449	6.158693197310225e-6
C4:0	Chr11_106387977_G_A	11	106387977	G	A	0.414667	-0.01797	0.003964	6.189034489392745e-6
C4:0	Chr11_106388542_G_A	11	106388542	G	A	0.428	-0.01751	0.003863	6.221106846976394e-6
C4:0	Chr11_103288122_T_C	11	103288122	T	C	0.2344	0.02064	0.004556	6.253627571370695e-6
C4:0	Chr11_106366718_C_T	11	106366718	C	T	0.470667	-0.01763	0.003893	6.318220155224103e-6
C4:0	Chr11_103285310_T_G	11	103285310	T	G	0.237333	0.02054	0.004535	6.318853597489232e-6
C4:0	Chr11_105118644_A_G	11	105118644	A	G	0.4064	-0.01837	0.004057	6.352737039857167e-6
C4:0	Chr11_103285126_A_G	11	103285126	A	G	0.24	0.02038	0.004501	6.384453446589117e-6
C4:0	Chr11_104234622_A_G	11	104234622	A	G	0.480533	0.0175	0.003866	6.416879188412202e-6
C4:0	Chr11_106532417_A_G	11	106532417	A	G	0.4704	-0.01721	0.003803	6.416879188412202e-6
C4:0	Chr11_104234620_T_C	11	104234620	T	C	0.480533	0.01748	0.003866	6.550867097201164e-6
C4:0	Chr11_106532414_C_T	11	106532414	C	T	0.4704	-0.0172	0.003804	6.550867097201164e-6
C4:0	Chr11_104676783_C_T	11	104676783	C	T	0.1632	0.02377	0.005258	6.55120430216652e-6
C4:0	Chr11_105356172_C_A	11	105356172	C	A	0.0976	0.02848	0.006302	6.584823641954433e-6
C4:0	Chr11_106040460_T_A	11	106040460	T	A	0.353867	-0.01867	0.004131	6.619138359268123e-6
C4:0	Chr11_103288911_A_G	11	103288911	A	G	0.227733	0.02073	0.004587	6.619456103267833e-6
C4:0	Chr11_105292138_C_T	11	105292138	C	T	0.0245333	0.05393	0.01194	6.667351825820093e-6
C4:0	Chr11_103298707_GA_G	11	103298707	GA	G	0.471733	-0.01703	0.003774	6.7921468859690585e-6
C4:0	Chr11_104244470_G_A	11	104244470	G	A	0.4648	0.01741	0.00386	6.89836130012724e-6
C4:0	Chr11_103361480_C_T	11	103361480	C	T	0.373333	0.01804	0.004001	6.898431643546887e-6
C4:0	Chr11_106506030_A_G	11	106506030	A	G	0.4672	-0.01721	0.003816	6.898548935538126e-6
C4:0	Chr11_103288868_C_T	11	103288868	C	T	0.227733	0.02068	0.004586	6.898830706709921e-6
C4:0	Chr11_104244297_C_T	11	104244297	C	T	0.465333	0.01741	0.00386	6.9341042346583565e-6
C4:0	Chr11_102802533_A_G	11	102802533	A	G	0.6592	-0.01875	0.004158	6.934339800805932e-6
C4:0	Chr11_103285198_C_T	11	103285198	C	T	0.237333	0.02043	0.004532	6.9347408744146825e-6
C4:0	Chr11_103285206_G_T	11	103285206	G	T	0.237333	0.02043	0.004532	6.9347408744146825e-6
C4:0	Chr11_103285494_G_T	11	103285494	G	T	0.237333	0.02043	0.004532	6.9347408744146825e-6
C4:0	Chr11_103318460_C_T	11	103318460	C	T	0.483467	0.0169	0.003749	6.970033273687094e-6
C4:0	Chr11_106524657_G_A	11	106524657	G	A	0.571467	-0.01768	0.003924	6.970080565461759e-6
C4:0	Chr11_104291732_A_G	11	104291732	A	G	0.573067	0.01721	0.003818	6.970388222440127e-6
C4:0	Chr11_104223303_T_C	11	104223303	T	C	0.462933	0.01718	0.003813	7.006149391558492e-6
C4:0	Chr11_104226062_A_G	11	104226062	A	G	0.3056	-0.01854	0.004114	7.00674381854035e-6
C4:0	Chr11_106539263_T_TGAG	11	106539263	T	TGAG	0.3896	-0.01763	0.003912	7.042477413362422e-6
C4:0	Chr11_106535502_T_G	11	106535502	T	G	0.472533	-0.01721	0.003822	7.1155338725754114e-6
C4:0	Chr11_105977995_A_AC	11	105977995	A	AC	0.0898667	-0.03076	0.006833	7.1527217699539385e-6
C4:0	Chr11_103287812_C_T	11	103287812	C	T	0.771733	-0.0201	0.004465	7.169711492304117e-6
C4:0	Chr11_105894763_C_G	11	105894763	C	G	0.0685333	0.03305	0.007345	7.228787143852452e-6
C4:0	Chr11_104246591_C_T	11	104246591	C	T	0.465067	0.01736	0.003858	7.264283354097927e-6
C4:0	Chr11_106532428_C_T	11	106532428	C	T	0.470667	-0.0172	0.003823	7.301833578049013e-6
C4:0	Chr11_106530959_C_T	11	106530959	C	T	0.559467	-0.01757	0.003908	7.377743670750452e-6
C4:0	Chr11_106527997_A_G	11	106527997	A	G	0.552533	-0.01717	0.003821	7.416805262028404e-6
C4:0	Chr11_106535550_C_T	11	106535550	C	T	0.472533	-0.01715	0.003818	7.493035565534802e-6
C4:0	Chr11_106388314_G_T	11	106388314	G	T	0.413867	-0.01791	0.003986	7.493060641931274e-6
C4:0	Chr11_104701865_C_T	11	104701865	C	T	0.0309333	0.05076	0.0113	7.546893935493818e-6
C4:0	Chr11_106388467_C_T	11	106388467	C	T	0.4208	-0.01777	0.003959	7.570943233665452e-6
C4:0	Chr11_104245440_A_C	11	104245440	A	C	0.4648	0.01732	0.003858	7.571019119007026e-6
C4:0	Chr11_104245475_A_G	11	104245475	A	G	0.4648	0.01732	0.003858	7.571019119007026e-6
C4:0	Chr11_104245502_T_C	11	104245502	T	C	0.465067	0.01732	0.003858	7.571019119007026e-6
C4:0	Chr11_104245707_T_A	11	104245707	T	A	0.4648	0.01732	0.003858	7.571019119007026e-6
C4:0	Chr11_104245709_A_T	11	104245709	A	T	0.4648	0.01732	0.003858	7.571019119007026e-6
C4:0	Chr11_104246652_A_G	11	104246652	A	G	0.465067	0.01732	0.003858	7.571019119007026e-6
C4:0	Chr11_104248436_A_G	11	104248436	A	G	0.465067	0.01732	0.003858	7.571019119007026e-6
C4:0	Chr11_106525044_T_C	11	106525044	T	C	0.578133	-0.01725	0.003842	7.610316101521078e-6
C4:0	Chr11_105888888_T_C	11	105888888	T	C	0.604267	0.01808	0.004028	7.649690384073493e-6
C4:0	Chr11_103285323_A_G	11	103285323	A	G	0.237067	0.02033	0.00453	7.650354654392017e-6
C4:0	Chr11_103285398_G_T	11	103285398	G	T	0.237067	0.02033	0.00453	7.650354654392017e-6
C4:0	Chr11_104246545_T_C	11	104246545	T	C	0.465067	0.01731	0.003859	7.689372033024855e-6
C4:0	Chr11_106387689_G_A	11	106387689	G	A	0.413867	-0.01779	0.003966	7.729183311565214e-6
C4:0	Chr11_106527965_C_T	11	106527965	C	T	0.531467	-0.01666	0.003713	7.73583894279638e-6
C4:0	Chr11_106524961_T_C	11	106524961	T	C	0.582667	-0.01738	0.003875	7.80992195711166e-6
C4:0	Chr11_105899347_C_G	11	105899347	C	G	0.0682667	0.03287	0.007334	7.851826011870255e-6
C4:0	Chr11_105204387_G_A	11	105204387	G	A	0.0245333	0.05355	0.01195	7.864948179471189e-6
C4:0	Chr11_105224127_A_G	11	105224127	A	G	0.0245333	0.05355	0.01195	7.864948179471189e-6
C4:0	Chr11_103215658_T_C	11	103215658	T	C	0.0741333	-0.03706	0.00827	7.893114276958307e-6
C4:0	Chr11_106530917_T_TG	11	106530917	T	TG	0.558933	-0.01754	0.003917	7.972705212631324e-6
C4:0	Chr11_105251466_G_A	11	105251466	G	A	0.0245333	0.05342	0.01193	8.029504615508056e-6
C4:0	Chr11_103328964_C_T	11	103328964	C	T	0.339733	-0.0177	0.003954	8.055998233459179e-6
C4:0	Chr11_103858056_C_T	11	103858056	C	T	0.3784	0.01765	0.003945	8.139868961884103e-6
C4:0	Chr11_106775030_G_A	11	106775030	G	A	0.0288	0.04796	0.01072	8.152311786025474e-6
C4:0	Chr11_103287002_T_C	11	103287002	T	C	0.692533	-0.01844	0.004123	8.182051692044753e-6
C4:0	Chr11_104724148_C_G	11	104724148	C	G	0.0306667	0.05104	0.01141	8.199919714865204e-6
C4:0	Chr11_104218132_T_G	11	104218132	T	G	0.472267	0.01709	0.003823	8.266669592660803e-6
C4:0	Chr11_106524817_C_T	11	106524817	C	T	0.581867	-0.01725	0.003858	8.266968700404967e-6
C4:0	Chr11_104245040_G_A	11	104245040	G	A	0.4656	0.01723	0.003857	8.352717375128677e-6
C4:0	Chr11_103285419_A_C	11	103285419	A	C	0.237067	0.02022	0.004527	8.396753683703327e-6
C4:0	Chr11_103285442_A_G	11	103285442	A	G	0.237067	0.02022	0.004527	8.396753683703327e-6
C4:0	Chr11_103285465_G_A	11	103285465	G	A	0.237067	0.02022	0.004527	8.396753683703327e-6
C4:0	Chr11_105904092_G_A	11	105904092	G	A	0.170133	0.02294	0.005138	8.483520977503681e-6
C4:0	Chr11_103287714_G_A	11	103287714	G	A	0.775467	-0.02033	0.004553	8.485277534713838e-6
C4:0	Chr11_104229787_C_T	11	104229787	C	T	0.266133	0.0192	0.0043	8.527494191438888e-6
C4:0	Chr11_103288765_T_C	11	103288765	T	C	0.227733	0.02047	0.004585	8.571864669640938e-6
C4:0	Chr11_104220686_G_A	11	104220686	G	A	0.329333	-0.01851	0.004149	8.616551493294945e-6
C4:0	Chr11_106287964_T_C	11	106287964	T	C	0.891467	0.02664	0.005971	8.618673599908756e-6
C4:0	Chr11_104245137_T_C	11	104245137	T	C	0.465067	0.0172	0.003856	8.705690441020145e-6
C4:0	Chr11_104244685_C_A	11	104244685	C	A	0.465067	0.0172	0.003856	8.75082140462595e-6
C4:0	Chr11_103287682_A_G	11	103287682	A	G	0.224533	0.0203	0.004553	8.75279392851911e-6
C4:0	Chr11_106496620_C_T	11	106496620	C	T	0.0248	0.05318	0.01193	8.767591674297226e-6
C4:0	Chr11_106535563_A_G	11	106535563	A	G	0.472533	-0.01754	0.003935	8.796273366594005e-6
C4:0	Chr11_106455169_C_T	11	106455169	C	T	0.0245333	0.05345	0.01199	8.814189270770386e-6
C4:0	Chr11_106329354_T_C	11	106329354	T	C	0.729067	-0.01908	0.004281	8.888294387847435e-6
C4:0	Chr11_103310236_G_A	11	103310236	G	A	0.480267	-0.01684	0.003781	8.933709661769703e-6
C4:0	Chr11_104014287_AGC_A	11	104014287	AGC	A	0.142667	0.02429	0.005453	8.934173243194087e-6
C4:0	Chr11_104217858_T_G	11	104217858	T	G	0.466667	0.01707	0.003834	9.026794239895756e-6
C4:0	Chr11_106435965_G_A	11	106435965	G	A	0.0242667	0.05343	0.012	9.045528570724732e-6
C4:0	Chr11_106437248_C_T	11	106437248	C	T	0.0242667	0.05343	0.012	9.045528570724732e-6
C4:0	Chr11_106439903_G_A	11	106439903	G	A	0.0242667	0.05343	0.012	9.045528570724732e-6
C4:0	Chr11_106441493_C_T	11	106441493	C	T	0.0242667	0.05343	0.012	9.045528570724732e-6
C4:0	Chr11_106445636_G_A	11	106445636	G	A	0.0242667	0.05343	0.012	9.045528570724732e-6
C4:0	Chr11_106446730_C_T	11	106446730	C	T	0.0242667	0.05343	0.012	9.045528570724732e-6
C4:0	Chr11_106447072_C_G	11	106447072	C	G	0.0242667	0.05343	0.012	9.045528570724732e-6
C4:0	Chr11_106422492_GC_G	11	106422492	GC	G	0.131467	-0.02392	0.005374	9.074479972443409e-6
C4:0	Chr11_106527755_C_G	11	106527755	C	G	0.582933	-0.01719	0.003863	9.12064692629777e-6
C4:0	Chr11_104802677_C_T	11	104802677	C	T	0.0714667	-0.03566	0.008013	9.12120708013524e-6
C4:0	Chr11_106499612_C_T	11	106499612	C	T	0.173867	-0.02343	0.005265	9.127177125434595e-6
C4:0	Chr11_103293021_G_A	11	103293021	G	A	0.2888	0.01987	0.004465	9.132791200745552e-6
C4:0	Chr11_104579268_G_A	11	104579268	G	A	0.028	0.05132	0.01153	9.133841652023634e-6
C4:0	Chr11_104227605_C_T	11	104227605	C	T	0.258667	0.01947	0.004377	9.167910943927806e-6
C4:0	Chr11_106527435_C_T	11	106527435	C	T	0.5832	-0.01719	0.003863	9.167970086593456e-6
C4:0	Chr11_106360443_G_A	11	106360443	G	A	0.123733	-0.02546	0.005724	9.215480642821652e-6
C4:0	Chr11_106524941_A_C	11	106524941	A	C	0.583467	-0.01724	0.003876	9.215985906915263e-6
C4:0	Chr11_104892484_T_C	11	104892484	T	C	0.106933	-0.02938	0.006606	9.216730705138943e-6
C4:0	Chr11_106347054_G_A	11	106347054	G	A	0.123467	-0.02546	0.005726	9.263298423585696e-6
C4:0	Chr11_106525944_G_A	11	106525944	G	A	0.583467	-0.01733	0.003898	9.263477394538288e-6
C4:0	Chr11_103273963_A_C	11	103273963	A	C	0.357067	0.01855	0.004171	9.263596775779424e-6
C4:0	Chr11_106350743_A_G	11	106350743	A	G	0.123467	-0.02546	0.005727	9.311365587440808e-6
C4:0	Chr11_106350954_G_A	11	106350954	G	A	0.123467	-0.02546	0.005727	9.311365587440808e-6
C4:0	Chr11_106387145_C_T	11	106387145	C	T	0.413867	-0.01759	0.003956	9.31241571217633e-6
C4:0	Chr11_103287394_G_A	11	103287394	G	A	0.224533	0.02047	0.004604	9.312596150433518e-6
C4:0	Chr11_103287416_G_T	11	103287416	G	T	0.224533	0.02047	0.004604	9.312596150433518e-6
C4:0	Chr11_103287434_T_C	11	103287434	T	C	0.224533	0.02047	0.004604	9.312596150433518e-6
C4:0	Chr11_103313685_G_T	11	103313685	G	T	0.232533	0.02041	0.004592	9.360014427472334e-6
C4:0	Chr11_103287511_A_G	11	103287511	A	G	0.224533	0.02028	0.004564	9.3649369195087e-6
C4:0	Chr11_104253641_T_TGA	11	104253641	T	TGA	0.213867	0.0204	0.004591	9.408434552513353e-6
C4:0	Chr11_106430388_C_T	11	106430388	C	T	0.0242667	0.05336	0.01201	9.428173035517416e-6
C4:0	Chr11_105472005_C_CG	11	105472005	C	CG	0.0242667	0.053	0.01194	9.526373733887345e-6
C4:0	Chr11_104227913_G_A	11	104227913	G	A	0.326933	-0.01828	0.004117	9.555732946519293e-6
C4:0	Chr11_106229594_T_C	11	106229594	T	C	0.364533	0.01793	0.004039	9.556223144903652e-6
C4:0	Chr11_106776093_C_A	11	106776093	C	A	0.0288	0.04287	0.009656	9.564820576732716e-6
C4:0	Chr11_106344899_G_A	11	106344899	G	A	0.123467	-0.02542	0.005727	9.605079354083153e-6
C4:0	Chr11_103615421_C_G	11	103615421	C	G	0.143733	-0.02431	0.005477	9.61780788482784e-6
C4:0	Chr11_104656125_G_GC	11	104656125	G	GC	0.7464	0.02047	0.004613	9.63222611115655e-6
C4:0	Chr11_106518226_T_C	11	106518226	T	C	0.5832	-0.01721	0.003879	9.705070093088315e-6
C4:0	Chr11_106525038_T_C	11	106525038	T	C	0.581867	-0.0171	0.003854	9.705380014911822e-6
C4:0	Chr11_104638697_A_G	11	104638697	A	G	0.0656	-0.03551	0.008007	9.755410432415023e-6
C4:0	Chr11_103285394_C_A	11	103285394	C	A	0.237067	0.02005	0.00452	9.7570637746133e-6
C4:0	Chr11_106627494_G_A	11	106627494	G	A	0.0256	0.05187	0.0117	9.81862978869246e-6
C4:0	Chr11_104823142_C_A	11	104823142	C	A	0.0258667	0.05218	0.01177	9.82261029236596e-6
C4:0	Chr11_106518114_C_T	11	106518114	C	T	0.582667	-0.01712	0.003863	9.856974140479135e-6
C4:0	Chr11_106518166_G_GA	11	106518166	G	GA	0.582667	-0.01712	0.003863	9.856974140479135e-6
C4:0	Chr11_106519238_G_A	11	106519238	G	A	0.583467	-0.01711	0.003862	9.908232585888633e-6
C4:0	Chr11_103209205_G_A	11	103209205	G	A	0.0546667	-0.03971	0.008961	9.908421720194648e-6
C4:0	Chr11_103209210_G_A	11	103209210	G	A	0.0546667	-0.03971	0.008961	9.908421720194648e-6
C4:0	Chr11_106386569_C_T	11	106386569	C	T	0.416267	-0.01752	0.003954	9.959505670131116e-6
C4:0	Chr11_106523898_A_G	11	106523898	A	G	0.583467	-0.01711	0.003862	9.959568931064529e-6
C4:0	Chr11_103214195_G_A	11	103214195	G	A	0.0464	-0.04182	0.009437	9.964998717466474e-6
