# Supplementary material for: Unravelling genetic variation underlying de novo-synthesis of bovine milk fatty acids
Source: Sci Rep. 2018 Feb 1;8:2179. doi: 10.1038/s41598-018-20476-0 (PMC5794751; doi:10.1038/s41598-018-20476-0)
Supplement: Supplementary file 4 — Supplementary Table S3 [file 41598_2018_20476_MOESM4_ESM.xlsx]

## Sheet: Supplementary_table_S3
Supplementary Table S3. Results for single-marker association analyses (p<1e-5) of C6:0 to C14:0 on imputed sequence data in the region between 60 and 70 Mb on BTA13.
Fatty acid	SNP name	Chromosome	Base pair	Reference allele	Alternative allele	Minor allele frequency	Allele substitution effect	Standard error of allele subst. effect	p-value
C8:0	Chr13_64523817_G_GA	13	64523817	G	GA	0.206667	-0.01951	0.002174	1.0759089800870392e-18
C8:0	Chr13_64326275_G_A	13	64326275	G	A	0.0805333	-0.02936	0.003312	1.82059191406148e-18
C8:0	Chr13_65186495_C_G	13	65186495	C	G	0.0736	-0.03035	0.003425	1.8383449209801938e-18
C8:0	Chr13_64459763_A_G	13	64459763	A	G	0.0845333	-0.02871	0.003251	2.4008482035435167e-18
C8:0	Chr13_63882786_G_T	13	63882786	G	T	0.0754667	-0.029760000000000002	0.00339	3.7526867917927414e-18
C8:0	Chr13_65296364_A_G	13	65296364	A	G	0.0733333	-0.03001	0.003418	3.752851145722437e-18
C8:0	Chr13_65310168_A_T	13	65310168	A	T	0.0733333	-0.03001	0.003418	3.752851145722437e-18
C8:0	Chr13_63617034_G_A	13	63617034	G	A	0.0776	-0.02978	0.003396	4.09555338573845e-18
C8:0	Chr13_63734337_C_T	13	63734337	C	T	0.0741333	-0.02965	0.003389	4.878285871625821e-18
C8:0	Chr13_63572279_G_A	13	63572279	G	A	0.0746667	-0.02988	0.003419	5.121610458147818e-18
C8:0	Chr13_63572280_T_G	13	63572280	T	G	0.0746667	-0.02988	0.003419	5.121610458147818e-18
C8:0	Chr13_63741818_T_C	13	63741818	T	C	0.0741333	-0.02968	0.003398	5.402351431518668e-18
C8:0	Chr13_63742135_C_A	13	63742135	C	A	0.0741333	-0.02968	0.003398	5.402351431518668e-18
C8:0	Chr13_63742388_T_G	13	63742388	T	G	0.0741333	-0.02968	0.003398	5.402351431518668e-18
C8:0	Chr13_63743062_T_G	13	63743062	T	G	0.0741333	-0.02968	0.003398	5.402351431518668e-18
C8:0	Chr13_63743159_G_A	13	63743159	G	A	0.0741333	-0.02968	0.003398	5.402351431518668e-18
C8:0	Chr13_63743195_C_A	13	63743195	C	A	0.0741333	-0.02968	0.003398	5.402351431518668e-18
C8:0	Chr13_63743346_T_G	13	63743346	T	G	0.0741333	-0.02968	0.003398	5.402351431518668e-18
C8:0	Chr13_63743596_G_C	13	63743596	G	C	0.0741333	-0.02968	0.003398	5.402351431518668e-18
C8:0	Chr13_63747747_C_T	13	63747747	C	T	0.0741333	-0.02968	0.003398	5.402351431518668e-18
C8:0	Chr13_63753096_C_T	13	63753096	C	T	0.0741333	-0.02968	0.003398	5.402351431518668e-18
C8:0	Chr13_63765767_C_T	13	63765767	C	T	0.0741333	-0.02968	0.003398	5.402351431518668e-18
C8:0	Chr13_63747026_T_C	13	63747026	T	C	0.0744	-0.02952	0.003381	5.535222829409584e-18
C8:0	Chr13_63524193_T_C	13	63524193	T	C	0.0746667	-0.02969	0.003403	5.9828049254068444e-18
C8:0	Chr13_63525614_G_A	13	63525614	G	A	0.0746667	-0.02969	0.003403	5.9828049254068444e-18
C8:0	Chr13_63544624_C_T	13	63544624	C	T	0.0746667	-0.02969	0.003403	5.9828049254068444e-18
C8:0	Chr13_63660381_C_T	13	63660381	C	T	0.0773333	-0.02965	0.003399	5.9828049254068444e-18
C8:0	Chr13_63525254_G_GA	13	63525254	G	GA	0.0741333	-0.02969	0.003403	6.011952974125124e-18
C8:0	Chr13_63770658_G_A	13	63770658	G	A	0.0741333	-0.02969	0.003404	6.0412432342423755e-18
C8:0	Chr13_63773948_G_A	13	63773948	G	A	0.0741333	-0.02969	0.003404	6.0412432342423755e-18
C8:0	Chr13_64430137_C_T	13	64430137	C	T	0.0836227	-0.02855	0.003274	6.407546374667438e-18
C8:0	Chr13_63521011_G_A	13	63521011	G	A	0.0746667	-0.02973	0.003412	6.435278697503596e-18
C8:0	Chr13_63507251_G_A	13	63507251	G	A	0.0746667	-0.02968	0.003403	6.4600902324189295e-18
C8:0	Chr13_63816410_A_T	13	63816410	A	T	0.0736	-0.02987	0.003428	6.4986965004188945e-18
C8:0	Chr13_64437619_T_G	13	64437619	T	G	0.0853333	-0.0281	0.003226	6.5935949195694464e-18
C8:0	Chr13_64641380_G_A	13	64641380	G	A	0.084	-0.02833	0.003253	6.78873142984457e-18
C8:0	Chr13_64641613_G_A	13	64641613	G	A	0.084	-0.02833	0.003253	6.78873142984457e-18
C8:0	Chr13_64642051_T_C	13	64642051	T	C	0.084	-0.02833	0.003253	6.78873142984457e-18
C8:0	Chr13_64642826_G_C	13	64642826	G	C	0.084	-0.02833	0.003253	6.78873142984457e-18
C8:0	Chr13_64644542_C_T	13	64644542	C	T	0.084	-0.02833	0.003253	6.78873142984457e-18
C8:0	Chr13_64690602_A_G	13	64690602	A	G	0.0850667	-0.02841	0.003265	7.092333718155515e-18
C8:0	Chr13_64648620_A_G	13	64648620	A	G	0.452	-0.01569	0.001803	7.231597146335269e-18
C8:0	Chr13_63792022_G_A	13	63792022	G	A	0.0741333	-0.02966	0.003409	7.337838939251328e-18
C8:0	Chr13_63792952_C_T	13	63792952	C	T	0.0741333	-0.02966	0.003409	7.337838939251328e-18
C8:0	Chr13_63804097_G_A	13	63804097	G	A	0.0741333	-0.02966	0.003409	7.337838939251328e-18
C8:0	Chr13_63808494_G_T	13	63808494	G	T	0.0741333	-0.02966	0.003409	7.337838939251328e-18
C8:0	Chr13_64639392_C_T	13	64639392	C	T	0.4096	-0.01571	0.001806	7.445643823538743e-18
C8:0	Chr13_63810159_C_T	13	63810159	C	T	0.0741333	-0.02967	0.003411	7.481930109484844e-18
C8:0	Chr13_64544921_T_G	13	64544921	T	G	0.084	-0.02818	0.00324	7.51839348976341e-18
C8:0	Chr13_64555339_G_C	13	64555339	G	C	0.084	-0.02818	0.00324	7.51839348976341e-18
C8:0	Chr13_64568326_C_T	13	64568326	C	T	0.084	-0.02818	0.00324	7.51839348976341e-18
C8:0	Chr13_64569790_C_T	13	64569790	C	T	0.084	-0.02818	0.00324	7.51839348976341e-18
C8:0	Chr13_64523547_C_G	13	64523547	C	G	0.084	-0.02816	0.003239	7.703397249325467e-18
C8:0	Chr13_64523974_G_A	13	64523974	G	A	0.084	-0.02816	0.003239	7.703397249325467e-18
C8:0	Chr13_64526071_G_A	13	64526071	G	A	0.084	-0.02816	0.003239	7.703397249325467e-18
C8:0	Chr13_64527018_C_G	13	64527018	C	G	0.084	-0.02816	0.003239	7.703397249325467e-18
C8:0	Chr13_64529334_C_T	13	64529334	C	T	0.084	-0.02816	0.003239	7.703397249325467e-18
C8:0	Chr13_64529994_C_T	13	64529994	C	T	0.084	-0.02816	0.003239	7.703397249325467e-18
C8:0	Chr13_64650276_T_C	13	64650276	T	C	0.459733	-0.01557	0.001792	8.009607241656686e-18
C8:0	Chr13_64511038_CAGA_C	13	64511038	CAGA	C	0.084	-0.02815	0.00324	8.087194304943424e-18
C8:0	Chr13_64513840_G_A	13	64513840	G	A	0.084	-0.02815	0.00324	8.087194304943424e-18
C8:0	Chr13_64516203_TTA_T	13	64516203	TTA	T	0.084	-0.02815	0.00324	8.087194304943424e-18
C8:0	Chr13_64519771_A_AC	13	64519771	A	AC	0.084	-0.02815	0.00324	8.087194304943424e-18
C8:0	Chr13_64507457_C_T	13	64507457	C	T	0.0834667	-0.02815	0.00324	8.20602505202632e-18
C8:0	Chr13_64729354_C_T	13	64729354	C	T	0.0845333	-0.02825	0.003267	1.1422488315846623e-17
C8:0	Chr13_63860287_C_G	13	63860287	C	G	0.0752	-0.02941	0.003414	1.5146792350064565e-17
C8:0	Chr13_64550756_T_C	13	64550756	T	C	0.0842667	-0.02788	0.003246	1.8402369977282488e-17
C8:0	Chr13_64655523_C_T	13	64655523	C	T	0.408	-0.01524	0.001774	1.8673090220901356e-17
C8:0	Chr13_64655588_A_G	13	64655588	A	G	0.408	-0.01524	0.001774	1.8673090220901356e-17
C8:0	Chr13_65321350_G_T	13	65321350	G	T	0.076	-0.02912	0.003428	4.0116611887275605e-17
C8:0	Chr13_64654792_TATAC_T	13	64654792	TATAC	T	0.0848	-0.02773	0.003267	4.3583673414414154e-17
C8:0	Chr13_64632478_T_A	13	64632478	T	A	0.466933	-0.01513	0.00179	5.839024919330513e-17
C8:0	Chr13_63728651_G_A	13	63728651	G	A	0.0776	-0.0278	0.003321	1.1336634082662015e-16
C8:0	Chr13_63731561_C_T	13	63731561	C	T	0.0776	-0.0278	0.003321	1.1336634082662015e-16
C8:0	Chr13_63761735_C_T	13	63761735	C	T	0.0776	-0.02782	0.003329	1.256035865724146e-16
C8:0	Chr13_64122383_G_A	13	64122383	G	A	0.0768	-0.02805	0.003361	1.3781166193264982e-16
C8:0	Chr13_63509737_C_G	13	63509737	C	G	0.0720486	-0.02974	0.003581	1.9654870994393299e-16
C8:0	Chr13_63986107_G_A	13	63986107	G	A	0.0768	-0.02804	0.003365	2.1501128207339692e-16
C8:0	Chr13_65351040_T_G	13	65351040	T	G	0.076	-0.02826	0.00341	2.1810571491040667e-16
C8:0	Chr13_63267570_G_A	13	63267570	G	A	0.0744	-0.02815	0.003399	2.3014830551197897e-16
C8:0	Chr13_65032275_C_T	13	65032275	C	T	0.0773333	-0.0279	0.003371	2.404950493682051e-16
C8:0	Chr13_63095347_C_T	13	63095347	C	T	0.0773333	-0.02791	0.003386	3.2087627978321144e-16
C8:0	Chr13_64497075_C_T	13	64497075	C	T	0.102933	-0.02468	0.003011	4.630292750637494e-16
C6:0	Chr13_64648620_A_G	13	64648620	A	G	0.452	-0.01826	0.00224	6.822434607478641e-16
C8:0	Chr13_65770913_C_A	13	65770913	C	A	0.173867	-0.01954	0.00237	7.056255202378248e-16
C10:0	Chr13_64523817_G_GA	13	64523817	G	GA	0.206667	-0.0523	0.00643	7.597295751828518e-16
C8:0	Chr13_63140316_A_C	13	63140316	A	C	0.0770667	-0.02731	0.003384	1.2633121987077975e-15
C6:0	Chr13_64650276_T_C	13	64650276	T	C	0.459733	-0.01795	0.002226	1.3070524624908498e-15
C8:0	Chr13_65200902_A_G	13	65200902	A	G	0.0970667	-0.02442	0.003034	1.5140034590119929e-15
C6:0	Chr13_64632478_T_A	13	64632478	T	A	0.466933	-0.01787	0.002221	1.5515552482962772e-15
C6:0	Chr13_64639392_C_T	13	64639392	C	T	0.4096	-0.01803	0.002244	1.6717792621439834e-15
C8:0	Chr13_64906333_C_T	13	64906333	C	T	0.0736	-0.02731	0.0034	1.6863492757360074e-15
C8:0	Chr13_64837445_G_A	13	64837445	G	A	0.0736	-0.02724	0.003395	1.814993903889321e-15
C8:0	Chr13_64782240_C_T	13	64782240	C	T	0.0738667	-0.02722	0.003393	1.8329301735054923e-15
C8:0	Chr13_62922056_G_A	13	62922056	G	A	0.0744	-0.02704	0.003378	2.112858671765327e-15
C8:0	Chr13_63734389_A_G	13	63734389	A	G	0.092	-0.02496	0.003135	2.9490947376025846e-15
C6:0	Chr13_64326275_G_A	13	64326275	G	A	0.0805333	-0.0328	0.00412	2.978168194921574e-15
C6:0	Chr13_64459763_A_G	13	64459763	A	G	0.0845333	-0.03213	0.004043	3.3175615415457725e-15
C8:0	Chr13_63735056_GAGATGAGTGCAATTGTGCA_GAGATGAGTGCAATTGTGCG	13	63735056	GAGATGAGTGCAATTGTGCA	GAGATGAGTGCAATTGTGCG	0.0418667	-0.0406	0.005117	3.677828367991062e-15
C8:0	Chr13_65487713_C_G	13	65487713	C	G	0.0789333	-0.02648	0.003341	3.9585123328324375e-15
C8:0	Chr13_65502430_C_A	13	65502430	C	A	0.0789333	-0.02648	0.003341	3.9585123328324375e-15
C6:0	Chr13_64655523_C_T	13	64655523	C	T	0.408	-0.0174	0.002205	5.109485402662093e-15
C6:0	Chr13_64655588_A_G	13	64655588	A	G	0.408	-0.0174	0.002205	5.109485402662093e-15
C6:0	Chr13_64437619_T_G	13	64437619	T	G	0.0853333	-0.03156	0.004011	6.1577210140203515e-15
C8:0	Chr13_64233632_T_TA	13	64233632	T	TA	0.203467	-0.01766	0.002246	6.2974756280658865e-15
C8:0	Chr13_62916682_G_C	13	62916682	G	C	0.0752	-0.02683	0.003413	6.435798248637942e-15
C8:0	Chr13_62918209_T_C	13	62918209	T	C	0.0752	-0.02683	0.003413	6.49932321436934e-15
C8:0	Chr13_62920181_C_T	13	62920181	C	T	0.0752	-0.02684	0.003418	6.860104719556449e-15
C8:0	Chr13_63302895_C_T	13	63302895	C	T	0.0858667	-0.02504	0.003189	6.893881423887749e-15
C8:0	Chr13_62922018_C_T	13	62922018	C	T	0.0749333	-0.02683	0.003418	7.1350286389974e-15
C8:0	Chr13_62931127_G_A	13	62931127	G	A	0.0749333	-0.02683	0.003418	7.1350286389974e-15
C8:0	Chr13_62936136_G_A	13	62936136	G	A	0.0749333	-0.02683	0.003418	7.1350286389974e-15
C8:0	Chr13_62946653_G_A	13	62946653	G	A	0.0749333	-0.02683	0.003418	7.1350286389974e-15
C8:0	Chr13_62954929_G_A	13	62954929	G	A	0.0749333	-0.02683	0.003418	7.1350286389974e-15
C8:0	Chr13_62957816_A_G	13	62957816	A	G	0.0749333	-0.02683	0.003418	7.1350286389974e-15
C8:0	Chr13_62958356_A_T	13	62958356	A	T	0.0749333	-0.02683	0.003418	7.1350286389974e-15
C8:0	Chr13_62964440_G_A	13	62964440	G	A	0.0749333	-0.02683	0.003418	7.1350286389974e-15
C8:0	Chr13_62967758_C_G	13	62967758	C	G	0.0749333	-0.02683	0.003418	7.1350286389974e-15
C8:0	Chr13_62969979_G_C	13	62969979	G	C	0.0749333	-0.02683	0.003418	7.1350286389974e-15
C8:0	Chr13_62972248_T_A	13	62972248	T	A	0.0749333	-0.02683	0.003418	7.1350286389974e-15
C8:0	Chr13_62976640_G_A	13	62976640	G	A	0.0749333	-0.02683	0.003418	7.1350286389974e-15
C8:0	Chr13_62978433_C_T	13	62978433	C	T	0.0749333	-0.02683	0.003418	7.1350286389974e-15
C8:0	Chr13_62979361_G_C	13	62979361	G	C	0.0749333	-0.02683	0.003418	7.1350286389974e-15
C8:0	Chr13_62979417_C_T	13	62979417	C	T	0.0749333	-0.02683	0.003418	7.1350286389974e-15
C8:0	Chr13_62988284_T_A	13	62988284	T	A	0.0749333	-0.02683	0.003418	7.1350286389974e-15
C8:0	Chr13_62967197_G_T	13	62967197	G	T	0.0749333	-0.02683	0.003419	7.276601744988074e-15
C8:0	Chr13_63266009_T_C	13	63266009	T	C	0.0834667	-0.02516	0.003213	8.107075629999262e-15
C8:0	Chr13_62953222_ACC_A	13	62953222	ACC	A	0.0746667	-0.02679	0.003422	8.3086895534254e-15
C8:0	Chr13_62978236_T_C	13	62978236	T	C	0.0741333	-0.02686	0.003433	8.59989800707608e-15
C8:0	Chr13_62968193_TTTTC_T	13	62968193	TTTTC	T	0.0749333	-0.02674	0.00342	8.856702965518858e-15
C8:0	Chr13_64493021_G_T	13	64493021	G	T	0.112	-0.0224	0.002865	8.9441680841613e-15
C8:0	Chr13_64493180_C_T	13	64493180	C	T	0.112	-0.0224	0.002865	8.9441680841613e-15
C8:0	Chr13_64493633_G_T	13	64493633	G	T	0.112	-0.0224	0.002865	8.9441680841613e-15
C8:0	Chr13_63270097_T_A	13	63270097	T	A	0.912	0.02407	0.003081	9.348591942006539e-15
C8:0	Chr13_64498134_G_T	13	64498134	G	T	0.112	-0.02233	0.002864	1.072772504452516e-14
C8:0	Chr13_64501066_G_C	13	64501066	G	C	0.112	-0.02233	0.002864	1.072772504452516e-14
C8:0	Chr13_63249868_AGGAG_A	13	63249868	AGGAG	A	0.0829333	-0.02521	0.003237	1.1491937798029334e-14
C8:0	Chr13_63249963_C_T	13	63249963	C	T	0.0829333	-0.02521	0.003237	1.1491937798029334e-14
C8:0	Chr13_63253407_C_T	13	63253407	C	T	0.0829333	-0.02521	0.003237	1.1491937798029334e-14
C8:0	Chr13_63255025_G_A	13	63255025	G	A	0.0829333	-0.02521	0.003237	1.1491937798029334e-14
C8:0	Chr13_63255494_G_T	13	63255494	G	T	0.0829333	-0.02521	0.003237	1.1491937798029334e-14
C8:0	Chr13_63256198_G_A	13	63256198	G	A	0.0829333	-0.02521	0.003237	1.1491937798029334e-14
C8:0	Chr13_63256385_C_T	13	63256385	C	T	0.0829333	-0.02521	0.003237	1.1491937798029334e-14
C8:0	Chr13_63256404_T_C	13	63256404	T	C	0.0829333	-0.02521	0.003237	1.1491937798029334e-14
C8:0	Chr13_63256521_C_CT	13	63256521	C	CT	0.0829333	-0.02521	0.003237	1.1491937798029334e-14
C8:0	Chr13_63256552_C_A	13	63256552	C	A	0.0829333	-0.02521	0.003237	1.1491937798029334e-14
C8:0	Chr13_63256584_T_C	13	63256584	T	C	0.0829333	-0.02521	0.003237	1.1491937798029334e-14
C8:0	Chr13_63256690_C_T	13	63256690	C	T	0.0829333	-0.02521	0.003237	1.1491937798029334e-14
C8:0	Chr13_63256902_G_A	13	63256902	G	A	0.0829333	-0.02521	0.003237	1.1491937798029334e-14
C8:0	Chr13_63257470_C_T	13	63257470	C	T	0.0829333	-0.02521	0.003237	1.1491937798029334e-14
C8:0	Chr13_63257489_C_T	13	63257489	C	T	0.0829333	-0.02521	0.003237	1.1491937798029334e-14
C8:0	Chr13_63257492_C_T	13	63257492	C	T	0.0829333	-0.02521	0.003237	1.1491937798029334e-14
C8:0	Chr13_63257559_C_T	13	63257559	C	T	0.0829333	-0.02521	0.003237	1.1491937798029334e-14
C8:0	Chr13_63257832_G_T	13	63257832	G	T	0.0829333	-0.02521	0.003237	1.1491937798029334e-14
C8:0	Chr13_63258325_G_A	13	63258325	G	A	0.0829333	-0.02521	0.003237	1.1491937798029334e-14
C8:0	Chr13_63258747_T_C	13	63258747	T	C	0.0829333	-0.02521	0.003237	1.1491937798029334e-14
C8:0	Chr13_63258998_T_C	13	63258998	T	C	0.0829333	-0.02521	0.003237	1.1491937798029334e-14
C8:0	Chr13_63259375_A_G	13	63259375	A	G	0.0829333	-0.02521	0.003237	1.1491937798029334e-14
C8:0	Chr13_63259488_A_G	13	63259488	A	G	0.0829333	-0.02521	0.003237	1.1491937798029334e-14
C8:0	Chr13_63259659_C_T	13	63259659	C	T	0.0829333	-0.02521	0.003237	1.1491937798029334e-14
C8:0	Chr13_63259873_T_C	13	63259873	T	C	0.0829333	-0.02521	0.003237	1.1491937798029334e-14
C8:0	Chr13_63260067_T_C	13	63260067	T	C	0.0829333	-0.02521	0.003237	1.1491937798029334e-14
C8:0	Chr13_63260074_G_A	13	63260074	G	A	0.0829333	-0.02521	0.003237	1.1491937798029334e-14
C8:0	Chr13_63260172_T_C	13	63260172	T	C	0.0829333	-0.02521	0.003237	1.1491937798029334e-14
C8:0	Chr13_63260176_T_C	13	63260176	T	C	0.0829333	-0.02521	0.003237	1.1491937798029334e-14
C8:0	Chr13_63260929_C_G	13	63260929	C	G	0.0829333	-0.02521	0.003237	1.1491937798029334e-14
C8:0	Chr13_63261086_C_G	13	63261086	C	G	0.0829333	-0.02521	0.003237	1.1491937798029334e-14
C8:0	Chr13_63261253_T_TCCA	13	63261253	T	TCCA	0.0829333	-0.02521	0.003237	1.1491937798029334e-14
C8:0	Chr13_63261541_C_T	13	63261541	C	T	0.0829333	-0.02521	0.003237	1.1491937798029334e-14
C8:0	Chr13_63261545_G_C	13	63261545	G	C	0.0829333	-0.02521	0.003237	1.1491937798029334e-14
C8:0	Chr13_63261562_A_G	13	63261562	A	G	0.0829333	-0.02521	0.003237	1.1491937798029334e-14
C8:0	Chr13_63261863_T_G	13	63261863	T	G	0.0829333	-0.02521	0.003237	1.1491937798029334e-14
C8:0	Chr13_63263782_G_A	13	63263782	G	A	0.0829333	-0.02521	0.003237	1.1491937798029334e-14
C8:0	Chr13_63264796_G_A	13	63264796	G	A	0.0829333	-0.02521	0.003237	1.1491937798029334e-14
C8:0	Chr13_63264982_G_A	13	63264982	G	A	0.0829333	-0.02521	0.003237	1.1491937798029334e-14
C8:0	Chr13_63265205_G_A	13	63265205	G	A	0.0824	-0.02521	0.003237	1.1491937798029334e-14
C8:0	Chr13_63265215_T_G	13	63265215	T	G	0.0829333	-0.02521	0.003237	1.1491937798029334e-14
C8:0	Chr13_63265251_A_G	13	63265251	A	G	0.0829333	-0.02521	0.003237	1.1491937798029334e-14
C8:0	Chr13_63265342_C_T	13	63265342	C	T	0.0826667	-0.02521	0.003237	1.1491937798029334e-14
C8:0	Chr13_63265376_G_A	13	63265376	G	A	0.0824	-0.02521	0.003237	1.1491937798029334e-14
C8:0	Chr13_63265393_GAC_G	13	63265393	GAC	G	0.0824	-0.02521	0.003237	1.1491937798029334e-14
C8:0	Chr13_63265403_A_T	13	63265403	A	T	0.0824	-0.02521	0.003237	1.1491937798029334e-14
C8:0	Chr13_62903769_TGCAACTCCC_T	13	62903769	TGCAACTCCC	T	0.0752	-0.02651	0.003411	1.280556590251442e-14
C10:0	Chr13_65770913_C_A	13	65770913	C	A	0.173867	-0.0544	0.007	1.2808729102544272e-14
C8:0	Chr13_62915175_A_G	13	62915175	A	G	0.924533	0.02642	0.003403	1.3637038782596642e-14
C10:0	Chr13_65186495_C_G	13	65186495	C	G	0.0736	-0.07896	0.01017	1.369247867453539e-14
C8:0	Chr13_63268656_A_G	13	63268656	A	G	0.0866667	-0.02431	0.003132	1.3784548745219052e-14
C8:0	Chr13_63258978_G_A	13	63258978	G	A	0.0858667	-0.02492	0.003213	1.4550679252695176e-14
C8:0	Chr13_64921194_C_T	13	64921194	C	T	0.0754667	-0.02613	0.003371	1.5177336315686507e-14
C10:0	Chr13_65296364_A_G	13	65296364	A	G	0.0733333	-0.07863	0.01015	1.5256093268115336e-14
C10:0	Chr13_65310168_A_T	13	65310168	A	T	0.0733333	-0.07863	0.01015	1.5256093268115336e-14
C8:0	Chr13_63256324_G_C	13	63256324	G	C	0.0864	-0.02484	0.003207	1.5897433529280755e-14
C8:0	Chr13_63256354_C_T	13	63256354	C	T	0.0864	-0.02484	0.003207	1.5897433529280755e-14
C8:0	Chr13_63257055_CT_C	13	63257055	CT	C	0.0864	-0.02484	0.003207	1.5897433529280755e-14
C8:0	Chr13_63257087_A_G	13	63257087	A	G	0.0864	-0.02484	0.003207	1.5897433529280755e-14
C8:0	Chr13_63257163_T_C	13	63257163	T	C	0.0864	-0.02484	0.003207	1.5897433529280755e-14
C8:0	Chr13_63257197_G_A	13	63257197	G	A	0.0864	-0.02484	0.003207	1.5897433529280755e-14
C8:0	Chr13_63257221_T_G	13	63257221	T	G	0.0864	-0.02484	0.003207	1.5897433529280755e-14
C8:0	Chr13_63257283_T_A	13	63257283	T	A	0.0864	-0.02484	0.003207	1.5897433529280755e-14
C8:0	Chr13_63257389_G_A	13	63257389	G	A	0.0864	-0.02484	0.003207	1.5897433529280755e-14
C8:0	Chr13_63257422_C_T	13	63257422	C	T	0.0864	-0.02484	0.003207	1.5897433529280755e-14
C8:0	Chr13_63257482_C_G	13	63257482	C	G	0.0864	-0.02484	0.003207	1.5897433529280755e-14
C8:0	Chr13_63257517_C_A	13	63257517	C	A	0.0864	-0.02484	0.003207	1.5897433529280755e-14
C8:0	Chr13_63257605_G_T	13	63257605	G	T	0.0864	-0.02484	0.003207	1.5897433529280755e-14
C8:0	Chr13_63257626_G_A	13	63257626	G	A	0.0864	-0.02484	0.003207	1.5897433529280755e-14
C8:0	Chr13_63257781_C_T	13	63257781	C	T	0.0864	-0.02484	0.003207	1.5897433529280755e-14
C8:0	Chr13_63257908_GAA_G	13	63257908	GAA	G	0.0864	-0.02484	0.003207	1.5897433529280755e-14
C8:0	Chr13_63257931_T_C	13	63257931	T	C	0.0864	-0.02484	0.003207	1.5897433529280755e-14
C8:0	Chr13_63257937_T_C	13	63257937	T	C	0.0864	-0.02484	0.003207	1.5897433529280755e-14
C8:0	Chr13_63257989_A_G	13	63257989	A	G	0.0864	-0.02484	0.003207	1.5897433529280755e-14
C8:0	Chr13_63257998_T_C	13	63257998	T	C	0.0861333	-0.02484	0.003207	1.5897433529280755e-14
C8:0	Chr13_63258217_T_C	13	63258217	T	C	0.0861333	-0.02484	0.003207	1.5897433529280755e-14
C8:0	Chr13_63258335_A_G	13	63258335	A	G	0.0864	-0.02484	0.003207	1.5897433529280755e-14
C8:0	Chr13_63258413_C_T	13	63258413	C	T	0.0864	-0.02484	0.003207	1.5897433529280755e-14
C8:0	Chr13_63258461_A_G	13	63258461	A	G	0.0864	-0.02484	0.003207	1.5897433529280755e-14
C8:0	Chr13_63258499_A_T	13	63258499	A	T	0.0864	-0.02484	0.003207	1.5897433529280755e-14
C8:0	Chr13_63258653_A_T	13	63258653	A	T	0.0864	-0.02484	0.003207	1.5897433529280755e-14
C8:0	Chr13_63258659_C_T	13	63258659	C	T	0.0864	-0.02484	0.003207	1.5897433529280755e-14
C8:0	Chr13_63258803_CG_C	13	63258803	CG	C	0.0864	-0.02484	0.003207	1.5897433529280755e-14
C8:0	Chr13_63258837_T_C	13	63258837	T	C	0.0864	-0.02484	0.003207	1.5897433529280755e-14
C8:0	Chr13_63258878_G_A	13	63258878	G	A	0.0864	-0.02484	0.003207	1.5897433529280755e-14
C8:0	Chr13_63258894_G_T	13	63258894	G	T	0.0864	-0.02484	0.003207	1.5897433529280755e-14
C8:0	Chr13_63258959_C_G	13	63258959	C	G	0.0864	-0.02484	0.003207	1.5897433529280755e-14
C8:0	Chr13_63259414_A_T	13	63259414	A	T	0.0864	-0.02484	0.003207	1.5897433529280755e-14
C8:0	Chr13_63259849_C_T	13	63259849	C	T	0.0864	-0.02484	0.003207	1.5897433529280755e-14
C8:0	Chr13_63260188_C_T	13	63260188	C	T	0.0864	-0.02484	0.003207	1.5897433529280755e-14
C8:0	Chr13_63260306_A_G	13	63260306	A	G	0.0864	-0.02484	0.003207	1.5897433529280755e-14
C8:0	Chr13_63260904_G_A	13	63260904	G	A	0.0864	-0.02484	0.003207	1.5897433529280755e-14
C8:0	Chr13_63260993_C_T	13	63260993	C	T	0.0864	-0.02484	0.003207	1.5897433529280755e-14
C8:0	Chr13_63261112_C_CTTG	13	63261112	C	CTTG	0.0864	-0.02484	0.003207	1.5897433529280755e-14
C8:0	Chr13_63261539_G_C	13	63261539	G	C	0.0864	-0.02484	0.003207	1.5897433529280755e-14
C8:0	Chr13_63261779_A_T	13	63261779	A	T	0.0864	-0.02484	0.003207	1.5897433529280755e-14
C8:0	Chr13_63261851_C_G	13	63261851	C	G	0.0864	-0.02484	0.003207	1.5897433529280755e-14
C8:0	Chr13_63262286_A_C	13	63262286	A	C	0.0864	-0.02484	0.003207	1.5897433529280755e-14
C8:0	Chr13_63262319_A_C	13	63262319	A	C	0.0864	-0.02484	0.003207	1.5897433529280755e-14
C8:0	Chr13_63262763_C_T	13	63262763	C	T	0.0864	-0.02484	0.003207	1.5897433529280755e-14
C8:0	Chr13_63262859_A_G	13	63262859	A	G	0.0864	-0.02484	0.003207	1.5897433529280755e-14
C8:0	Chr13_63262980_G_A	13	63262980	G	A	0.0864	-0.02484	0.003207	1.5897433529280755e-14
C8:0	Chr13_63263150_G_C	13	63263150	G	C	0.0864	-0.02484	0.003207	1.5897433529280755e-14
C8:0	Chr13_63263236_G_A	13	63263236	G	A	0.0864	-0.02484	0.003207	1.5897433529280755e-14
C8:0	Chr13_63263347_C_T	13	63263347	C	T	0.0864	-0.02484	0.003207	1.5897433529280755e-14
C8:0	Chr13_63263385_T_C	13	63263385	T	C	0.0864	-0.02484	0.003207	1.5897433529280755e-14
C8:0	Chr13_63263468_TC_T	13	63263468	TC	T	0.0864	-0.02484	0.003207	1.5897433529280755e-14
C8:0	Chr13_63264572_C_T	13	63264572	C	T	0.0864	-0.02484	0.003207	1.5897433529280755e-14
C8:0	Chr13_63264582_G_A	13	63264582	G	A	0.0864	-0.02484	0.003207	1.5897433529280755e-14
C8:0	Chr13_63264596_TC_T	13	63264596	TC	T	0.0864	-0.02484	0.003207	1.5897433529280755e-14
C8:0	Chr13_63265086_A_G	13	63265086	A	G	0.0864	-0.02484	0.003207	1.5897433529280755e-14
C8:0	Chr13_63265675_A_G	13	63265675	A	G	0.0864	-0.02484	0.003207	1.5897433529280755e-14
C8:0	Chr13_63266026_C_T	13	63266026	C	T	0.0864	-0.02484	0.003207	1.5897433529280755e-14
C8:0	Chr13_63266311_C_G	13	63266311	C	G	0.0864	-0.02484	0.003207	1.5897433529280755e-14
C8:0	Chr13_63267424_A_G	13	63267424	A	G	0.0864	-0.02484	0.003207	1.5897433529280755e-14
C8:0	Chr13_63264975_C_CA	13	63264975	C	CA	0.0864	-0.02484	0.003208	1.589786338619777e-14
C8:0	Chr13_63260420_C_T	13	63260420	C	T	0.0826667	-0.02508	0.003242	1.6781203883191845e-14
C8:0	Chr13_63267866_G_A	13	63267866	G	A	0.0864	-0.02476	0.003207	1.9070737136001694e-14
C8:0	Chr13_63268004_A_G	13	63268004	A	G	0.0864	-0.02476	0.003207	1.9070737136001694e-14
C8:0	Chr13_63268094_A_G	13	63268094	A	G	0.0864	-0.02476	0.003207	1.9070737136001694e-14
C8:0	Chr13_63268379_A_T	13	63268379	A	T	0.0864	-0.02476	0.003207	1.9070737136001694e-14
C8:0	Chr13_65248121_T_C	13	65248121	T	C	0.766133	0.01594	0.002065	1.935428725682594e-14
C6:0	Chr13_64523547_C_G	13	64523547	C	G	0.084	-0.0311	0.00403	1.945233501662847e-14
C6:0	Chr13_64523974_G_A	13	64523974	G	A	0.084	-0.0311	0.00403	1.945233501662847e-14
C6:0	Chr13_64526071_G_A	13	64526071	G	A	0.084	-0.0311	0.00403	1.945233501662847e-14
C6:0	Chr13_64527018_C_G	13	64527018	C	G	0.084	-0.0311	0.00403	1.945233501662847e-14
C6:0	Chr13_64529334_C_T	13	64529334	C	T	0.084	-0.0311	0.00403	1.945233501662847e-14
C6:0	Chr13_64529994_C_T	13	64529994	C	T	0.084	-0.0311	0.00403	1.945233501662847e-14
C6:0	Chr13_64507457_C_T	13	64507457	C	T	0.0834667	-0.0311	0.004032	1.9836285917647585e-14
C6:0	Chr13_64511038_CAGA_C	13	64511038	CAGA	C	0.084	-0.0311	0.004031	1.983681455618841e-14
C6:0	Chr13_64513840_G_A	13	64513840	G	A	0.084	-0.0311	0.004031	1.983681455618841e-14
C6:0	Chr13_64516203_TTA_T	13	64516203	TTA	T	0.084	-0.0311	0.004031	1.983681455618841e-14
C6:0	Chr13_64519771_A_AC	13	64519771	A	AC	0.084	-0.0311	0.004031	1.983681455618841e-14
C6:0	Chr13_64430137_C_T	13	64430137	C	T	0.0836227	-0.03147	0.004077	1.9935163607514665e-14
C6:0	Chr13_64544921_T_G	13	64544921	T	G	0.084	-0.03109	0.004032	2.033030813057157e-14
C6:0	Chr13_64555339_G_C	13	64555339	G	C	0.084	-0.03109	0.004032	2.033030813057157e-14
C6:0	Chr13_64568326_C_T	13	64568326	C	T	0.084	-0.03109	0.004032	2.033030813057157e-14
C6:0	Chr13_64569790_C_T	13	64569790	C	T	0.084	-0.03109	0.004032	2.033030813057157e-14
C8:0	Chr13_65553295_CA_C	13	65553295	CA	C	0.0786667	-0.02576	0.003342	2.0734384500243887e-14
C8:0	Chr13_63260476_T_C	13	63260476	T	C	0.0861333	-0.02472	0.003212	2.299155492983762e-14
C8:0	Chr13_63260544_C_T	13	63260544	C	T	0.0861333	-0.02472	0.003212	2.299155492983762e-14
C6:0	Chr13_64641380_G_A	13	64641380	G	A	0.084	-0.03115	0.004049	2.310497699378375e-14
C6:0	Chr13_64641613_G_A	13	64641613	G	A	0.084	-0.03115	0.004049	2.310497699378375e-14
C6:0	Chr13_64642051_T_C	13	64642051	T	C	0.084	-0.03115	0.004049	2.310497699378375e-14
C6:0	Chr13_64642826_G_C	13	64642826	G	C	0.084	-0.03115	0.004049	2.310497699378375e-14
C6:0	Chr13_64644542_C_T	13	64644542	C	T	0.084	-0.03115	0.004049	2.310497699378375e-14
C10:0	Chr13_63882786_G_T	13	63882786	G	T	0.0754667	-0.07742	0.01006	2.3158319341961334e-14
C8:0	Chr13_63262231_G_A	13	63262231	G	A	0.0864	-0.02469	0.00321	2.3218959503149454e-14
C6:0	Chr13_63617034_G_A	13	63617034	G	A	0.0776	-0.03241	0.004228	2.869188562282654e-14
C6:0	Chr13_64690602_A_G	13	64690602	A	G	0.0850667	-0.03109	0.004063	3.197409732082674e-14
C8:0	Chr13_65246092_G_A	13	65246092	G	A	0.744533	0.01585	0.002074	3.392028882593648e-14
C10:0	Chr13_63734337_C_T	13	63734337	C	T	0.0741333	-0.07687	0.01006	3.5393630579030535e-14
C8:0	Chr13_65782754_A_ACT	13	65782754	A	ACT	0.2424	-0.01604	0.0021	3.5985145889546993e-14
C10:0	Chr13_63741818_T_C	13	63741818	T	C	0.0741333	-0.07703	0.01009	3.6090096537833894e-14
C10:0	Chr13_63742135_C_A	13	63742135	C	A	0.0741333	-0.07703	0.01009	3.6090096537833894e-14
C10:0	Chr13_63742388_T_G	13	63742388	T	G	0.0741333	-0.07703	0.01009	3.6090096537833894e-14
C10:0	Chr13_63743062_T_G	13	63743062	T	G	0.0741333	-0.07703	0.01009	3.6090096537833894e-14
C10:0	Chr13_63743159_G_A	13	63743159	G	A	0.0741333	-0.07703	0.01009	3.6090096537833894e-14
C10:0	Chr13_63743195_C_A	13	63743195	C	A	0.0741333	-0.07703	0.01009	3.6090096537833894e-14
C10:0	Chr13_63743346_T_G	13	63743346	T	G	0.0741333	-0.07703	0.01009	3.6090096537833894e-14
C10:0	Chr13_63743596_G_C	13	63743596	G	C	0.0741333	-0.07703	0.01009	3.6090096537833894e-14
C10:0	Chr13_63747747_C_T	13	63747747	C	T	0.0741333	-0.07703	0.01009	3.6090096537833894e-14
C10:0	Chr13_63753096_C_T	13	63753096	C	T	0.0741333	-0.07703	0.01009	3.6090096537833894e-14
C10:0	Chr13_63765767_C_T	13	63765767	C	T	0.0741333	-0.07703	0.01009	3.6090096537833894e-14
C6:0	Chr13_65186495_C_G	13	65186495	C	G	0.0736	-0.03257	0.004267	3.6882234002487535e-14
C10:0	Chr13_63770658_G_A	13	63770658	G	A	0.0741333	-0.0771	0.0101	3.7535230759658995e-14
C10:0	Chr13_63773948_G_A	13	63773948	G	A	0.0741333	-0.0771	0.0101	3.7535230759658995e-14
C10:0	Chr13_63816410_A_T	13	63816410	A	T	0.0736	-0.07758	0.01018	3.9408520446929784e-14
C8:0	Chr13_62894983_G_T	13	62894983	G	T	0.0757333	-0.02555	0.003351	3.9710162050100876e-14
C10:0	Chr13_63810159_C_T	13	63810159	C	T	0.0741333	-0.07717	0.01013	4.021214622215126e-14
C10:0	Chr13_63660381_C_T	13	63660381	C	T	0.0773333	-0.0769	0.01009	4.041378309758408e-14
C10:0	Chr13_63792022_G_A	13	63792022	G	A	0.0741333	-0.0771	0.01012	4.121143139218304e-14
C10:0	Chr13_63792952_C_T	13	63792952	C	T	0.0741333	-0.0771	0.01012	4.121143139218304e-14
C10:0	Chr13_63804097_G_A	13	63804097	G	A	0.0741333	-0.0771	0.01012	4.121143139218304e-14
C10:0	Chr13_63808494_G_T	13	63808494	G	T	0.0741333	-0.0771	0.01012	4.121143139218304e-14
C6:0	Chr13_64550756_T_C	13	64550756	T	C	0.0842667	-0.03076	0.004038	4.171511494583348e-14
C8:0	Chr13_65767496_G_C	13	65767496	G	C	0.0762667	-0.02565	0.00337	4.3178616517973424e-14
C8:0	Chr13_65782493_C_T	13	65782493	C	T	0.2432	-0.01598	0.0021	4.403788020057094e-14
C10:0	Chr13_63747026_T_C	13	63747026	T	C	0.0744	-0.07634	0.01004	4.501460284564991e-14
C6:0	Chr13_63882786_G_T	13	63882786	G	T	0.0754667	-0.0321	0.004221	4.558301181793378e-14
C6:0	Chr13_64523817_G_GA	13	64523817	G	GA	0.206667	-0.02061	0.00271	4.603552993301054e-14
C12:0	Chr13_64523817_G_GA	13	64523817	G	GA	0.206667	-0.05769	0.007593	4.7934482954406697e-14
C10:0	Chr13_64690602_A_G	13	64690602	A	G	0.0850667	-0.07359	0.009686	4.818216589864661e-14
C10:0	Chr13_63572279_G_A	13	63572279	G	A	0.0746667	-0.07712	0.01015	4.8502395204224905e-14
C10:0	Chr13_63572280_T_G	13	63572280	T	G	0.0746667	-0.07712	0.01015	4.8502395204224905e-14
C8:0	Chr13_62910175_A_G	13	62910175	A	G	0.08	-0.02532	0.003333	4.909411441632167e-14
C14:0	Chr13_64523817_G_GA	13	64523817	G	GA	0.206667	-0.08118	0.0107	5.196427707695168e-14
C6:0	Chr13_64729354_C_T	13	64729354	C	T	0.0845333	-0.03085	0.004067	5.232605120340252e-14
C6:0	Chr13_63572279_G_A	13	63572279	G	A	0.0746667	-0.03229	0.004257	5.284429665770178e-14
C6:0	Chr13_63572280_T_G	13	63572280	T	G	0.0746667	-0.03229	0.004257	5.284429665770178e-14
C10:0	Chr13_64326275_G_A	13	64326275	G	A	0.0805333	-0.07462	0.009838	5.294504588556213e-14
C8:0	Chr13_63299637_CAAGGTAGGAAGA_C	13	63299637	CAAGGTAGGAAGA	C	0.0832	-0.02438	0.003216	5.3897606159226946e-14
C14:0	Chr13_65770913_C_A	13	65770913	C	A	0.173867	-0.08822	0.01163	5.398802898379873e-14
C8:0	Chr13_62839866_G_C	13	62839866	G	C	0.079733299999999993	-0.02521	0.003326	5.5513673461478906e-14
C8:0	Chr13_62839867_C_T	13	62839867	C	T	0.079733299999999993	-0.02521	0.003326	5.5513673461478906e-14
C8:0	Chr13_62844569_A_T	13	62844569	A	T	0.079733299999999993	-0.02521	0.003326	5.5513673461478906e-14
C8:0	Chr13_62849070_T_C	13	62849070	T	C	0.079733299999999993	-0.02521	0.003326	5.5513673461478906e-14
C8:0	Chr13_62822960_C_G	13	62822960	C	G	0.0824	-0.02457	0.003243	5.662027591361401e-14
C10:0	Chr13_63524193_T_C	13	63524193	T	C	0.0746667	-0.07656	0.01011	5.677758301323539e-14
C10:0	Chr13_63525614_G_A	13	63525614	G	A	0.0746667	-0.07656	0.01011	5.677758301323539e-14
C10:0	Chr13_63544624_C_T	13	63544624	C	T	0.0746667	-0.07656	0.01011	5.677758301323539e-14
C10:0	Chr13_63525254_G_GA	13	63525254	G	GA	0.0741333	-0.07656	0.01011	5.705660500604098e-14
C10:0	Chr13_64641380_G_A	13	64641380	G	A	0.084	-0.07312	0.009653	5.723949162622521e-14
C10:0	Chr13_64641613_G_A	13	64641613	G	A	0.084	-0.07312	0.009653	5.723949162622521e-14
C10:0	Chr13_64642051_T_C	13	64642051	T	C	0.084	-0.07312	0.009653	5.723949162622521e-14
C10:0	Chr13_64642826_G_C	13	64642826	G	C	0.084	-0.07312	0.009653	5.723949162622521e-14
C10:0	Chr13_64644542_C_T	13	64644542	C	T	0.084	-0.07312	0.009653	5.723949162622521e-14
C10:0	Chr13_63521011_G_A	13	63521011	G	A	0.0746667	-0.07672	0.01013	5.761877967305087e-14
C10:0	Chr13_63507251_G_A	13	63507251	G	A	0.0746667	-0.07652	0.01011	5.819380922629772e-14
C6:0	Chr13_63524193_T_C	13	63524193	T	C	0.0746667	-0.03208	0.004237	5.837030012289013e-14
C6:0	Chr13_63525614_G_A	13	63525614	G	A	0.0746667	-0.03208	0.004237	5.837030012289013e-14
C6:0	Chr13_63544624_C_T	13	63544624	C	T	0.0746667	-0.03208	0.004237	5.837030012289013e-14
C6:0	Chr13_63525254_G_GA	13	63525254	G	GA	0.0741333	-0.03208	0.004238	5.860625998855472e-14
C8:0	Chr13_66043275_C_T	13	66043275	C	T	0.0754667	-0.02561	0.003382	5.860625998855472e-14
C8:0	Chr13_66052758_C_G	13	66052758	C	G	0.0754667	-0.02561	0.003382	5.860625998855472e-14
C10:0	Chr13_63860287_C_G	13	63860287	C	G	0.0752	-0.0767	0.01013	5.87480655971003e-14
C8:0	Chr13_62831542_C_T	13	62831542	C	T	0.079733299999999993	-0.02521	0.00333	5.889582088656526e-14
C6:0	Chr13_63747026_T_C	13	63747026	T	C	0.0744	-0.03183	0.00421	6.373174522376084e-14
C10:0	Chr13_64459763_A_G	13	64459763	A	G	0.0845333	-0.07298	0.009654	6.383112463808919e-14
C8:0	Chr13_63262511_G_C	13	63262511	G	C	0.0850667	-0.02446	0.003236	6.435998879193709e-14
C6:0	Chr13_63521011_G_A	13	63521011	G	A	0.0746667	-0.03211	0.004248	6.467802704148967e-14
C6:0	Chr13_63507251_G_A	13	63507251	G	A	0.0746667	-0.03208	0.004237	6.468324451032331e-14
C10:0	Chr13_63617034_G_A	13	63617034	G	A	0.0776	-0.07623	0.01009	6.483669923886096e-14
C6:0	Chr13_65296364_A_G	13	65296364	A	G	0.0733333	-0.03217	0.004258	6.629198827431134e-14
C6:0	Chr13_65310168_A_T	13	65310168	A	T	0.0733333	-0.03217	0.004258	6.629198827431134e-14
C8:0	Chr13_63262146_G_A	13	63262146	G	A	0.0861333	-0.02435	0.003224	6.761215600213816e-14
C8:0	Chr13_62805855_G_A	13	62805855	G	A	0.079733299999999993	-0.02517	0.003334	6.862121800201256e-14
C8:0	Chr13_62811893_T_C	13	62811893	T	C	0.079733299999999993	-0.02517	0.003334	6.862121800201256e-14
C8:0	Chr13_62818081_G_A	13	62818081	G	A	0.079733299999999993	-0.02517	0.003334	6.862121800201256e-14
C6:0	Chr13_63734337_C_T	13	63734337	C	T	0.0741333	-0.03187	0.004221	6.895865860637681e-14
C8:0	Chr13_65785863_C_T	13	65785863	C	T	0.0781333	-0.02538	0.003362	6.929946052067787e-14
C14:0	Chr13_63228180_G_A	13	63228180	G	A	0.465867	0.0546	0.007229	7.050102518248252e-14
C10:0	Chr13_64544921_T_G	13	64544921	T	G	0.084	-0.07253	0.009614	7.179958191758833e-14
C10:0	Chr13_64555339_G_C	13	64555339	G	C	0.084	-0.07253	0.009614	7.179958191758833e-14
C10:0	Chr13_64568326_C_T	13	64568326	C	T	0.084	-0.07253	0.009614	7.179958191758833e-14
C10:0	Chr13_64569790_C_T	13	64569790	C	T	0.084	-0.07253	0.009614	7.179958191758833e-14
C10:0	Chr13_64729354_C_T	13	64729354	C	T	0.0845333	-0.07313	0.009696	7.293027434391711e-14
C10:0	Chr13_64523547_C_G	13	64523547	C	G	0.084	-0.0724	0.00961	7.769281539534042e-14
C10:0	Chr13_64523974_G_A	13	64523974	G	A	0.084	-0.0724	0.00961	7.769281539534042e-14
C10:0	Chr13_64526071_G_A	13	64526071	G	A	0.084	-0.0724	0.00961	7.769281539534042e-14
C10:0	Chr13_64527018_C_G	13	64527018	C	G	0.084	-0.0724	0.00961	7.769281539534042e-14
C10:0	Chr13_64529334_C_T	13	64529334	C	T	0.084	-0.0724	0.00961	7.769281539534042e-14
C10:0	Chr13_64529994_C_T	13	64529994	C	T	0.084	-0.0724	0.00961	7.769281539534042e-14
C8:0	Chr13_62873496_G_C	13	62873496	G	C	0.079733299999999993	-0.0252	0.003326	7.863407646446831e-14
C6:0	Chr13_63741818_T_C	13	63741818	T	C	0.0741333	-0.03187	0.004232	7.877769661894115e-14
C6:0	Chr13_63742135_C_A	13	63742135	C	A	0.0741333	-0.03187	0.004232	7.877769661894115e-14
C6:0	Chr13_63742388_T_G	13	63742388	T	G	0.0741333	-0.03187	0.004232	7.877769661894115e-14
C6:0	Chr13_63743062_T_G	13	63743062	T	G	0.0741333	-0.03187	0.004232	7.877769661894115e-14
C6:0	Chr13_63743159_G_A	13	63743159	G	A	0.0741333	-0.03187	0.004232	7.877769661894115e-14
C6:0	Chr13_63743195_C_A	13	63743195	C	A	0.0741333	-0.03187	0.004232	7.877769661894115e-14
C6:0	Chr13_63743346_T_G	13	63743346	T	G	0.0741333	-0.03187	0.004232	7.877769661894115e-14
C6:0	Chr13_63743596_G_C	13	63743596	G	C	0.0741333	-0.03187	0.004232	7.877769661894115e-14
C6:0	Chr13_63747747_C_T	13	63747747	C	T	0.0741333	-0.03187	0.004232	7.877769661894115e-14
C6:0	Chr13_63753096_C_T	13	63753096	C	T	0.0741333	-0.03187	0.004232	7.877769661894115e-14
C6:0	Chr13_63765767_C_T	13	63765767	C	T	0.0741333	-0.03187	0.004232	7.877769661894115e-14
C10:0	Chr13_64511038_CAGA_C	13	64511038	CAGA	C	0.084	-0.07235	0.009612	8.1621684319155e-14
C10:0	Chr13_64513840_G_A	13	64513840	G	A	0.084	-0.07235	0.009612	8.1621684319155e-14
C10:0	Chr13_64516203_TTA_T	13	64516203	TTA	T	0.084	-0.07235	0.009612	8.1621684319155e-14
C10:0	Chr13_64519771_A_AC	13	64519771	A	AC	0.084	-0.07235	0.009612	8.1621684319155e-14
C10:0	Chr13_64507457_C_T	13	64507457	C	T	0.0834667	-0.07233	0.009615	8.40747139441296e-14
C6:0	Chr13_63660381_C_T	13	63660381	C	T	0.0773333	-0.03183	0.004233	8.609013258657027e-14
C10:0	Chr13_64430137_C_T	13	64430137	C	T	0.0836227	-0.07292	0.0097	8.979423604796457e-14
C6:0	Chr13_63770658_G_A	13	63770658	G	A	0.0741333	-0.03185	0.004239	8.999752489758178e-14
C6:0	Chr13_63773948_G_A	13	63773948	G	A	0.0741333	-0.03185	0.004239	8.999752489758178e-14
C8:0	Chr13_65775277_T_C	13	65775277	T	C	0.0781333	-0.02521	0.003358	9.315902244080932e-14
C6:0	Chr13_63816410_A_T	13	63816410	A	T	0.0736	-0.03203	0.00427	9.786940173191832e-14
C10:0	Chr13_64655523_C_T	13	64655523	C	T	0.408	-0.0395	0.005269	1.018916928011145e-13
C10:0	Chr13_64655588_A_G	13	64655588	A	G	0.408	-0.0395	0.005269	1.018916928011145e-13
C10:0	Chr13_65321350_G_T	13	65321350	G	T	0.076	-0.07616	0.01017	1.0884844621358654e-13
C6:0	Chr13_64654792_TATAC_T	13	64654792	TATAC	T	0.0848	-0.03043	0.004066	1.1181374669435957e-13
C8:0	Chr13_65243590_G_A	13	65243590	G	A	0.2432	-0.01538	0.002057	1.1574581015099757e-13
C14:0	Chr13_65248121_T_C	13	65248121	T	C	0.766133	0.07546	0.01009	1.1641333915061903e-13
C6:0	Chr13_63792022_G_A	13	63792022	G	A	0.0741333	-0.03179	0.004246	1.1706912735371169e-13
C6:0	Chr13_63792952_C_T	13	63792952	C	T	0.0741333	-0.03179	0.004246	1.1706912735371169e-13
C6:0	Chr13_63804097_G_A	13	63804097	G	A	0.0741333	-0.03179	0.004246	1.1706912735371169e-13
C6:0	Chr13_63808494_G_T	13	63808494	G	T	0.0741333	-0.03179	0.004246	1.1706912735371169e-13
C6:0	Chr13_63810159_C_T	13	63810159	C	T	0.0741333	-0.03176	0.004248	1.1805019753470986e-13
C10:0	Chr13_64650276_T_C	13	64650276	T	C	0.459733	-0.03978	0.005322	1.198928453749491e-13
C8:0	Chr13_62800013_G_C	13	62800013	G	C	0.0826667	-0.02424	0.003251	1.3892940783925378e-13
C10:0	Chr13_64437619_T_G	13	64437619	T	G	0.0853333	-0.07137	0.009578	1.412032959413829e-13
C10:0	Chr13_64639392_C_T	13	64639392	C	T	0.4096	-0.03999	0.005367	1.4255384497315406e-13
C10:0	Chr13_64550756_T_C	13	64550756	T	C	0.0842667	-0.07168	0.009629	1.497385235526766e-13
C6:0	Chr13_65032275_C_T	13	65032275	C	T	0.0773333	-0.03117	0.004191	1.5640280767144034e-13
C10:0	Chr13_64648620_A_G	13	64648620	A	G	0.452	-0.03986	0.00536	1.5887627833528149e-13
C8:0	Chr13_63889282_T_C	13	63889282	T	C	0.178133	-0.01768	0.00238	1.6925850993128282e-13
C8:0	Chr13_62760938_C_T	13	62760938	C	T	0.0757333	-0.02522	0.003397	1.7263455224729144e-13
C8:0	Chr13_62762520_A_T	13	62762520	A	T	0.0757333	-0.02522	0.003397	1.7263455224729144e-13
C8:0	Chr13_62763862_C_T	13	62763862	C	T	0.0757333	-0.02522	0.003397	1.7263455224729144e-13
C8:0	Chr13_62725013_T_A	13	62725013	T	A	0.079733299999999993	-0.02503	0.003375	1.822705611241751e-13
C8:0	Chr13_62748944_G_A	13	62748944	G	A	0.0757333	-0.02518	0.003396	1.8499083781448808e-13
C8:0	Chr13_62756621_A_G	13	62756621	A	G	0.0757333	-0.02518	0.003396	1.8499083781448808e-13
C8:0	Chr13_62757094_C_A	13	62757094	C	A	0.0754667	-0.02518	0.003396	1.8499083781448808e-13
C8:0	Chr13_62732194_T_C	13	62732194	T	C	0.0757333	-0.02518	0.003396	1.8590660425645004e-13
C8:0	Chr13_62735419_A_G	13	62735419	A	G	0.0757333	-0.02518	0.003396	1.8590660425645004e-13
C8:0	Chr13_62736674_T_G	13	62736674	T	G	0.0757333	-0.02518	0.003396	1.8590660425645004e-13
C8:0	Chr13_62715456_G_C	13	62715456	G	C	0.0757333	-0.02517	0.003397	1.9531778793458747e-13
C8:0	Chr13_62718792_G_A	13	62718792	G	A	0.0757333	-0.02517	0.003397	1.9531778793458747e-13
C8:0	Chr13_66171324_G_C	13	66171324	G	C	0.0754667	-0.02503	0.003381	2.0318922661087767e-13
C8:0	Chr13_63307992_A_G	13	63307992	A	G	0.0898667	-0.02322	0.003131	2.165286039256409e-13
C8:0	Chr13_62235694_A_G	13	62235694	A	G	0.418933	-0.01195	0.001618	2.3003514008900965e-13
C6:0	Chr13_63860287_C_G	13	63860287	C	G	0.0752	-0.0314	0.004252	2.3103353192058967e-13
C10:0	Chr13_64654792_TATAC_T	13	64654792	TATAC	T	0.0848	-0.07157	0.009692	2.324135685698659e-13
C12:0	Chr13_65770913_C_A	13	65770913	C	A	0.173867	-0.06098	0.008261	2.369124862476848e-13
C8:0	Chr13_64565511_C_T	13	64565511	C	T	0.1152	-0.021	0.002845	2.379839975342443e-13
C8:0	Chr13_66307813_T_TCTATAA	13	66307813	T	TCTATAA	0.0770667	-0.02521	0.003419	2.525196556599355e-13
C8:0	Chr13_64619925_C_T	13	64619925	C	T	0.116	-0.02102	0.002853	2.6140610802292575e-13
C8:0	Chr13_64599083_G_A	13	64599083	G	A	0.116	-0.02102	0.002853	2.627009211101415e-13
C8:0	Chr13_64602767_A_G	13	64602767	A	G	0.116	-0.02102	0.002853	2.627009211101415e-13
C8:0	Chr13_64611733_C_T	13	64611733	C	T	0.116	-0.02102	0.002853	2.627009211101415e-13
C8:0	Chr13_64625080_T_C	13	64625080	T	C	0.116	-0.02102	0.002853	2.627009211101415e-13
C8:0	Chr13_64625849_G_A	13	64625849	G	A	0.116	-0.02102	0.002853	2.627009211101415e-13
C8:0	Chr13_64626189_G_T	13	64626189	G	T	0.116	-0.02102	0.002853	2.627009211101415e-13
C8:0	Chr13_64626909_G_A	13	64626909	G	A	0.116	-0.02102	0.002853	2.627009211101415e-13
C8:0	Chr13_64627488_T_G	13	64627488	T	G	0.116	-0.02102	0.002853	2.627009211101415e-13
C8:0	Chr13_64633631_T_C	13	64633631	T	C	0.116	-0.02102	0.002853	2.627009211101415e-13
C8:0	Chr13_64635652_A_T	13	64635652	A	T	0.116267	-0.02102	0.002853	2.627009211101415e-13
C8:0	Chr13_64639171_A_G	13	64639171	A	G	0.116	-0.02102	0.002853	2.627009211101415e-13
C8:0	Chr13_63294177_A_C	13	63294177	A	C	0.125067	-0.02004	0.002721	2.6794473953780723e-13
C8:0	Chr13_63284353_C_T	13	63284353	C	T	0.0890667	-0.02294	0.003118	2.787490442973983e-13
C8:0	Chr13_63313877_T_C	13	63313877	T	C	0.0845333	-0.0235	0.003195	2.8998978760786633e-13
C8:0	Chr13_63283074_C_T	13	63283074	C	T	0.0845333	-0.0235	0.003195	2.91426439578495e-13
C10:0	Chr13_65248121_T_C	13	65248121	T	C	0.766133	0.0447	0.006086	3.1143358297115703e-13
C10:0	Chr13_63728651_G_A	13	63728651	G	A	0.0776	-0.07227	0.009849	3.2527348815077993e-13
C10:0	Chr13_63731561_C_T	13	63731561	C	T	0.0776	-0.07227	0.009849	3.2527348815077993e-13
C10:0	Chr13_63761735_C_T	13	63761735	C	T	0.0776	-0.07241	0.009872	3.333752869586002e-13
C10:0	Chr13_65200902_A_G	13	65200902	A	G	0.0970667	-0.06588	0.008985	3.383108118203611e-13
C6:0	Chr13_65321350_G_T	13	65321350	G	T	0.076	-0.03129	0.004268	3.3968130609011576e-13
C8:0	Chr13_62894905_G_C	13	62894905	G	C	0.08	-0.02513	0.003322	3.4749823096214935e-13
C10:0	Chr13_64233632_T_TA	13	64233632	T	TA	0.203467	-0.04857	0.006634	3.677284651994509e-13
C8:0	Chr13_66211071_A_T	13	66211071	A	T	0.0778667	-0.02449	0.003346	3.749831471823509e-13
C8:0	Chr13_66192434_C_T	13	66192434	C	T	0.0778667	-0.02448	0.003347	3.881883697691043e-13
C8:0	Chr13_66254381_G_A	13	66254381	G	A	0.0794667	-0.02441	0.00334	3.979049438882939e-13
C8:0	Chr13_65214101_G_A	13	65214101	G	A	0.260533	-0.015	0.002052	4.0185945427767876e-13
C8:0	Chr13_66179440_A_T	13	66179440	A	T	0.0778667	-0.02445	0.003346	4.078651611578586e-13
C8:0	Chr13_66181239_C_G	13	66181239	C	G	0.0778667	-0.02445	0.003346	4.078651611578586e-13
C8:0	Chr13_66182863_G_A	13	66182863	G	A	0.0778667	-0.02445	0.003346	4.078651611578586e-13
C10:0	Chr13_63509737_C_G	13	63509737	C	G	0.0720486	-0.0774	0.0106	4.333835344831635e-13
C10:0	Chr13_64122383_G_A	13	64122383	G	A	0.0768	-0.07271	0.009968	4.4850896787682987e-13
C8:0	Chr13_62738059_A_G	13	62738059	A	G	0.0845333	-0.0237	0.00325	4.5026720508072776e-13
C8:0	Chr13_62753157_A_G	13	62753157	A	G	0.084	-0.0237	0.00325	4.5026720508072776e-13
C10:0	Chr13_65351040_T_G	13	65351040	T	G	0.076	-0.07377	0.01012	4.512397606076587e-13
C8:0	Chr13_62729551_T_TG	13	62729551	T	TG	0.0845333	-0.0237	0.00325	4.5249959569710194e-13
C10:0	Chr13_63986107_G_A	13	63986107	G	A	0.0768	-0.07274	0.009979	4.642772104856252e-13
C8:0	Chr13_66311630_G_A	13	66311630	G	A	0.0794667	-0.02428	0.003331	4.661287142686735e-13
C8:0	Chr13_66224634_A_C	13	66224634	A	C	0.079733299999999993	-0.02424	0.003331	5.020279795721739e-13
C8:0	Chr13_66226182_G_A	13	66226182	G	A	0.079733299999999993	-0.02424	0.003331	5.020279795721739e-13
C8:0	Chr13_65542056_C_CCCTCACAGGAGCTCAAATTT	13	65542056	C	CCCTCACAGGAGCTCAAATTT	0.0701333	-0.02545	0.003498	5.095336086824539e-13
C8:0	Chr13_66318366_T_C	13	66318366	T	C	0.0794667	-0.02417	0.003322	5.095336086824539e-13
C8:0	Chr13_66325167_C_T	13	66325167	C	T	0.0794667	-0.02417	0.003322	5.095336086824539e-13
C8:0	Chr13_66329344_C_T	13	66329344	C	T	0.0794667	-0.02417	0.003322	5.095336086824539e-13
C8:0	Chr13_63291522_T_C	13	63291522	T	C	0.0893333	-0.02248	0.003091	5.171516501644349e-13
C8:0	Chr13_66242573_A_G	13	66242573	A	G	0.08	-0.02418	0.003325	5.222936276839769e-13
C8:0	Chr13_66243714_C_T	13	66243714	C	T	0.08	-0.02418	0.003325	5.222936276839769e-13
C8:0	Chr13_66251128_G_A	13	66251128	G	A	0.0813333	-0.024140000000000002	0.003321	5.433788354748329e-13
C8:0	Chr13_66252678_G_C	13	66252678	G	C	0.0813333	-0.024140000000000002	0.003321	5.433788354748329e-13
C8:0	Chr13_66262677_G_C	13	66262677	G	C	0.0813333	-0.024140000000000002	0.003321	5.433788354748329e-13
C8:0	Chr13_66341746_C_T	13	66341746	C	T	0.0794667	-0.02409	0.003315	5.460737510560393e-13
C8:0	Chr13_66345908_T_G	13	66345908	T	G	0.0794667	-0.02409	0.003315	5.460737510560393e-13
C8:0	Chr13_66349288_C_T	13	66349288	C	T	0.0794667	-0.02409	0.003315	5.460737510560393e-13
C8:0	Chr13_66350192_G_A	13	66350192	G	A	0.0794667	-0.02409	0.003315	5.460737510560393e-13
C8:0	Chr13_66350921_A_AT	13	66350921	A	AT	0.0794667	-0.02409	0.003315	5.460737510560393e-13
C8:0	Chr13_66292283_C_T	13	66292283	C	T	0.0808	-0.02413	0.003322	5.542390989062883e-13
C8:0	Chr13_66270222_C_T	13	66270222	C	T	0.0813333	-0.02408	0.003318	5.794763815703797e-13
C8:0	Chr13_66270428_T_C	13	66270428	T	C	0.0813333	-0.02408	0.003318	5.794763815703797e-13
C10:0	Chr13_64497075_C_T	13	64497075	C	T	0.102933	-0.06482	0.008931	5.835848942913733e-13
C10:0	Chr13_63267570_G_A	13	63267570	G	A	0.0744	-0.0732	0.01009	5.897645545028455e-13
C6:0	Chr13_63270097_T_A	13	63270097	T	A	0.912	0.02775	0.003826	5.969501858798747e-13
C6:0	Chr13_64122383_G_A	13	64122383	G	A	0.0768	-0.03033	0.004183	6.118906650699656e-13
C8:0	Chr13_62514644_C_T	13	62514644	C	T	0.0754667	-0.0247	0.003407	6.118906650699656e-13
C8:0	Chr13_66306890_T_C	13	66306890	T	C	0.0816	-0.02396	0.00331	6.688969260651011e-13
C8:0	Chr13_64529939_T_C	13	64529939	T	C	0.248267	-0.01504	0.002078	6.689108682051393e-13
C8:0	Chr13_64531038_T_C	13	64531038	T	C	0.248267	-0.01504	0.002078	6.689108682051393e-13
C10:0	Chr13_64632478_T_A	13	64632478	T	A	0.466933	-0.03851	0.005321	6.699053801281049e-13
C8:0	Chr13_67263429_A_AT	13	67263429	A	AT	0.0741333	-0.02608	0.003603	6.722155659213041e-13
C8:0	Chr13_66278485_A_G	13	66278485	A	G	0.0813333	-0.02395	0.00331	6.789024098788121e-13
C8:0	Chr13_66283552_T_A	13	66283552	T	A	0.0813333	-0.02395	0.00331	6.789024098788121e-13
C8:0	Chr13_66285022_G_A	13	66285022	G	A	0.0813333	-0.02395	0.00331	6.789024098788121e-13
C8:0	Chr13_66289040_G_A	13	66289040	G	A	0.0813333	-0.02395	0.00331	6.789024098788121e-13
C8:0	Chr13_66289664_C_CT	13	66289664	C	CT	0.0813333	-0.02395	0.00331	6.789024098788121e-13
C8:0	Chr13_66289940_C_T	13	66289940	C	T	0.0813333	-0.02395	0.00331	6.789024098788121e-13
C8:0	Chr13_66295205_G_A	13	66295205	G	A	0.0813333	-0.02395	0.00331	6.789024098788121e-13
C8:0	Chr13_66296591_T_C	13	66296591	T	C	0.0813333	-0.02395	0.00331	6.789024098788121e-13
C8:0	Chr13_66297061_C_T	13	66297061	C	T	0.0813333	-0.02395	0.00331	6.789024098788121e-13
C8:0	Chr13_66362452_C_T	13	66362452	C	T	0.0794667	-0.02398	0.003314	6.789024098788121e-13
C8:0	Chr13_66363685_G_T	13	66363685	G	T	0.0792	-0.02398	0.003314	6.789024098788121e-13
C8:0	Chr13_66282319_C_CCT	13	66282319	C	CCT	0.0810667	-0.02392	0.003307	6.924766686776821e-13
C8:0	Chr13_66307243_G_A	13	66307243	G	A	0.0813333	-0.02394	0.003311	7.063228235675359e-13
C6:0	Chr13_63986107_G_A	13	63986107	G	A	0.0768	-0.03026	0.004188	7.34852756000988e-13
C8:0	Chr13_62800820_C_CT	13	62800820	C	CT	0.0773333	-0.0241	0.003336	7.421638328121541e-13
C6:0	Chr13_63728651_G_A	13	63728651	G	A	0.0776	-0.02986	0.004134	7.495477771863976e-13
C6:0	Chr13_63731561_C_T	13	63731561	C	T	0.0776	-0.02986	0.004134	7.495477771863976e-13
C8:0	Chr13_66379217_C_T	13	66379217	C	T	0.0794667	-0.02395	0.003317	7.607619139914023e-13
C8:0	Chr13_66379993_T_C	13	66379993	T	C	0.0794667	-0.02395	0.003317	7.607619139914023e-13
C8:0	Chr13_66380870_C_T	13	66380870	C	T	0.0794667	-0.02395	0.003317	7.607619139914023e-13
C8:0	Chr13_66381721_T_C	13	66381721	T	C	0.0794667	-0.02395	0.003317	7.607619139914023e-13
C8:0	Chr13_66381910_G_A	13	66381910	G	A	0.0794667	-0.02395	0.003317	7.607619139914023e-13
C8:0	Chr13_66375470_T_C	13	66375470	T	C	0.0792	-0.02394	0.003321	8.357938107208693e-13
C12:0	Chr13_65296364_A_G	13	65296364	A	G	0.0733333	-0.08639	0.01199	8.499433997941829e-13
C12:0	Chr13_65310168_A_T	13	65310168	A	T	0.0733333	-0.08639	0.01199	8.499433997941829e-13
C6:0	Chr13_64837445_G_A	13	64837445	G	A	0.0736	-0.0304	0.00422	8.525112076659354e-13
C6:0	Chr13_63761735_C_T	13	63761735	C	T	0.0776	-0.02985	0.004145	8.609951070085742e-13
C6:0	Chr13_63095347_C_T	13	63095347	C	T	0.0773333	-0.03035	0.004214	8.652687214553697e-13
C6:0	Chr13_64906333_C_T	13	64906333	C	T	0.0736	-0.03043	0.004226	8.69563586019632e-13
C14:0	Chr13_65296364_A_G	13	65296364	A	G	0.0733333	-0.122	0.01694	8.749911632370349e-13
C14:0	Chr13_65310168_A_T	13	65310168	A	T	0.0733333	-0.122	0.01694	8.749911632370349e-13
C8:0	Chr13_62350827_A_G	13	62350827	A	G	0.0752	-0.02447	0.0034	8.957849909831537e-13
C8:0	Chr13_62381915_G_A	13	62381915	G	A	0.0752	-0.02447	0.0034	8.957849909831537e-13
C8:0	Chr13_62395805_A_G	13	62395805	A	G	0.0752	-0.02447	0.0034	8.957849909831537e-13
C8:0	Chr13_62405998_G_A	13	62405998	G	A	0.0752	-0.02447	0.0034	8.957849909831537e-13
C8:0	Chr13_67261460_C_CAT	13	67261460	C	CAT	0.0749333	-0.02589	0.003599	9.182402601910542e-13
C6:0	Chr13_64782240_C_T	13	64782240	C	T	0.0738667	-0.03034	0.004218	9.273794800359856e-13
C8:0	Chr13_62441939_C_T	13	62441939	C	T	0.0752	-0.02449	0.003405	9.273794800359856e-13
C8:0	Chr13_62447346_T_TG	13	62447346	T	TG	0.0752	-0.02449	0.003405	9.273794800359856e-13
C8:0	Chr13_62436799_G_A	13	62436799	G	A	0.0752	-0.02451	0.003405	9.30500440765078e-13
C10:0	Chr13_63086979_T_A	13	63086979	T	A	0.2432	-0.04694	0.006522	9.414252164410318e-13
C10:0	Chr13_63086983_C_A	13	63086983	C	A	0.2432	-0.04694	0.006522	9.414252164410318e-13
C10:0	Chr13_63086994_T_A	13	63086994	T	A	0.2432	-0.04694	0.006522	9.414252164410318e-13
C12:0	Chr13_65186495_C_G	13	65186495	C	G	0.0736	-0.08637	0.01202	9.76348200581861e-13
C10:0	Chr13_63086976_C_T	13	63086976	C	T	0.2432	-0.04697	0.006531	9.798085801963557e-13
C10:0	Chr13_63086974_C_A	13	63086974	C	A	0.2432	-0.04697	0.006532	9.896014773755254e-13
C10:0	Chr13_63086971_C_T	13	63086971	C	T	0.2432	-0.04696	0.006532	9.996227784583362e-13
C8:0	Chr13_66541116_GA_G	13	66541116	GA	G	0.101333	-0.02125	0.00296	1.0290207611583644e-12
C10:0	Chr13_63086958_T_C	13	63086958	T	C	0.2432	-0.04694	0.006534	1.034936683365475e-12
C14:0	Chr13_63086979_T_A	13	63086979	T	A	0.2432	-0.07827	0.01092	1.107426593110172e-12
C14:0	Chr13_63086983_C_A	13	63086983	C	A	0.2432	-0.07827	0.01092	1.107426593110172e-12
C14:0	Chr13_63086994_T_A	13	63086994	T	A	0.2432	-0.07827	0.01092	1.107426593110172e-12
C6:0	Chr13_63267570_G_A	13	63267570	G	A	0.0744	-0.0303	0.00423	1.1418239363412493e-12
C8:0	Chr13_62247026_T_C	13	62247026	T	C	0.0757333	-0.02407	0.003361	1.1762721790669898e-12
C6:0	Chr13_65351040_T_G	13	65351040	T	G	0.076	-0.03038	0.004244	1.1879847659091202e-12
C14:0	Chr13_63086976_C_T	13	63086976	C	T	0.2432	-0.07814	0.01093	1.2976574638717315e-12
C14:0	Chr13_63086974_C_A	13	63086974	C	A	0.2432	-0.07811	0.01093	1.330189080595813e-12
C14:0	Chr13_63086971_C_T	13	63086971	C	T	0.2432	-0.0781	0.01093	1.3436236653003656e-12
C14:0	Chr13_65243590_G_A	13	65243590	G	A	0.2432	-0.07174	0.01005	1.392499802985128e-12
C14:0	Chr13_63086958_T_C	13	63086958	T	C	0.2432	-0.07804	0.01094	1.4189374400058523e-12
C6:0	Chr13_62922056_G_A	13	62922056	G	A	0.0744	-0.02995	0.004201	1.4483976392233303e-12
C8:0	Chr13_63069080_T_TCAGTCGCTCAGTC	13	63069080	T	TCAGTCGCTCAGTC	0.0704	-0.024140000000000002	0.003388	1.4847371501570134e-12
C6:0	Chr13_63140316_A_C	13	63140316	A	C	0.0770667	-0.02998	0.004209	1.5144653236011193e-12
C8:0	Chr13_66388112_T_C	13	66388112	T	C	0.0792	-0.02373	0.003333	1.5601794271730812e-12
C8:0	Chr13_66392251_A_T	13	66392251	A	T	0.0792	-0.02373	0.003333	1.5601794271730812e-12
C8:0	Chr13_61913603_A_T	13	61913603	A	T	0.0677333	-0.02571	0.003615	1.6313556908490751e-12
C8:0	Chr13_61919029_G_A	13	61919029	G	A	0.0677333	-0.02571	0.003615	1.6313556908490751e-12
C8:0	Chr13_61938749_C_A	13	61938749	C	A	0.0677333	-0.02572	0.003616	1.6313556908490751e-12
C8:0	Chr13_61939826_C_T	13	61939826	C	T	0.0677333	-0.02572	0.003616	1.6394623130912404e-12
C8:0	Chr13_61941460_C_T	13	61941460	C	T	0.0677333	-0.02572	0.003616	1.6394623130912404e-12
C10:0	Chr13_65246092_G_A	13	65246092	G	A	0.744533	0.0435	0.006116	1.6428702056344102e-12
C12:0	Chr13_63882786_G_T	13	63882786	G	T	0.0754667	-0.08455	0.01189	1.6498972566502913e-12
C6:0	Chr13_63268656_A_G	13	63268656	A	G	0.0866667	-0.02765	0.00389	1.705785170925788e-12
C14:0	Chr13_65186495_C_G	13	65186495	C	G	0.0736	-0.1207	0.01698	1.7248624407515106e-12
C10:0	Chr13_63095347_C_T	13	63095347	C	T	0.0773333	-0.07147	0.01006	1.7286292254396772e-12
C6:0	Chr13_64921194_C_T	13	64921194	C	T	0.0754667	-0.02974	0.004187	1.7486290460899611e-12
C8:0	Chr13_66392804_G_A	13	66392804	G	A	0.0792	-0.02369	0.003335	1.7759258844392554e-12
C8:0	Chr13_66397796_G_A	13	66397796	G	A	0.0792	-0.02369	0.003335	1.7759258844392554e-12
C8:0	Chr13_66402745_G_A	13	66402745	G	A	0.0792	-0.02369	0.003335	1.7759258844392554e-12
C8:0	Chr13_66403707_TA_T	13	66403707	TA	T	0.0792	-0.02369	0.003335	1.7759258844392554e-12
C6:0	Chr13_64497075_C_T	13	64497075	C	T	0.102933	-0.0266	0.003748	1.8013903402815536e-12
C10:0	Chr13_65032275_C_T	13	65032275	C	T	0.0773333	-0.07101	0.01001	1.8977720190448015e-12
C8:0	Chr13_66408102_G_A	13	66408102	G	A	0.0789333	-0.02364	0.003335	1.95011721508393e-12
C8:0	Chr13_66414253_C_T	13	66414253	C	T	0.0789333	-0.02364	0.003335	1.95011721508393e-12
C14:0	Chr13_64690602_A_G	13	64690602	A	G	0.0850667	-0.1145	0.01615	1.9798379235384754e-12
C10:0	Chr13_63734389_A_G	13	63734389	A	G	0.092	-0.06586	0.009301	2.0467905464168163e-12
C10:0	Chr13_65487713_C_G	13	65487713	C	G	0.0789333	-0.07013	0.009906	2.053841199277838e-12
C10:0	Chr13_65502430_C_A	13	65502430	C	A	0.0789333	-0.07013	0.009906	2.053841199277838e-12
C8:0	Chr13_66484121_C_A	13	66484121	C	A	0.166088	-0.01883	0.002658	2.0551157051796565e-12
C10:0	Chr13_62235694_A_G	13	62235694	A	G	0.418933	-0.03429	0.004837	2.1292719692848058e-12
C8:0	Chr13_66789446_G_A	13	66789446	G	A	0.0770667	-0.02373	0.003354	2.15344501295306e-12
C8:0	Chr13_66155126_G_A	13	66155126	G	A	0.0917333	-0.02192	0.003099	2.1641514192039453e-12
C10:0	Chr13_65243590_G_A	13	65243590	G	A	0.2432	-0.04283	0.006063	2.3129583922236986e-12
C14:0	Chr13_64641380_G_A	13	64641380	G	A	0.084	-0.1136	0.0161	2.3783753620530724e-12
C14:0	Chr13_64641613_G_A	13	64641613	G	A	0.084	-0.1136	0.0161	2.3783753620530724e-12
C14:0	Chr13_64642051_T_C	13	64642051	T	C	0.084	-0.1136	0.0161	2.3783753620530724e-12
C14:0	Chr13_64642826_G_C	13	64642826	G	C	0.084	-0.1136	0.0161	2.3783753620530724e-12
C14:0	Chr13_64644542_C_T	13	64644542	C	T	0.084	-0.1136	0.0161	2.3783753620530724e-12
C6:0	Chr13_63302895_C_T	13	63302895	C	T	0.0858667	-0.02797	0.003963	2.401724168153096e-12
C8:0	Chr13_66790697_A_C	13	66790697	A	C	0.236	-0.0147	0.002084	2.456012420434569e-12
C8:0	Chr13_66794459_G_A	13	66794459	G	A	0.236	-0.0147	0.002084	2.456012420434569e-12
C8:0	Chr13_66795220_C_T	13	66795220	C	T	0.236	-0.0147	0.002084	2.456012420434569e-12
C8:0	Chr13_65155734_G_A	13	65155734	G	A	0.264267	-0.01465	0.002076	2.4742816163085455e-12
C8:0	Chr13_62495541_G_A	13	62495541	G	A	0.0754667	-0.02409	0.003405	2.517715763337021e-12
C6:0	Chr13_63735056_GAGATGAGTGCAATTGTGCA_GAGATGAGTGCAATTGTGCG	13	63735056	GAGATGAGTGCAATTGTGCA	GAGATGAGTGCAATTGTGCG	0.0418667	-0.04498	0.006361	2.5565513431844813e-12
C8:0	Chr13_63177503_A_G	13	63177503	A	G	0.113867	-0.02091	0.002967	2.613055404263759e-12
C10:0	Chr13_63228180_G_A	13	63228180	G	A	0.465867	0.03043	0.004314	2.6214481064269502e-12
C14:0	Chr13_64729354_C_T	13	64729354	C	T	0.0845333	-0.1139	0.01617	2.6535842131635536e-12
C12:0	Chr13_63741818_T_C	13	63741818	T	C	0.0741333	-0.08397	0.01192	2.6701572706838544e-12
C12:0	Chr13_63742135_C_A	13	63742135	C	A	0.0741333	-0.08397	0.01192	2.6701572706838544e-12
C12:0	Chr13_63742388_T_G	13	63742388	T	G	0.0741333	-0.08397	0.01192	2.6701572706838544e-12
C12:0	Chr13_63743062_T_G	13	63743062	T	G	0.0741333	-0.08397	0.01192	2.6701572706838544e-12
C12:0	Chr13_63743159_G_A	13	63743159	G	A	0.0741333	-0.08397	0.01192	2.6701572706838544e-12
C12:0	Chr13_63743195_C_A	13	63743195	C	A	0.0741333	-0.08397	0.01192	2.6701572706838544e-12
C12:0	Chr13_63743346_T_G	13	63743346	T	G	0.0741333	-0.08397	0.01192	2.6701572706838544e-12
C12:0	Chr13_63743596_G_C	13	63743596	G	C	0.0741333	-0.08397	0.01192	2.6701572706838544e-12
C12:0	Chr13_63747747_C_T	13	63747747	C	T	0.0741333	-0.08397	0.01192	2.6701572706838544e-12
C12:0	Chr13_63753096_C_T	13	63753096	C	T	0.0741333	-0.08397	0.01192	2.6701572706838544e-12
C12:0	Chr13_63765767_C_T	13	63765767	C	T	0.0741333	-0.08397	0.01192	2.6701572706838544e-12
C12:0	Chr13_63734337_C_T	13	63734337	C	T	0.0741333	-0.08377	0.01189	2.67051161231927e-12
C6:0	Chr13_65770913_C_A	13	65770913	C	A	0.173867	-0.02078	0.002951	2.70539910216507e-12
C12:0	Chr13_63770658_G_A	13	63770658	G	A	0.0741333	-0.08408	0.01194	2.7099870413625414e-12
C12:0	Chr13_63773948_G_A	13	63773948	G	A	0.0741333	-0.08408	0.01194	2.7099870413625414e-12
C8:0	Chr13_61942162_G_A	13	61942162	G	A	0.0682667	-0.02534	0.0036	2.7596275421800734e-12
C8:0	Chr13_66764376_C_A	13	66764376	C	A	0.0776	-0.02364	0.003359	2.7596275421800734e-12
C12:0	Chr13_63810159_C_T	13	63810159	C	T	0.0741333	-0.08421	0.01197	2.7779431024913314e-12
C6:0	Chr13_62916682_G_C	13	62916682	G	C	0.0752	-0.02985	0.004243	2.787409343152898e-12
C6:0	Chr13_62918209_T_C	13	62918209	T	C	0.0752	-0.02985	0.004243	2.8420938084573493e-12
C14:0	Chr13_64233632_T_TA	13	64233632	T	TA	0.203467	-0.07758	0.01103	2.8466959841460816e-12
C10:0	Chr13_65782754_A_ACT	13	65782754	A	ACT	0.2424	-0.0438	0.006228	2.865885290138537e-12
C12:0	Chr13_63792022_G_A	13	63792022	G	A	0.0741333	-0.08411	0.01196	2.8759493544797312e-12
C12:0	Chr13_63792952_C_T	13	63792952	C	T	0.0741333	-0.08411	0.01196	2.8759493544797312e-12
C12:0	Chr13_63804097_G_A	13	63804097	G	A	0.0741333	-0.08411	0.01196	2.8759493544797312e-12
C12:0	Chr13_63808494_G_T	13	63808494	G	T	0.0741333	-0.08411	0.01196	2.8759493544797312e-12
C12:0	Chr13_63816410_A_T	13	63816410	A	T	0.0736	-0.08452	0.01203	2.9474123618934226e-12
C8:0	Chr13_62785233_C_T	13	62785233	C	T	0.0901333	-0.02185	0.003111	3.0324637131987167e-12
C12:0	Chr13_63660381_C_T	13	63660381	C	T	0.0773333	-0.08376	0.01193	3.05266987927528e-12
C6:0	Chr13_63509737_C_G	13	63509737	C	G	0.0720486	-0.03136	0.004463	3.054516656210472e-12
C8:0	Chr13_63086979_T_A	13	63086979	T	A	0.2432	-0.01545	0.002199	3.066019098575967e-12
C8:0	Chr13_63086983_C_A	13	63086983	C	A	0.2432	-0.01545	0.002199	3.066019098575967e-12
C8:0	Chr13_63086994_T_A	13	63086994	T	A	0.2432	-0.01545	0.002199	3.066019098575967e-12
C6:0	Chr13_62920181_C_T	13	62920181	C	T	0.0752	-0.02983	0.004249	3.1086499920586563e-12
C14:0	Chr13_64544921_T_G	13	64544921	T	G	0.084	-0.1125	0.01603	3.108995774824817e-12
C14:0	Chr13_64555339_G_C	13	64555339	G	C	0.084	-0.1125	0.01603	3.108995774824817e-12
C14:0	Chr13_64568326_C_T	13	64568326	C	T	0.084	-0.1125	0.01603	3.108995774824817e-12
C14:0	Chr13_64569790_C_T	13	64569790	C	T	0.084	-0.1125	0.01603	3.108995774824817e-12
C8:0	Chr13_63086976_C_T	13	63086976	C	T	0.2432	-0.01545	0.002202	3.240630969902628e-12
C6:0	Chr13_62922018_C_T	13	62922018	C	T	0.0749333	-0.0298	0.004249	3.2506502921145222e-12
C6:0	Chr13_62931127_G_A	13	62931127	G	A	0.0749333	-0.0298	0.004249	3.2506502921145222e-12
C6:0	Chr13_62936136_G_A	13	62936136	G	A	0.0749333	-0.0298	0.004249	3.2506502921145222e-12
C6:0	Chr13_62946653_G_A	13	62946653	G	A	0.0749333	-0.0298	0.004249	3.2506502921145222e-12
C6:0	Chr13_62954929_G_A	13	62954929	G	A	0.0749333	-0.0298	0.004249	3.2506502921145222e-12
C6:0	Chr13_62957816_A_G	13	62957816	A	G	0.0749333	-0.0298	0.004249	3.2506502921145222e-12
C6:0	Chr13_62958356_A_T	13	62958356	A	T	0.0749333	-0.0298	0.004249	3.2506502921145222e-12
C6:0	Chr13_62964440_G_A	13	62964440	G	A	0.0749333	-0.0298	0.004249	3.2506502921145222e-12
C6:0	Chr13_62967758_C_G	13	62967758	C	G	0.0749333	-0.0298	0.004249	3.2506502921145222e-12
C6:0	Chr13_62969979_G_C	13	62969979	G	C	0.0749333	-0.0298	0.004249	3.2506502921145222e-12
C6:0	Chr13_62972248_T_A	13	62972248	T	A	0.0749333	-0.0298	0.004249	3.2506502921145222e-12
C6:0	Chr13_62976640_G_A	13	62976640	G	A	0.0749333	-0.0298	0.004249	3.2506502921145222e-12
C6:0	Chr13_62978433_C_T	13	62978433	C	T	0.0749333	-0.0298	0.004249	3.2506502921145222e-12
C6:0	Chr13_62979361_G_C	13	62979361	G	C	0.0749333	-0.0298	0.004249	3.2506502921145222e-12
C6:0	Chr13_62979417_C_T	13	62979417	C	T	0.0749333	-0.0298	0.004249	3.2506502921145222e-12
C6:0	Chr13_62988284_T_A	13	62988284	T	A	0.0749333	-0.0298	0.004249	3.2506502921145222e-12
C8:0	Chr13_63228180_G_A	13	63228180	G	A	0.465867	0.01014	0.001446	3.2506502921145222e-12
C10:0	Chr13_65782493_C_T	13	65782493	C	T	0.2432	-0.04368	0.006228	3.2765713373900282e-12
C8:0	Chr13_63086974_C_A	13	63086974	C	A	0.2432	-0.01545	0.002203	3.28599489963689e-12
C8:0	Chr13_63086971_C_T	13	63086971	C	T	0.2432	-0.01545	0.002203	3.2994134872700458e-12
C6:0	Chr13_63266009_T_C	13	63266009	T	C	0.0834667	-0.02804	0.003993	3.305125012602726e-12
C6:0	Chr13_62978236_T_C	13	62978236	T	C	0.0741333	-0.02991	0.004268	3.3655729967726675e-12
C14:0	Chr13_64523547_C_G	13	64523547	C	G	0.084	-0.1123	0.01602	3.399587551793645e-12
C14:0	Chr13_64523974_G_A	13	64523974	G	A	0.084	-0.1123	0.01602	3.399587551793645e-12
C14:0	Chr13_64526071_G_A	13	64526071	G	A	0.084	-0.1123	0.01602	3.399587551793645e-12
C14:0	Chr13_64527018_C_G	13	64527018	C	G	0.084	-0.1123	0.01602	3.399587551793645e-12
C14:0	Chr13_64529334_C_T	13	64529334	C	T	0.084	-0.1123	0.01602	3.399587551793645e-12
C14:0	Chr13_64529994_C_T	13	64529994	C	T	0.084	-0.1123	0.01602	3.399587551793645e-12
C12:0	Chr13_63747026_T_C	13	63747026	T	C	0.0744	-0.08313	0.01186	3.4036106019318292e-12
C8:0	Chr13_61899152_C_T	13	61899152	C	T	0.0648	-0.02566	0.003662	3.433061621692231e-12
C8:0	Chr13_61902189_C_T	13	61902189	C	T	0.0648	-0.02566	0.003662	3.433061621692231e-12
C8:0	Chr13_61906868_G_A	13	61906868	G	A	0.0648	-0.02566	0.003662	3.433061621692231e-12
C8:0	Chr13_61909457_G_A	13	61909457	G	A	0.0648	-0.02566	0.003662	3.433061621692231e-12
C8:0	Chr13_61909511_A_G	13	61909511	A	G	0.0648	-0.02566	0.003662	3.433061621692231e-12
C8:0	Chr13_61930466_C_T	13	61930466	C	T	0.0648	-0.02566	0.003662	3.433061621692231e-12
C8:0	Chr13_61976910_C_T	13	61976910	C	T	0.0648	-0.02566	0.003662	3.433061621692231e-12
C8:0	Chr13_61984979_C_T	13	61984979	C	T	0.0648	-0.02566	0.003662	3.433061621692231e-12
C8:0	Chr13_63086958_T_C	13	63086958	T	C	0.2432	-0.01544	0.002203	3.4331247497826495e-12
C6:0	Chr13_62967197_G_T	13	62967197	G	T	0.0749333	-0.02978	0.004251	3.4501445755478814e-12
C8:0	Chr13_61892565_C_T	13	61892565	C	T	0.0648	-0.02567	0.003664	3.4501445755478814e-12
C8:0	Chr13_61898419_C_G	13	61898419	C	G	0.0648	-0.02567	0.003664	3.4501445755478814e-12
C8:0	Chr13_61898598_G_A	13	61898598	G	A	0.0645333	-0.02567	0.003664	3.4501445755478814e-12
C14:0	Chr13_64511038_CAGA_C	13	64511038	CAGA	C	0.084	-0.1122	0.01603	3.5372996767419576e-12
C14:0	Chr13_64513840_G_A	13	64513840	G	A	0.084	-0.1122	0.01603	3.5372996767419576e-12
C14:0	Chr13_64516203_TTA_T	13	64516203	TTA	T	0.084	-0.1122	0.01603	3.5372996767419576e-12
C14:0	Chr13_64519771_A_AC	13	64519771	A	AC	0.084	-0.1122	0.01603	3.5372996767419576e-12
C12:0	Chr13_63860287_C_G	13	63860287	C	G	0.0752	-0.08379	0.01197	3.631066312422768e-12
C6:0	Chr13_66541116_GA_G	13	66541116	GA	G	0.101333	-0.02568	0.00367	3.680129737270536e-12
C14:0	Chr13_64655523_C_T	13	64655523	C	T	0.408	-0.06142	0.00878	3.698579683359666e-12
C14:0	Chr13_64655588_A_G	13	64655588	A	G	0.408	-0.06142	0.00878	3.698579683359666e-12
C14:0	Chr13_64507457_C_T	13	64507457	C	T	0.0834667	-0.1122	0.01603	3.69891789610733e-12
C6:0	Chr13_62953222_ACC_A	13	62953222	ACC	A	0.0746667	-0.029760000000000002	0.004254	3.716850494278969e-12
C10:0	Chr13_63889282_T_C	13	63889282	T	C	0.178133	-0.04912	0.007023	3.755516996830266e-12
C8:0	Chr13_66882631_T_A	13	66882631	T	A	0.0770667	-0.02359	0.003375	3.810266447108798e-12
C8:0	Chr13_66884305_CA_C	13	66884305	CA	C	0.0770667	-0.02359	0.003375	3.810266447108798e-12
C12:0	Chr13_63572279_G_A	13	63572279	G	A	0.0746667	-0.08389	0.012	3.817047988002884e-12
C12:0	Chr13_63572280_T_G	13	63572280	T	G	0.0746667	-0.08389	0.012	3.817047988002884e-12
C8:0	Chr13_61886015_C_T	13	61886015	C	T	0.0645333	-0.0257	0.003676	3.848288176511692e-12
C12:0	Chr13_64690602_A_G	13	64690602	A	G	0.0850667	-0.07995	0.01145	3.9870678737670294e-12
C8:0	Chr13_64222978_G_A	13	64222978	G	A	0.3048	-0.01341	0.001919	4.004360026630272e-12
C8:0	Chr13_64226728_G_A	13	64226728	G	A	0.3048	-0.01341	0.001919	4.004360026630272e-12
C8:0	Chr13_62922094_A_T	13	62922094	A	T	0.0899884	-0.02312	0.003309	4.0318092097094585e-12
C6:0	Chr13_62968193_TTTTC_T	13	62968193	TTTTC	T	0.0749333	-0.02968	0.004251	4.084712770117448e-12
C14:0	Chr13_63086946_G_A	13	63086946	G	A	0.243733	-0.07585	0.01086	4.134838009363357e-12
C8:0	Chr13_66718767_G_C	13	66718767	G	C	0.0778667	-0.0234	0.003353	4.166470959656354e-12
C8:0	Chr13_66722006_C_T	13	66722006	C	T	0.0778667	-0.0234	0.003353	4.166470959656354e-12
C6:0	Chr13_62915175_A_G	13	62915175	A	G	0.924533	0.02951	0.004229	4.187210805028204e-12
C12:0	Chr13_64326275_G_A	13	64326275	G	A	0.0805333	-0.08113	0.01163	4.2126395123090956e-12
C8:0	Chr13_66618789_C_G	13	66618789	C	G	0.0776	-0.02339	0.003354	4.316181354648438e-12
C8:0	Chr13_61925111_G_A	13	61925111	G	A	0.0650667	-0.02552	0.003661	4.335314915985774e-12
C8:0	Chr13_66592175_G_C	13	66592175	G	C	0.0776	-0.02338	0.003354	4.356896826433651e-12
C8:0	Chr13_66596607_C_T	13	66596607	C	T	0.0776	-0.02338	0.003354	4.356896826433651e-12
C8:0	Chr13_66600780_G_A	13	66600780	G	A	0.0776	-0.02338	0.003354	4.356896826433651e-12
C8:0	Chr13_66866849_C_T	13	66866849	C	T	0.0778667	-0.02337	0.003351	4.356896826433651e-12
C12:0	Chr13_63521011_G_A	13	63521011	G	A	0.0746667	-0.08347	0.01197	4.385734211407361e-12
C8:0	Chr13_64230524_A_C	13	64230524	A	C	0.304	-0.01337	0.001918	4.444386311456677e-12
C12:0	Chr13_63524193_T_C	13	63524193	T	C	0.0746667	-0.08324	0.01194	4.45179571444931e-12
C12:0	Chr13_63525614_G_A	13	63525614	G	A	0.0746667	-0.08324	0.01194	4.45179571444931e-12
C12:0	Chr13_63544624_C_T	13	63544624	C	T	0.0746667	-0.08324	0.01194	4.45179571444931e-12
C12:0	Chr13_63086979_T_A	13	63086979	T	A	0.2432	-0.0538	0.007715	4.458889850081538e-12
C12:0	Chr13_63086983_C_A	13	63086983	C	A	0.2432	-0.0538	0.007715	4.458889850081538e-12
C12:0	Chr13_63086994_T_A	13	63086994	T	A	0.2432	-0.0538	0.007715	4.458889850081538e-12
C14:0	Chr13_63882786_G_T	13	63882786	G	T	0.0754667	-0.1171	0.0168	4.469656922845789e-12
C12:0	Chr13_63525254_G_GA	13	63525254	G	GA	0.0741333	-0.08324	0.01194	4.473874148966312e-12
C12:0	Chr13_63507251_G_A	13	63507251	G	A	0.0746667	-0.08319	0.01194	4.586340074358346e-12
C12:0	Chr13_65321350_G_T	13	65321350	G	T	0.076	-0.0837	0.01202	4.632451749988795e-12
C8:0	Chr13_66692458_C_G	13	66692458	C	G	0.0778667	-0.02334	0.003352	4.647455295419507e-12
C12:0	Chr13_63086976_C_T	13	63086976	C	T	0.2432	-0.05382	0.007726	4.663512297128965e-12
C12:0	Chr13_64641380_G_A	13	64641380	G	A	0.084	-0.07941	0.01141	4.696463167430162e-12
C12:0	Chr13_64641613_G_A	13	64641613	G	A	0.084	-0.07941	0.01141	4.696463167430162e-12
C12:0	Chr13_64642051_T_C	13	64642051	T	C	0.084	-0.07941	0.01141	4.696463167430162e-12
C12:0	Chr13_64642826_G_C	13	64642826	G	C	0.084	-0.07941	0.01141	4.696463167430162e-12
C12:0	Chr13_64644542_C_T	13	64644542	C	T	0.084	-0.07941	0.01141	4.696463167430162e-12
C12:0	Chr13_63086974_C_A	13	63086974	C	A	0.2432	-0.05382	0.007727	4.710157173241647e-12
C12:0	Chr13_63086971_C_T	13	63086971	C	T	0.2432	-0.05381	0.007727	4.734155564288599e-12
C8:0	Chr13_64607568_G_A	13	64607568	G	A	0.125867	-0.01934	0.002779	4.76430923394564e-12
C12:0	Chr13_64459763_A_G	13	64459763	A	G	0.0845333	-0.0794	0.01141	4.7685901121464724e-12
C6:0	Chr13_65200902_A_G	13	65200902	A	G	0.0970667	-0.02627	0.003776	4.811957073370381e-12
C8:0	Chr13_66455502_C_T	13	66455502	C	T	0.0778667	-0.02327	0.003344	4.815931129116402e-12
C8:0	Chr13_66456102_G_T	13	66456102	G	T	0.0778667	-0.02327	0.003344	4.815931129116402e-12
C8:0	Chr13_66460384_A_T	13	66460384	A	T	0.0778667	-0.02327	0.003344	4.815931129116402e-12
C8:0	Chr13_66462636_A_T	13	66462636	A	T	0.0778667	-0.02327	0.003344	4.815931129116402e-12
C8:0	Chr13_66471290_T_C	13	66471290	T	C	0.0778667	-0.02327	0.003344	4.815931129116402e-12
C8:0	Chr13_66480046_C_G	13	66480046	C	G	0.0778667	-0.02327	0.003344	4.815931129116402e-12
C12:0	Chr13_63086958_T_C	13	63086958	T	C	0.2432	-0.05378	0.007729	4.901766286209213e-12
C6:0	Chr13_63249868_AGGAG_A	13	63249868	AGGAG	A	0.0829333	-0.02799	0.004024	4.908426203212066e-12
C6:0	Chr13_63249963_C_T	13	63249963	C	T	0.0829333	-0.02799	0.004024	4.908426203212066e-12
C6:0	Chr13_63253407_C_T	13	63253407	C	T	0.0829333	-0.02799	0.004024	4.908426203212066e-12
C6:0	Chr13_63255025_G_A	13	63255025	G	A	0.0829333	-0.02799	0.004024	4.908426203212066e-12
C6:0	Chr13_63255494_G_T	13	63255494	G	T	0.0829333	-0.02799	0.004024	4.908426203212066e-12
C6:0	Chr13_63256198_G_A	13	63256198	G	A	0.0829333	-0.02799	0.004024	4.908426203212066e-12
C6:0	Chr13_63256385_C_T	13	63256385	C	T	0.0829333	-0.02799	0.004024	4.908426203212066e-12
C6:0	Chr13_63256404_T_C	13	63256404	T	C	0.0829333	-0.02799	0.004024	4.908426203212066e-12
C6:0	Chr13_63256521_C_CT	13	63256521	C	CT	0.0829333	-0.02799	0.004024	4.908426203212066e-12
C6:0	Chr13_63256552_C_A	13	63256552	C	A	0.0829333	-0.02799	0.004024	4.908426203212066e-12
C6:0	Chr13_63256584_T_C	13	63256584	T	C	0.0829333	-0.02799	0.004024	4.908426203212066e-12
C6:0	Chr13_63256690_C_T	13	63256690	C	T	0.0829333	-0.02799	0.004024	4.908426203212066e-12
C6:0	Chr13_63256902_G_A	13	63256902	G	A	0.0829333	-0.02799	0.004024	4.908426203212066e-12
C6:0	Chr13_63257470_C_T	13	63257470	C	T	0.0829333	-0.02799	0.004024	4.908426203212066e-12
C6:0	Chr13_63257489_C_T	13	63257489	C	T	0.0829333	-0.02799	0.004024	4.908426203212066e-12
C6:0	Chr13_63257492_C_T	13	63257492	C	T	0.0829333	-0.02799	0.004024	4.908426203212066e-12
C6:0	Chr13_63257559_C_T	13	63257559	C	T	0.0829333	-0.02799	0.004024	4.908426203212066e-12
C6:0	Chr13_63257832_G_T	13	63257832	G	T	0.0829333	-0.02799	0.004024	4.908426203212066e-12
C6:0	Chr13_63258325_G_A	13	63258325	G	A	0.0829333	-0.02799	0.004024	4.908426203212066e-12
C6:0	Chr13_63258747_T_C	13	63258747	T	C	0.0829333	-0.02799	0.004024	4.908426203212066e-12
C6:0	Chr13_63258998_T_C	13	63258998	T	C	0.0829333	-0.02799	0.004024	4.908426203212066e-12
C6:0	Chr13_63259375_A_G	13	63259375	A	G	0.0829333	-0.02799	0.004024	4.908426203212066e-12
C6:0	Chr13_63259488_A_G	13	63259488	A	G	0.0829333	-0.02799	0.004024	4.908426203212066e-12
C6:0	Chr13_63259659_C_T	13	63259659	C	T	0.0829333	-0.02799	0.004024	4.908426203212066e-12
C6:0	Chr13_63259873_T_C	13	63259873	T	C	0.0829333	-0.02799	0.004024	4.908426203212066e-12
C6:0	Chr13_63260067_T_C	13	63260067	T	C	0.0829333	-0.02799	0.004024	4.908426203212066e-12
C6:0	Chr13_63260074_G_A	13	63260074	G	A	0.0829333	-0.02799	0.004024	4.908426203212066e-12
C6:0	Chr13_63260172_T_C	13	63260172	T	C	0.0829333	-0.02799	0.004024	4.908426203212066e-12
C6:0	Chr13_63260176_T_C	13	63260176	T	C	0.0829333	-0.02799	0.004024	4.908426203212066e-12
C6:0	Chr13_63260929_C_G	13	63260929	C	G	0.0829333	-0.02799	0.004024	4.908426203212066e-12
C6:0	Chr13_63261086_C_G	13	63261086	C	G	0.0829333	-0.02799	0.004024	4.908426203212066e-12
C6:0	Chr13_63261253_T_TCCA	13	63261253	T	TCCA	0.0829333	-0.02799	0.004024	4.908426203212066e-12
C6:0	Chr13_63261541_C_T	13	63261541	C	T	0.0829333	-0.02799	0.004024	4.908426203212066e-12
C6:0	Chr13_63261545_G_C	13	63261545	G	C	0.0829333	-0.02799	0.004024	4.908426203212066e-12
C6:0	Chr13_63261562_A_G	13	63261562	A	G	0.0829333	-0.02799	0.004024	4.908426203212066e-12
C6:0	Chr13_63261863_T_G	13	63261863	T	G	0.0829333	-0.02799	0.004024	4.908426203212066e-12
C6:0	Chr13_63263782_G_A	13	63263782	G	A	0.0829333	-0.02799	0.004024	4.908426203212066e-12
C6:0	Chr13_63264796_G_A	13	63264796	G	A	0.0829333	-0.02799	0.004024	4.908426203212066e-12
C6:0	Chr13_63264982_G_A	13	63264982	G	A	0.0829333	-0.02799	0.004024	4.908426203212066e-12
C6:0	Chr13_63265205_G_A	13	63265205	G	A	0.0824	-0.02799	0.004024	4.908426203212066e-12
C6:0	Chr13_63265215_T_G	13	63265215	T	G	0.0829333	-0.02799	0.004024	4.908426203212066e-12
C6:0	Chr13_63265251_A_G	13	63265251	A	G	0.0829333	-0.02799	0.004024	4.908426203212066e-12
C6:0	Chr13_63265342_C_T	13	63265342	C	T	0.0826667	-0.02799	0.004024	4.908426203212066e-12
C6:0	Chr13_63265376_G_A	13	63265376	G	A	0.0824	-0.02799	0.004024	4.908426203212066e-12
C6:0	Chr13_63265393_GAC_G	13	63265393	GAC	G	0.0824	-0.02799	0.004024	4.908426203212066e-12
C6:0	Chr13_63265403_A_T	13	63265403	A	T	0.0824	-0.02799	0.004024	4.908426203212066e-12
C8:0	Chr13_62772080_C_A	13	62772080	C	A	0.088	-0.02199	0.003162	4.908426203212066e-12
C14:0	Chr13_65321350_G_T	13	65321350	G	T	0.076	-0.118	0.01698	5.012663389100686e-12
C12:0	Chr13_64233632_T_TA	13	64233632	T	TA	0.203467	-0.05437	0.007829	5.237611579973472e-12
C14:0	Chr13_65246092_G_A	13	65246092	G	A	0.744533	0.0705	0.01015	5.287020245540564e-12
C14:0	Chr13_64326275_G_A	13	64326275	G	A	0.0805333	-0.114	0.01642	5.317290411935986e-12
C14:0	Chr13_63086943_C_T	13	63086943	C	T	0.244	-0.07482	0.01077	5.327173485331915e-12
C10:0	Chr13_64493021_G_T	13	64493021	G	T	0.112	-0.05895	0.008491	5.374599131997215e-12
C10:0	Chr13_64493180_C_T	13	64493180	C	T	0.112	-0.05895	0.008491	5.374599131997215e-12
C10:0	Chr13_64493633_G_T	13	64493633	G	T	0.112	-0.05895	0.008491	5.374599131997215e-12
C8:0	Chr13_64631926_A_C	13	64631926	A	C	0.5472	0.01257	0.001811	5.394249575759213e-12
C12:0	Chr13_65248121_T_C	13	65248121	T	C	0.766133	0.04984	0.00718	5.405332375046039e-12
C6:0	Chr13_63260420_C_T	13	63260420	C	T	0.0826667	-0.02796	0.004029	5.448112460214658e-12
C14:0	Chr13_64459763_A_G	13	64459763	A	G	0.0845333	-0.1118	0.01611	5.477479725357659e-12
C14:0	Chr13_63086927_G_A	13	63086927	G	A	0.244	-0.07474	0.01077	5.543604478233878e-12
C14:0	Chr13_63086938_G_A	13	63086938	G	A	0.244	-0.07474	0.01077	5.543604478233878e-12
C12:0	Chr13_64430137_C_T	13	64430137	C	T	0.0836227	-0.07965	0.01148	5.693944807652181e-12
C6:0	Chr13_62903769_TGCAACTCCC_T	13	62903769	TGCAACTCCC	T	0.0752	-0.0294	0.00424	5.697443405905644e-12
C12:0	Chr13_64544921_T_G	13	64544921	T	G	0.084	-0.07876	0.01136	5.728351844295727e-12
C12:0	Chr13_64555339_G_C	13	64555339	G	C	0.084	-0.07876	0.01136	5.728351844295727e-12
C12:0	Chr13_64568326_C_T	13	64568326	C	T	0.084	-0.07876	0.01136	5.728351844295727e-12
C12:0	Chr13_64569790_C_T	13	64569790	C	T	0.084	-0.07876	0.01136	5.728351844295727e-12
C12:0	Chr13_63617034_G_A	13	63617034	G	A	0.0776	-0.08265	0.01192	5.762402203146024e-12
C12:0	Chr13_64729354_C_T	13	64729354	C	T	0.0845333	-0.07937	0.01146	5.993486810076171e-12
C8:0	Chr13_66292517_G_A	13	66292517	G	A	0.1096	-0.01986	0.002868	6.047260802978047e-12
C12:0	Chr13_64523547_C_G	13	64523547	C	G	0.084	-0.07861	0.01136	6.171693649783159e-12
C12:0	Chr13_64523974_G_A	13	64523974	G	A	0.084	-0.07861	0.01136	6.171693649783159e-12
C12:0	Chr13_64526071_G_A	13	64526071	G	A	0.084	-0.07861	0.01136	6.171693649783159e-12
C12:0	Chr13_64527018_C_G	13	64527018	C	G	0.084	-0.07861	0.01136	6.171693649783159e-12
C12:0	Chr13_64529334_C_T	13	64529334	C	T	0.084	-0.07861	0.01136	6.171693649783159e-12
C12:0	Chr13_64529994_C_T	13	64529994	C	T	0.084	-0.07861	0.01136	6.171693649783159e-12
C10:0	Chr13_63140316_A_C	13	63140316	A	C	0.0770667	-0.06956	0.01005	6.218514546627408e-12
C14:0	Chr13_65200902_A_G	13	65200902	A	G	0.0970667	-0.1036	0.01497	6.2309245299310705e-12
C10:0	Chr13_64498134_G_T	13	64498134	G	T	0.112	-0.05874	0.008489	6.2694628449781355e-12
C10:0	Chr13_64501066_G_C	13	64501066	G	C	0.112	-0.05874	0.008489	6.2694628449781355e-12
C14:0	Chr13_63660381_C_T	13	63660381	C	T	0.0773333	-0.1166	0.01685	6.361486186406479e-12
C12:0	Chr13_64511038_CAGA_C	13	64511038	CAGA	C	0.084	-0.07855	0.01136	6.453966806740936e-12
C12:0	Chr13_64513840_G_A	13	64513840	G	A	0.084	-0.07855	0.01136	6.453966806740936e-12
C12:0	Chr13_64516203_TTA_T	13	64516203	TTA	T	0.084	-0.07855	0.01136	6.453966806740936e-12
C12:0	Chr13_64519771_A_AC	13	64519771	A	AC	0.084	-0.07855	0.01136	6.453966806740936e-12
C10:0	Chr13_62922056_G_A	13	62922056	G	A	0.0744	-0.06937	0.01003	6.465699507322721e-12
C14:0	Chr13_64550756_T_C	13	64550756	T	C	0.0842667	-0.111	0.01606	6.483620679819908e-12
C14:0	Chr13_63734337_C_T	13	63734337	C	T	0.0741333	-0.1162	0.01681	6.587929289361674e-12
C8:0	Chr13_65242208_C_G	13	65242208	C	G	0.640533	0.01267	0.001834	6.646048225714488e-12
C12:0	Chr13_64507457_C_T	13	64507457	C	T	0.0834667	-0.07852	0.01136	6.649415592083064e-12
C14:0	Chr13_63741818_T_C	13	63741818	T	C	0.0741333	-0.1164	0.01685	6.719481378543542e-12
C14:0	Chr13_63742135_C_A	13	63742135	C	A	0.0741333	-0.1164	0.01685	6.719481378543542e-12
C14:0	Chr13_63742388_T_G	13	63742388	T	G	0.0741333	-0.1164	0.01685	6.719481378543542e-12
C14:0	Chr13_63743062_T_G	13	63743062	T	G	0.0741333	-0.1164	0.01685	6.719481378543542e-12
C14:0	Chr13_63743159_G_A	13	63743159	G	A	0.0741333	-0.1164	0.01685	6.719481378543542e-12
C14:0	Chr13_63743195_C_A	13	63743195	C	A	0.0741333	-0.1164	0.01685	6.719481378543542e-12
C14:0	Chr13_63743346_T_G	13	63743346	T	G	0.0741333	-0.1164	0.01685	6.719481378543542e-12
C14:0	Chr13_63743596_G_C	13	63743596	G	C	0.0741333	-0.1164	0.01685	6.719481378543542e-12
C14:0	Chr13_63747747_C_T	13	63747747	C	T	0.0741333	-0.1164	0.01685	6.719481378543542e-12
C14:0	Chr13_63753096_C_T	13	63753096	C	T	0.0741333	-0.1164	0.01685	6.719481378543542e-12
C14:0	Chr13_63765767_C_T	13	63765767	C	T	0.0741333	-0.1164	0.01685	6.719481378543542e-12
C14:0	Chr13_64654792_TATAC_T	13	64654792	TATAC	T	0.0848	-0.1116	0.01616	6.780670818772672e-12
C10:0	Chr13_65553295_CA_C	13	65553295	CA	C	0.0786667	-0.06841	0.009905	6.860529373739923e-12
C8:0	Chr13_65202071_A_G	13	65202071	A	G	0.117333	-0.0195	0.002823	6.881329464362421e-12
C14:0	Chr13_63770658_G_A	13	63770658	G	A	0.0741333	-0.1165	0.01688	6.956981227297517e-12
C14:0	Chr13_63773948_G_A	13	63773948	G	A	0.0741333	-0.1165	0.01688	6.956981227297517e-12
C8:0	Chr13_65288305_C_CCTGA	13	65288305	C	CCTGA	0.678133	0.01308	0.001895	7.054479940663963e-12
C6:0	Chr13_64493021_G_T	13	64493021	G	T	0.112	-0.02458	0.003562	7.0896303823623854e-12
C6:0	Chr13_64493180_C_T	13	64493180	C	T	0.112	-0.02458	0.003562	7.0896303823623854e-12
C6:0	Chr13_64493633_G_T	13	64493633	G	T	0.112	-0.02458	0.003562	7.0896303823623854e-12
C14:0	Chr13_63572279_G_A	13	63572279	G	A	0.0746667	-0.117	0.01695	7.203773386277501e-12
C14:0	Chr13_63572280_T_G	13	63572280	T	G	0.0746667	-0.117	0.01695	7.203773386277501e-12
C14:0	Chr13_63810159_C_T	13	63810159	C	T	0.0741333	-0.1166	0.01691	7.275103885688655e-12
C14:0	Chr13_63792022_G_A	13	63792022	G	A	0.0741333	-0.1165	0.0169	7.457778225427939e-12
C14:0	Chr13_63792952_C_T	13	63792952	C	T	0.0741333	-0.1165	0.0169	7.457778225427939e-12
C14:0	Chr13_63804097_G_A	13	63804097	G	A	0.0741333	-0.1165	0.0169	7.457778225427939e-12
C14:0	Chr13_63808494_G_T	13	63808494	G	T	0.0741333	-0.1165	0.0169	7.457778225427939e-12
C10:0	Chr13_63086946_G_A	13	63086946	G	A	0.243733	-0.04481	0.006495	7.492645760558709e-12
C14:0	Chr13_63816410_A_T	13	63816410	A	T	0.0736	-0.1171	0.01699	7.493248116588678e-12
C12:0	Chr13_65200902_A_G	13	65200902	A	G	0.0970667	-0.07313	0.01061	7.566670230457541e-12
C8:0	Chr13_61826237_A_T	13	61826237	A	T	0.0677333	-0.02485	0.003608	7.908929796379564e-12
C8:0	Chr13_61826924_G_A	13	61826924	G	A	0.0677333	-0.02485	0.003608	7.908929796379564e-12
C6:0	Chr13_64498134_G_T	13	64498134	G	T	0.112	-0.02451	0.003561	8.06778045747314e-12
C6:0	Chr13_64501066_G_C	13	64501066	G	C	0.112	-0.02451	0.003561	8.06778045747314e-12
C8:0	Chr13_64575243_C_T	13	64575243	C	T	0.126133	-0.01899	0.002759	8.10799010751293e-12
C6:0	Chr13_62894983_G_T	13	62894983	G	T	0.0757333	-0.02867	0.004164	8.34992921050535e-12
C10:0	Chr13_66484121_C_A	13	66484121	C	A	0.166088	-0.05383	0.007829	8.61486608912787e-12
C14:0	Chr13_63747026_T_C	13	63747026	T	C	0.0744	-0.1152	0.01676	8.698120934838678e-12
C8:0	Chr13_66103079_T_TAC	13	66103079	T	TAC	0.2424	-0.01375	0.002001	8.856959518206496e-12
C14:0	Chr13_63507251_G_A	13	63507251	G	A	0.0746667	-0.1159	0.01688	9.054025176714178e-12
C6:0	Chr13_63299637_CAAGGTAGGAAGA_C	13	63299637	CAAGGTAGGAAGA	C	0.0832	-0.02743	0.003995	9.135633010819582e-12
C14:0	Chr13_64437619_T_G	13	64437619	T	G	0.0853333	-0.1097	0.01598	9.138897238475809e-12
C14:0	Chr13_63524193_T_C	13	63524193	T	C	0.0746667	-0.1158	0.01688	9.144513127251263e-12
C14:0	Chr13_63525614_G_A	13	63525614	G	A	0.0746667	-0.1158	0.01688	9.144513127251263e-12
C14:0	Chr13_63544624_C_T	13	63544624	C	T	0.0746667	-0.1158	0.01688	9.144513127251263e-12
C14:0	Chr13_63860287_C_G	13	63860287	C	G	0.0752	-0.1161	0.01692	9.188840431726804e-12
C14:0	Chr13_63525254_G_GA	13	63525254	G	GA	0.0741333	-0.1158	0.01688	9.190096322926455e-12
C8:0	Chr13_61863157_G_GT	13	61863157	G	GT	0.064	-0.02537	0.003697	9.319172701169699e-12
C6:0	Chr13_63264975_C_CA	13	63264975	C	CA	0.0864	-0.02736	0.003989	9.412323387052376e-12
C12:0	Chr13_64437619_T_G	13	64437619	T	G	0.0853333	-0.07764	0.01132	9.419844124461143e-12
C14:0	Chr13_63521011_G_A	13	63521011	G	A	0.0746667	-0.116	0.01692	9.70646002299826e-12
C14:0	Chr13_64650276_T_C	13	64650276	T	C	0.459733	-0.06081	0.008871	9.79484560906885e-12
C6:0	Chr13_62822960_C_G	13	62822960	C	G	0.0824	-0.02763	0.004029	9.886659262888918e-12
C6:0	Chr13_63256324_G_C	13	63256324	G	C	0.0864	-0.02735	0.003988	1.0112630875620237e-11
C6:0	Chr13_63256354_C_T	13	63256354	C	T	0.0864	-0.02735	0.003988	1.0112630875620237e-11
C6:0	Chr13_63257055_CT_C	13	63257055	CT	C	0.0864	-0.02735	0.003988	1.0112630875620237e-11
C6:0	Chr13_63257087_A_G	13	63257087	A	G	0.0864	-0.02735	0.003988	1.0112630875620237e-11
C6:0	Chr13_63257163_T_C	13	63257163	T	C	0.0864	-0.02735	0.003988	1.0112630875620237e-11
C6:0	Chr13_63257197_G_A	13	63257197	G	A	0.0864	-0.02735	0.003988	1.0112630875620237e-11
C6:0	Chr13_63257221_T_G	13	63257221	T	G	0.0864	-0.02735	0.003988	1.0112630875620237e-11
C6:0	Chr13_63257283_T_A	13	63257283	T	A	0.0864	-0.02735	0.003988	1.0112630875620237e-11
C6:0	Chr13_63257389_G_A	13	63257389	G	A	0.0864	-0.02735	0.003988	1.0112630875620237e-11
C6:0	Chr13_63257422_C_T	13	63257422	C	T	0.0864	-0.02735	0.003988	1.0112630875620237e-11
C6:0	Chr13_63257482_C_G	13	63257482	C	G	0.0864	-0.02735	0.003988	1.0112630875620237e-11
C6:0	Chr13_63257517_C_A	13	63257517	C	A	0.0864	-0.02735	0.003988	1.0112630875620237e-11
C6:0	Chr13_63257605_G_T	13	63257605	G	T	0.0864	-0.02735	0.003988	1.0112630875620237e-11
C6:0	Chr13_63257626_G_A	13	63257626	G	A	0.0864	-0.02735	0.003988	1.0112630875620237e-11
C6:0	Chr13_63257781_C_T	13	63257781	C	T	0.0864	-0.02735	0.003988	1.0112630875620237e-11
C6:0	Chr13_63257908_GAA_G	13	63257908	GAA	G	0.0864	-0.02735	0.003988	1.0112630875620237e-11
C6:0	Chr13_63257931_T_C	13	63257931	T	C	0.0864	-0.02735	0.003988	1.0112630875620237e-11
C6:0	Chr13_63257937_T_C	13	63257937	T	C	0.0864	-0.02735	0.003988	1.0112630875620237e-11
C6:0	Chr13_63257989_A_G	13	63257989	A	G	0.0864	-0.02735	0.003988	1.0112630875620237e-11
C6:0	Chr13_63257998_T_C	13	63257998	T	C	0.0861333	-0.02735	0.003988	1.0112630875620237e-11
C6:0	Chr13_63258217_T_C	13	63258217	T	C	0.0861333	-0.02735	0.003988	1.0112630875620237e-11
C6:0	Chr13_63258335_A_G	13	63258335	A	G	0.0864	-0.02735	0.003988	1.0112630875620237e-11
C6:0	Chr13_63258413_C_T	13	63258413	C	T	0.0864	-0.02735	0.003988	1.0112630875620237e-11
C6:0	Chr13_63258461_A_G	13	63258461	A	G	0.0864	-0.02735	0.003988	1.0112630875620237e-11
C6:0	Chr13_63258499_A_T	13	63258499	A	T	0.0864	-0.02735	0.003988	1.0112630875620237e-11
C6:0	Chr13_63258653_A_T	13	63258653	A	T	0.0864	-0.02735	0.003988	1.0112630875620237e-11
C6:0	Chr13_63258659_C_T	13	63258659	C	T	0.0864	-0.02735	0.003988	1.0112630875620237e-11
C6:0	Chr13_63258803_CG_C	13	63258803	CG	C	0.0864	-0.02735	0.003988	1.0112630875620237e-11
C6:0	Chr13_63258837_T_C	13	63258837	T	C	0.0864	-0.02735	0.003988	1.0112630875620237e-11
C6:0	Chr13_63258878_G_A	13	63258878	G	A	0.0864	-0.02735	0.003988	1.0112630875620237e-11
C6:0	Chr13_63258894_G_T	13	63258894	G	T	0.0864	-0.02735	0.003988	1.0112630875620237e-11
C6:0	Chr13_63258959_C_G	13	63258959	C	G	0.0864	-0.02735	0.003988	1.0112630875620237e-11
C6:0	Chr13_63259414_A_T	13	63259414	A	T	0.0864	-0.02735	0.003988	1.0112630875620237e-11
C6:0	Chr13_63259849_C_T	13	63259849	C	T	0.0864	-0.02735	0.003988	1.0112630875620237e-11
C6:0	Chr13_63260188_C_T	13	63260188	C	T	0.0864	-0.02735	0.003988	1.0112630875620237e-11
C6:0	Chr13_63260306_A_G	13	63260306	A	G	0.0864	-0.02735	0.003988	1.0112630875620237e-11
C6:0	Chr13_63260904_G_A	13	63260904	G	A	0.0864	-0.02735	0.003988	1.0112630875620237e-11
C6:0	Chr13_63260993_C_T	13	63260993	C	T	0.0864	-0.02735	0.003988	1.0112630875620237e-11
C6:0	Chr13_63261112_C_CTTG	13	63261112	C	CTTG	0.0864	-0.02735	0.003988	1.0112630875620237e-11
C6:0	Chr13_63261539_G_C	13	63261539	G	C	0.0864	-0.02735	0.003988	1.0112630875620237e-11
C6:0	Chr13_63261779_A_T	13	63261779	A	T	0.0864	-0.02735	0.003988	1.0112630875620237e-11
C6:0	Chr13_63261851_C_G	13	63261851	C	G	0.0864	-0.02735	0.003988	1.0112630875620237e-11
C6:0	Chr13_63262286_A_C	13	63262286	A	C	0.0864	-0.02735	0.003988	1.0112630875620237e-11
C6:0	Chr13_63262319_A_C	13	63262319	A	C	0.0864	-0.02735	0.003988	1.0112630875620237e-11
C6:0	Chr13_63262763_C_T	13	63262763	C	T	0.0864	-0.02735	0.003988	1.0112630875620237e-11
C6:0	Chr13_63262859_A_G	13	63262859	A	G	0.0864	-0.02735	0.003988	1.0112630875620237e-11
C6:0	Chr13_63262980_G_A	13	63262980	G	A	0.0864	-0.02735	0.003988	1.0112630875620237e-11
C6:0	Chr13_63263150_G_C	13	63263150	G	C	0.0864	-0.02735	0.003988	1.0112630875620237e-11
C6:0	Chr13_63263236_G_A	13	63263236	G	A	0.0864	-0.02735	0.003988	1.0112630875620237e-11
C6:0	Chr13_63263347_C_T	13	63263347	C	T	0.0864	-0.02735	0.003988	1.0112630875620237e-11
C6:0	Chr13_63263385_T_C	13	63263385	T	C	0.0864	-0.02735	0.003988	1.0112630875620237e-11
C6:0	Chr13_63263468_TC_T	13	63263468	TC	T	0.0864	-0.02735	0.003988	1.0112630875620237e-11
C6:0	Chr13_63264572_C_T	13	63264572	C	T	0.0864	-0.02735	0.003988	1.0112630875620237e-11
C6:0	Chr13_63264582_G_A	13	63264582	G	A	0.0864	-0.02735	0.003988	1.0112630875620237e-11
C6:0	Chr13_63264596_TC_T	13	63264596	TC	T	0.0864	-0.02735	0.003988	1.0112630875620237e-11
C6:0	Chr13_63265086_A_G	13	63265086	A	G	0.0864	-0.02735	0.003988	1.0112630875620237e-11
C6:0	Chr13_63265675_A_G	13	63265675	A	G	0.0864	-0.02735	0.003988	1.0112630875620237e-11
C6:0	Chr13_63266026_C_T	13	63266026	C	T	0.0864	-0.02735	0.003988	1.0112630875620237e-11
C6:0	Chr13_63266311_C_G	13	63266311	C	G	0.0864	-0.02735	0.003988	1.0112630875620237e-11
C6:0	Chr13_63267424_A_G	13	63267424	A	G	0.0864	-0.02735	0.003988	1.0112630875620237e-11
C8:0	Chr13_63262077_G_T	13	63262077	G	T	0.0570667	-0.03061	0.004472	1.05530196874763e-11
C6:0	Chr13_63258978_G_A	13	63258978	G	A	0.0858667	-0.02733	0.003995	1.0605642667304455e-11
C6:0	Chr13_68442887_A_G	13	68442887	A	G	0.601333	-0.01573	0.002299	1.0658528557506647e-11
C6:0	Chr13_63267866_G_A	13	63267866	G	A	0.0864	-0.02727	0.003986	1.0798859837697025e-11
C6:0	Chr13_63268004_A_G	13	63268004	A	G	0.0864	-0.02727	0.003986	1.0798859837697025e-11
C6:0	Chr13_63268094_A_G	13	63268094	A	G	0.0864	-0.02727	0.003986	1.0798859837697025e-11
C6:0	Chr13_63268379_A_T	13	63268379	A	T	0.0864	-0.02727	0.003986	1.0798859837697025e-11
C14:0	Chr13_63617034_G_A	13	63617034	G	A	0.0776	-0.1152	0.01684	1.0827140241913783e-11
C8:0	Chr13_67236172_C_T	13	67236172	C	T	0.0778667	-0.02351	0.003438	1.0981439184176365e-11
C8:0	Chr13_67257850_C_T	13	67257850	C	T	0.0776	-0.02351	0.003438	1.0981439184176365e-11
C8:0	Chr13_67257926_T_G	13	67257926	T	G	0.0776	-0.02351	0.003438	1.0981439184176365e-11
C8:0	Chr13_67258954_A_T	13	67258954	A	T	0.0776	-0.02351	0.003438	1.0981439184176365e-11
C8:0	Chr13_67260165_G_C	13	67260165	G	C	0.0776	-0.02351	0.003438	1.0981439184176365e-11
C8:0	Chr13_67260414_T_A	13	67260414	T	A	0.0776	-0.02351	0.003438	1.0981439184176365e-11
C12:0	Chr13_64550756_T_C	13	64550756	T	C	0.0842667	-0.07777	0.01138	1.1207202569616168e-11
C6:0	Chr13_62910175_A_G	13	62910175	A	G	0.08	-0.0283	0.004142	1.1314151998132053e-11
C8:0	Chr13_66236639_C_T	13	66236639	C	T	0.08	-0.02283	0.003339	1.136357523214233e-11
C10:0	Chr13_64906333_C_T	13	64906333	C	T	0.0736	-0.06898	0.0101	1.1634097915147331e-11
C14:0	Chr13_64430137_C_T	13	64430137	C	T	0.0836227	-0.1101	0.01612	1.197472165055424e-11
C14:0	Chr13_64648620_A_G	13	64648620	A	G	0.452	-0.06098	0.008936	1.2010385440067224e-11
C8:0	Chr13_67248196_G_A	13	67248196	G	A	0.0776	-0.02351	0.003446	1.2070089977689236e-11
C6:0	Chr13_65246092_G_A	13	65246092	G	A	0.744533	0.01756	0.002578	1.294087261333204e-11
C6:0	Chr13_62831542_C_T	13	62831542	C	T	0.079733299999999993	-0.02818	0.004138	1.3266892410236487e-11
C8:0	Chr13_67108585_C_G	13	67108585	C	G	0.0765333	-0.02321	0.003409	1.3333077341257745e-11
C8:0	Chr13_67494541_G_T	13	67494541	G	T	0.743733	0.01446	0.002124	1.3502890107759718e-11
C10:0	Chr13_62916682_G_C	13	62916682	G	C	0.0752	-0.06895	0.01013	1.362432332683334e-11
C10:0	Chr13_62918209_T_C	13	62918209	T	C	0.0752	-0.06894	0.01013	1.3692284957978974e-11
C6:0	Chr13_62894905_G_C	13	62894905	G	C	0.08	-0.02812	0.004127	1.3818188090839811e-11
C6:0	Chr13_63262231_G_A	13	63262231	G	A	0.0864	-0.02714	0.00399	1.3943829116245518e-11
C10:0	Chr13_64782240_C_T	13	64782240	C	T	0.0738667	-0.06858	0.01008	1.405617574663003e-11
C6:0	Chr13_62839866_G_C	13	62839866	G	C	0.079733299999999993	-0.02811	0.004134	1.4083314237894587e-11
C6:0	Chr13_62839867_C_T	13	62839867	C	T	0.079733299999999993	-0.02811	0.004134	1.4083314237894587e-11
C6:0	Chr13_62844569_A_T	13	62844569	A	T	0.079733299999999993	-0.02811	0.004134	1.4083314237894587e-11
C6:0	Chr13_62849070_T_C	13	62849070	T	C	0.079733299999999993	-0.02811	0.004134	1.4083314237894587e-11
C6:0	Chr13_62873496_G_C	13	62873496	G	C	0.079733299999999993	-0.0281	0.004133	1.415358018969609e-11
C8:0	Chr13_67261376_G_A	13	67261376	G	A	0.0784	-0.02335	0.003436	1.4655615706777278e-11
C8:0	Chr13_67261431_A_T	13	67261431	A	T	0.0784	-0.02335	0.003436	1.4655615706777278e-11
C8:0	Chr13_67261524_T_C	13	67261524	T	C	0.0784	-0.02335	0.003436	1.4655615706777278e-11
C8:0	Chr13_67261663_T_C	13	67261663	T	C	0.0784	-0.02335	0.003436	1.4655615706777278e-11
C8:0	Chr13_67261685_C_T	13	67261685	C	T	0.0784	-0.02335	0.003436	1.4655615706777278e-11
C12:0	Chr13_64655523_C_T	13	64655523	C	T	0.408	-0.04232	0.006228	1.46592112317296e-11
C12:0	Chr13_64655588_A_G	13	64655588	A	G	0.408	-0.04232	0.006228	1.46592112317296e-11
C10:0	Chr13_64837445_G_A	13	64837445	G	A	0.0736	-0.06852	0.01009	1.5070778493757733e-11
C8:0	Chr13_61735077_C_G	13	61735077	C	G	0.0666667	-0.02424	0.00357	1.5099651471546403e-11
C8:0	Chr13_65159011_C_T	13	65159011	C	T	0.120533	-0.01862	0.002743	1.5101867517624912e-11
C8:0	Chr13_61846559_G_A	13	61846559	G	A	0.0642667	-0.02482	0.003656	1.5250722068606243e-11
C8:0	Chr13_67266946_G_A	13	67266946	G	A	0.0741333	-0.02339	0.003447	1.563505739122084e-11
C8:0	Chr13_67267169_C_G	13	67267169	C	G	0.0741333	-0.02339	0.003447	1.563505739122084e-11
C8:0	Chr13_67269067_C_T	13	67269067	C	T	0.0741333	-0.02339	0.003447	1.563505739122084e-11
C8:0	Chr13_67270101_T_C	13	67270101	T	C	0.0741333	-0.02339	0.003447	1.563505739122084e-11
C8:0	Chr13_67270369_C_T	13	67270369	C	T	0.0741333	-0.02339	0.003447	1.563505739122084e-11
C8:0	Chr13_67270374_G_C	13	67270374	G	C	0.0741333	-0.02339	0.003447	1.563505739122084e-11
C8:0	Chr13_67266777_G_A	13	67266777	G	A	0.0757333	-0.0232	0.003419	1.5713081276981452e-11
C12:0	Chr13_64654792_TATAC_T	13	64654792	TATAC	T	0.0848	-0.0777	0.01145	1.5800231331830586e-11
C10:0	Chr13_62967197_G_T	13	62967197	G	T	0.0749333	-0.06883	0.01015	1.6061051978086354e-11
C12:0	Chr13_65351040_T_G	13	65351040	T	G	0.076	-0.08104	0.01195	1.6130877182238386e-11
C6:0	Chr13_63260476_T_C	13	63260476	T	C	0.0861333	-0.02733	0.003993	1.6161297182845054e-11
C6:0	Chr13_63260544_C_T	13	63260544	C	T	0.0861333	-0.02733	0.003993	1.6161297182845054e-11
C10:0	Chr13_62920181_C_T	13	62920181	C	T	0.0752	-0.06879	0.01015	1.6220667827444322e-11
C10:0	Chr13_62922018_C_T	13	62922018	C	T	0.0749333	-0.06876	0.01015	1.6546858360266175e-11
C10:0	Chr13_62931127_G_A	13	62931127	G	A	0.0749333	-0.06876	0.01015	1.6546858360266175e-11
C10:0	Chr13_62936136_G_A	13	62936136	G	A	0.0749333	-0.06876	0.01015	1.6546858360266175e-11
C10:0	Chr13_62946653_G_A	13	62946653	G	A	0.0749333	-0.06876	0.01015	1.6546858360266175e-11
C10:0	Chr13_62954929_G_A	13	62954929	G	A	0.0749333	-0.06876	0.01015	1.6546858360266175e-11
C10:0	Chr13_62957816_A_G	13	62957816	A	G	0.0749333	-0.06876	0.01015	1.6546858360266175e-11
C10:0	Chr13_62958356_A_T	13	62958356	A	T	0.0749333	-0.06876	0.01015	1.6546858360266175e-11
C10:0	Chr13_62964440_G_A	13	62964440	G	A	0.0749333	-0.06876	0.01015	1.6546858360266175e-11
C10:0	Chr13_62967758_C_G	13	62967758	C	G	0.0749333	-0.06876	0.01015	1.6546858360266175e-11
C10:0	Chr13_62969979_G_C	13	62969979	G	C	0.0749333	-0.06876	0.01015	1.6546858360266175e-11
C10:0	Chr13_62972248_T_A	13	62972248	T	A	0.0749333	-0.06876	0.01015	1.6546858360266175e-11
C10:0	Chr13_62976640_G_A	13	62976640	G	A	0.0749333	-0.06876	0.01015	1.6546858360266175e-11
C10:0	Chr13_62978433_C_T	13	62978433	C	T	0.0749333	-0.06876	0.01015	1.6546858360266175e-11
C10:0	Chr13_62979361_G_C	13	62979361	G	C	0.0749333	-0.06876	0.01015	1.6546858360266175e-11
C10:0	Chr13_62979417_C_T	13	62979417	C	T	0.0749333	-0.06876	0.01015	1.6546858360266175e-11
C10:0	Chr13_62988284_T_A	13	62988284	T	A	0.0749333	-0.06876	0.01015	1.6546858360266175e-11
C6:0	Chr13_62800013_G_C	13	62800013	G	C	0.0826667	-0.02737	0.004039	1.668036352964073e-11
C14:0	Chr13_63728651_G_A	13	63728651	G	A	0.0776	-0.1113	0.01643	1.6683600965042422e-11
C14:0	Chr13_63731561_C_T	13	63731561	C	T	0.0776	-0.1113	0.01643	1.6683600965042422e-11
C6:0	Chr13_65487713_C_G	13	65487713	C	G	0.0789333	-0.02817	0.004158	1.676361430286354e-11
C6:0	Chr13_65502430_C_A	13	65502430	C	A	0.0789333	-0.02817	0.004158	1.676361430286354e-11
C14:0	Chr13_65351040_T_G	13	65351040	T	G	0.076	-0.1143	0.01688	1.703074835196401e-11
C8:0	Chr13_61830111_C_A	13	61830111	C	A	0.0648	-0.02477	0.003658	1.710080142087648e-11
C8:0	Chr13_61831135_C_T	13	61831135	C	T	0.0648	-0.02477	0.003658	1.710080142087648e-11
C8:0	Chr13_61832117_A_T	13	61832117	A	T	0.0648	-0.02477	0.003658	1.710080142087648e-11
C8:0	Chr13_61834519_T_C	13	61834519	T	C	0.0648	-0.02477	0.003658	1.710080142087648e-11
C8:0	Chr13_61837416_T_A	13	61837416	T	A	0.0648	-0.02477	0.003658	1.710080142087648e-11
C8:0	Chr13_61850866_G_A	13	61850866	G	A	0.0648	-0.02477	0.003658	1.710080142087648e-11
C8:0	Chr13_61851387_C_T	13	61851387	C	T	0.0648	-0.02477	0.003658	1.710080142087648e-11
C8:0	Chr13_61856748_G_C	13	61856748	G	C	0.0648	-0.02477	0.003658	1.710080142087648e-11
C8:0	Chr13_61856822_A_AT	13	61856822	A	AT	0.0648	-0.02477	0.003658	1.710080142087648e-11
C8:0	Chr13_61857136_C_T	13	61857136	C	T	0.0648	-0.02477	0.003658	1.710080142087648e-11
C8:0	Chr13_61861187_A_C	13	61861187	A	C	0.0648	-0.02477	0.003658	1.710080142087648e-11
C8:0	Chr13_61861199_G_A	13	61861199	G	A	0.0648	-0.02477	0.003658	1.710080142087648e-11
C8:0	Chr13_61861453_T_A	13	61861453	T	A	0.0648	-0.02477	0.003658	1.710080142087648e-11
C8:0	Chr13_61861625_A_G	13	61861625	A	G	0.0648	-0.02477	0.003658	1.710080142087648e-11
C8:0	Chr13_61864819_A_G	13	61864819	A	G	0.0648	-0.02477	0.003658	1.710080142087648e-11
C8:0	Chr13_61865441_G_T	13	61865441	G	T	0.0648	-0.02477	0.003658	1.710080142087648e-11
C8:0	Chr13_61866082_G_A	13	61866082	G	A	0.0648	-0.02477	0.003658	1.710080142087648e-11
C8:0	Chr13_61871270_C_T	13	61871270	C	T	0.0648	-0.02477	0.003658	1.710080142087648e-11
C8:0	Chr13_61872737_G_A	13	61872737	G	A	0.0648	-0.02477	0.003658	1.710080142087648e-11
C8:0	Chr13_61876721_TA_T	13	61876721	TA	T	0.0648	-0.02477	0.003658	1.710080142087648e-11
C14:0	Chr13_63761735_C_T	13	63761735	C	T	0.0776	-0.1115	0.01646	1.7103561141567715e-11
C8:0	Chr13_61822909_C_T	13	61822909	C	T	0.0648	-0.02477	0.003658	1.7186154715681394e-11
C14:0	Chr13_64497075_C_T	13	64497075	C	T	0.102933	-0.1009	0.0149	1.7459437223088438e-11
C8:0	Chr13_66624512_T_C	13	66624512	T	C	0.079733299999999993	-0.02224	0.003287	1.7619366830946244e-11
C8:0	Chr13_63845639_T_C	13	63845639	T	C	0.276	-0.01361	0.002012	1.7707598266639918e-11
C10:0	Chr13_65767496_G_C	13	65767496	G	C	0.0762667	-0.06756	0.009987	1.790763172725572e-11
C8:0	Chr13_67497822_G_GTTGCCCGGGT	13	67497822	G	GTTGCCCGGGT	0.0896	-0.02206	0.003263	1.8244307786490165e-11
C12:0	Chr13_64497075_C_T	13	64497075	C	T	0.102933	-0.07134	0.01055	1.8359609669685833e-11
C10:0	Chr13_62953222_ACC_A	13	62953222	ACC	A	0.0746667	-0.06867	0.01016	1.8648883880040365e-11
C6:0	Chr13_62725013_T_A	13	62725013	T	A	0.079733299999999993	-0.02833	0.004192	1.8704246992376506e-11
C6:0	Chr13_63734389_A_G	13	63734389	A	G	0.092	-0.02638	0.003903	1.8704246992376506e-11
C8:0	Chr13_67484792_A_G	13	67484792	A	G	0.925867	0.02333	0.003453	1.879761971944501e-11
C12:0	Chr13_64650276_T_C	13	64650276	T	C	0.459733	-0.04251	0.00629	1.8801231438726618e-11
C10:0	Chr13_63086943_C_T	13	63086943	C	T	0.244	-0.04357	0.006443	1.8927666765846317e-11
C10:0	Chr13_62968193_TTTTC_T	13	62968193	TTTTC	T	0.0749333	-0.06858	0.01015	1.902215525793184e-11
C12:0	Chr13_63509737_C_G	13	63509737	C	G	0.0720486	-0.08476	0.01255	1.953428602678701e-11
C14:0	Chr13_64632478_T_A	13	64632478	T	A	0.466933	-0.05987	0.008869	1.9757738906109816e-11
C8:0	Chr13_63253999_C_T	13	63253999	C	T	0.296	-0.01337	0.001981	1.995519920369086e-11
C14:0	Chr13_63986107_G_A	13	63986107	G	A	0.0768	-0.1123	0.01664	2.0058022469162053e-11
C10:0	Chr13_62978236_T_C	13	62978236	T	C	0.0741333	-0.06878	0.01019	2.009438243196195e-11
C10:0	Chr13_63086927_G_A	13	63086927	G	A	0.244	-0.04348	0.006442	2.0700221405889496e-11
C10:0	Chr13_63086938_G_A	13	63086938	G	A	0.244	-0.04348	0.006442	2.0700221405889496e-11
C8:0	Chr13_63086946_G_A	13	63086946	G	A	0.243733	-0.01477	0.00219	2.0767325202280876e-11
C8:0	Chr13_62225858_CAT_C	13	62225858	CAT	C	0.0888	-0.02239	0.003321	2.08700247017619e-11
C8:0	Chr13_61847069_T_C	13	61847069	T	C	0.0650667	-0.02461	0.003651	2.1289990370220418e-11
C10:0	Chr13_62903769_TGCAACTCCC_T	13	62903769	TGCAACTCCC	T	0.0752	-0.06817	0.01012	2.1855294831757926e-11
C6:0	Chr13_65214101_G_A	13	65214101	G	A	0.260533	-0.01716	0.002548	2.193621578676223e-11
C8:0	Chr13_62235708_G_A	13	62235708	G	A	0.423733	-0.01091	0.00162	2.2155496274079338e-11
C12:0	Chr13_64639392_C_T	13	64639392	C	T	0.4096	-0.04272	0.006344	2.216389823128123e-11
C12:0	Chr13_63728651_G_A	13	63728651	G	A	0.0776	-0.07836	0.01164	2.227986292926198e-11
C12:0	Chr13_63731561_C_T	13	63731561	C	T	0.0776	-0.07836	0.01164	2.227986292926198e-11
C12:0	Chr13_63761735_C_T	13	63761735	C	T	0.0776	-0.07853	0.01167	2.2389699973462506e-11
C6:0	Chr13_64565511_C_T	13	64565511	C	T	0.1152	-0.02377	0.003534	2.3056622158541324e-11
C10:0	Chr13_65785863_C_T	13	65785863	C	T	0.0781333	-0.06701	0.009961	2.3201789626055023e-11
C6:0	Chr13_65248121_T_C	13	65248121	T	C	0.766133	0.01727	0.002568	2.3520310301645477e-11
C10:0	Chr13_63735056_GAGATGAGTGCAATTGTGCA_GAGATGAGTGCAATTGTGCG	13	63735056	GAGATGAGTGCAATTGTGCA	GAGATGAGTGCAATTGTGCG	0.0418667	-0.102	0.01519	2.4636857369083614e-11
C8:0	Chr13_68613680_T_A	13	68613680	T	A	0.0951968	-0.02182	0.003247	2.474154440567127e-11
C8:0	Chr13_61926103_C_T	13	61926103	C	T	0.0682667	-0.02367	0.003526	2.5219437612366935e-11
C12:0	Chr13_63267570_G_A	13	63267570	G	A	0.0744	-0.08002	0.01192	2.538959279916351e-11
C8:0	Chr13_61940611_G_A	13	61940611	G	A	0.0682667	-0.02369	0.003527	2.5458143740448515e-11
C6:0	Chr13_64599083_G_A	13	64599083	G	A	0.116	-0.02379	0.003544	2.5599245031706913e-11
C6:0	Chr13_64602767_A_G	13	64602767	A	G	0.116	-0.02379	0.003544	2.5599245031706913e-11
C6:0	Chr13_64611733_C_T	13	64611733	C	T	0.116	-0.02379	0.003544	2.5599245031706913e-11
C6:0	Chr13_64619925_C_T	13	64619925	C	T	0.116	-0.02379	0.003544	2.5599245031706913e-11
C6:0	Chr13_64625080_T_C	13	64625080	T	C	0.116	-0.02379	0.003544	2.5599245031706913e-11
C6:0	Chr13_64625849_G_A	13	64625849	G	A	0.116	-0.02379	0.003544	2.5599245031706913e-11
C6:0	Chr13_64626189_G_T	13	64626189	G	T	0.116	-0.02379	0.003544	2.5599245031706913e-11
C6:0	Chr13_64626909_G_A	13	64626909	G	A	0.116	-0.02379	0.003544	2.5599245031706913e-11
C6:0	Chr13_64627488_T_G	13	64627488	T	G	0.116	-0.02379	0.003544	2.5599245031706913e-11
C6:0	Chr13_64633631_T_C	13	64633631	T	C	0.116	-0.02379	0.003544	2.5599245031706913e-11
C6:0	Chr13_64635652_A_T	13	64635652	A	T	0.116267	-0.02379	0.003544	2.5599245031706913e-11
C6:0	Chr13_64639171_A_G	13	64639171	A	G	0.116	-0.02379	0.003544	2.5599245031706913e-11
C8:0	Chr13_62235704_G_A	13	62235704	G	A	0.422667	-0.01095	0.001632	2.5599245031706913e-11
C6:0	Chr13_62805855_G_A	13	62805855	G	A	0.079733299999999993	-0.02816	0.004143	2.5789125593088155e-11
C6:0	Chr13_62811893_T_C	13	62811893	T	C	0.079733299999999993	-0.02816	0.004143	2.5789125593088155e-11
C6:0	Chr13_62818081_G_A	13	62818081	G	A	0.079733299999999993	-0.02816	0.004143	2.5789125593088155e-11
C10:0	Chr13_65775277_T_C	13	65775277	T	C	0.0781333	-0.06676	0.009949	2.5889216152541915e-11
C6:0	Chr13_62760938_C_T	13	62760938	C	T	0.0757333	-0.02829	0.00422	2.7041570775828125e-11
C6:0	Chr13_62762520_A_T	13	62762520	A	T	0.0757333	-0.02829	0.00422	2.7041570775828125e-11
C6:0	Chr13_62763862_C_T	13	62763862	C	T	0.0757333	-0.02829	0.00422	2.7041570775828125e-11
C8:0	Chr13_67639765_T_G	13	67639765	T	G	0.0744	-0.02306	0.003442	2.7723822645270996e-11
C6:0	Chr13_62715456_G_C	13	62715456	G	C	0.0757333	-0.02827	0.00422	2.7862328948924623e-11
C6:0	Chr13_62718792_G_A	13	62718792	G	A	0.0757333	-0.02827	0.00422	2.7862328948924623e-11
C10:0	Chr13_62915175_A_G	13	62915175	A	G	0.924533	0.06762	0.0101	2.846260790884587e-11
C6:0	Chr13_62748944_G_A	13	62748944	G	A	0.0757333	-0.02825	0.004219	2.8565330452528115e-11
C6:0	Chr13_62756621_A_G	13	62756621	A	G	0.0757333	-0.02825	0.004219	2.8565330452528115e-11
C6:0	Chr13_62757094_C_A	13	62757094	C	A	0.0754667	-0.02825	0.004219	2.8565330452528115e-11
C12:0	Chr13_64648620_A_G	13	64648620	A	G	0.452	-0.04243	0.006336	2.8573276932427163e-11
C6:0	Chr13_62732194_T_C	13	62732194	T	C	0.0757333	-0.02824	0.004218	2.870804934175532e-11
C6:0	Chr13_62735419_A_G	13	62735419	A	G	0.0757333	-0.02824	0.004218	2.870804934175532e-11
C6:0	Chr13_62736674_T_G	13	62736674	T	G	0.0757333	-0.02824	0.004218	2.870804934175532e-11
C6:0	Chr13_63307992_A_G	13	63307992	A	G	0.0898667	-0.02604	0.00389	2.870804934175532e-11
C10:0	Chr13_63302895_C_T	13	63302895	C	T	0.0858667	-0.06337	0.009467	2.8766556128520277e-11
C8:0	Chr13_67604009_A_T	13	67604009	A	T	0.0725333	-0.02299	0.003435	2.9286105589468586e-11
C12:0	Chr13_63986107_G_A	13	63986107	G	A	0.0768	-0.07888	0.01179	2.959500435110283e-11
C12:0	Chr13_64122383_G_A	13	64122383	G	A	0.0768	-0.07878	0.01178	3.0041756692055515e-11
C8:0	Chr13_66046969_T_TA	13	66046969	T	TA	0.616267	0.01242	0.001857	3.017513178406743e-11
C6:0	Chr13_62738059_A_G	13	62738059	A	G	0.0845333	-0.02699	0.004036	3.032591004054616e-11
C6:0	Chr13_62753157_A_G	13	62753157	A	G	0.084	-0.02699	0.004036	3.032591004054616e-11
C12:0	Chr13_65246092_G_A	13	65246092	G	A	0.744533	0.04825	0.007216	3.038552884096119e-11
C8:0	Chr13_67572841_C_T	13	67572841	C	T	0.0744	-0.02305	0.003448	3.0477443204904436e-11
C8:0	Chr13_67257335_G_A	13	67257335	G	A	0.0778667	-0.02295	0.003432	3.062973506458232e-11
C8:0	Chr13_62235700_G_A	13	62235700	G	A	0.4256	-0.01079	0.001614	3.078278942606201e-11
C8:0	Chr13_65183030_G_A	13	65183030	G	A	0.119733	-0.01841	0.002754	3.078278942606201e-11
C10:0	Chr13_63258978_G_A	13	63258978	G	A	0.0858667	-0.06366	0.009526	3.1269127953039205e-11
C10:0	Chr13_63266009_T_C	13	63266009	T	C	0.0834667	-0.06366	0.009531	3.174363404609969e-11
C6:0	Chr13_68340793_A_C	13	68340793	A	C	0.590133	-0.01541	0.002309	3.251782052758722e-11
C6:0	Chr13_62514644_C_T	13	62514644	C	T	0.0754667	-0.02824	0.004231	3.2680328880312956e-11
C6:0	Chr13_62729551_T_TG	13	62729551	T	TG	0.0845333	-0.02698	0.004035	3.281260815197729e-11
C6:0	Chr13_64233632_T_TA	13	64233632	T	TA	0.203467	-0.01891	0.002795	3.284083168180418e-11
C12:0	Chr13_65243590_G_A	13	65243590	G	A	0.2432	-0.04769	0.007153	3.458911554675985e-11
C8:0	Chr13_67475751_A_G	13	67475751	A	G	0.926133	0.02307	0.003463	3.576765530165646e-11
C10:0	Chr13_63086920_A_C	13	63086920	A	C	0.240267	-0.04324	0.006489	3.599480639177139e-11
C8:0	Chr13_67471169_A_G	13	67471169	A	G	0.926133	0.02307	0.003465	3.665110708691663e-11
C8:0	Chr13_67553984_C_G	13	67553984	C	G	0.0744	-0.02304	0.00345	3.6763528306663595e-11
C14:0	Chr13_63267570_G_A	13	63267570	G	A	0.0744	-0.1121	0.01684	3.724748526627599e-11
C8:0	Chr13_63840766_G_T	13	63840766	G	T	0.274933	-0.01349	0.002027	3.757637156978683e-11
C8:0	Chr13_61898585_AAG_A	13	61898585	AAG	A	0.0381333	-0.03679	0.005529	3.776421446307559e-11
C10:0	Chr13_63249868_AGGAG_A	13	63249868	AGGAG	A	0.0829333	-0.06389	0.009604	3.799145733269835e-11
C10:0	Chr13_63249963_C_T	13	63249963	C	T	0.0829333	-0.06389	0.009604	3.799145733269835e-11
C10:0	Chr13_63253407_C_T	13	63253407	C	T	0.0829333	-0.06389	0.009604	3.799145733269835e-11
C10:0	Chr13_63255025_G_A	13	63255025	G	A	0.0829333	-0.06389	0.009604	3.799145733269835e-11
C10:0	Chr13_63255494_G_T	13	63255494	G	T	0.0829333	-0.06389	0.009604	3.799145733269835e-11
C10:0	Chr13_63256198_G_A	13	63256198	G	A	0.0829333	-0.06389	0.009604	3.799145733269835e-11
C10:0	Chr13_63256385_C_T	13	63256385	C	T	0.0829333	-0.06389	0.009604	3.799145733269835e-11
C10:0	Chr13_63256404_T_C	13	63256404	T	C	0.0829333	-0.06389	0.009604	3.799145733269835e-11
C10:0	Chr13_63256521_C_CT	13	63256521	C	CT	0.0829333	-0.06389	0.009604	3.799145733269835e-11
C10:0	Chr13_63256552_C_A	13	63256552	C	A	0.0829333	-0.06389	0.009604	3.799145733269835e-11
C10:0	Chr13_63256584_T_C	13	63256584	T	C	0.0829333	-0.06389	0.009604	3.799145733269835e-11
C10:0	Chr13_63256690_C_T	13	63256690	C	T	0.0829333	-0.06389	0.009604	3.799145733269835e-11
C10:0	Chr13_63256902_G_A	13	63256902	G	A	0.0829333	-0.06389	0.009604	3.799145733269835e-11
C10:0	Chr13_63257470_C_T	13	63257470	C	T	0.0829333	-0.06389	0.009604	3.799145733269835e-11
C10:0	Chr13_63257489_C_T	13	63257489	C	T	0.0829333	-0.06389	0.009604	3.799145733269835e-11
C10:0	Chr13_63257492_C_T	13	63257492	C	T	0.0829333	-0.06389	0.009604	3.799145733269835e-11
C10:0	Chr13_63257559_C_T	13	63257559	C	T	0.0829333	-0.06389	0.009604	3.799145733269835e-11
C10:0	Chr13_63257832_G_T	13	63257832	G	T	0.0829333	-0.06389	0.009604	3.799145733269835e-11
C10:0	Chr13_63258325_G_A	13	63258325	G	A	0.0829333	-0.06389	0.009604	3.799145733269835e-11
C10:0	Chr13_63258747_T_C	13	63258747	T	C	0.0829333	-0.06389	0.009604	3.799145733269835e-11
C10:0	Chr13_63258998_T_C	13	63258998	T	C	0.0829333	-0.06389	0.009604	3.799145733269835e-11
C10:0	Chr13_63259375_A_G	13	63259375	A	G	0.0829333	-0.06389	0.009604	3.799145733269835e-11
C10:0	Chr13_63259488_A_G	13	63259488	A	G	0.0829333	-0.06389	0.009604	3.799145733269835e-11
C10:0	Chr13_63259659_C_T	13	63259659	C	T	0.0829333	-0.06389	0.009604	3.799145733269835e-11
C10:0	Chr13_63259873_T_C	13	63259873	T	C	0.0829333	-0.06389	0.009604	3.799145733269835e-11
C10:0	Chr13_63260067_T_C	13	63260067	T	C	0.0829333	-0.06389	0.009604	3.799145733269835e-11
C10:0	Chr13_63260074_G_A	13	63260074	G	A	0.0829333	-0.06389	0.009604	3.799145733269835e-11
C10:0	Chr13_63260172_T_C	13	63260172	T	C	0.0829333	-0.06389	0.009604	3.799145733269835e-11
C10:0	Chr13_63260176_T_C	13	63260176	T	C	0.0829333	-0.06389	0.009604	3.799145733269835e-11
C10:0	Chr13_63260929_C_G	13	63260929	C	G	0.0829333	-0.06389	0.009604	3.799145733269835e-11
C10:0	Chr13_63261086_C_G	13	63261086	C	G	0.0829333	-0.06389	0.009604	3.799145733269835e-11
C10:0	Chr13_63261253_T_TCCA	13	63261253	T	TCCA	0.0829333	-0.06389	0.009604	3.799145733269835e-11
C10:0	Chr13_63261541_C_T	13	63261541	C	T	0.0829333	-0.06389	0.009604	3.799145733269835e-11
C10:0	Chr13_63261545_G_C	13	63261545	G	C	0.0829333	-0.06389	0.009604	3.799145733269835e-11
C10:0	Chr13_63261562_A_G	13	63261562	A	G	0.0829333	-0.06389	0.009604	3.799145733269835e-11
C10:0	Chr13_63261863_T_G	13	63261863	T	G	0.0829333	-0.06389	0.009604	3.799145733269835e-11
C10:0	Chr13_63263782_G_A	13	63263782	G	A	0.0829333	-0.06389	0.009604	3.799145733269835e-11
C10:0	Chr13_63264796_G_A	13	63264796	G	A	0.0829333	-0.06389	0.009604	3.799145733269835e-11
C10:0	Chr13_63264982_G_A	13	63264982	G	A	0.0829333	-0.06389	0.009604	3.799145733269835e-11
C10:0	Chr13_63265205_G_A	13	63265205	G	A	0.0824	-0.06389	0.009604	3.799145733269835e-11
C10:0	Chr13_63265215_T_G	13	63265215	T	G	0.0829333	-0.06389	0.009604	3.799145733269835e-11
C10:0	Chr13_63265251_A_G	13	63265251	A	G	0.0829333	-0.06389	0.009604	3.799145733269835e-11
C10:0	Chr13_63265342_C_T	13	63265342	C	T	0.0826667	-0.06389	0.009604	3.799145733269835e-11
C10:0	Chr13_63265376_G_A	13	63265376	G	A	0.0824	-0.06389	0.009604	3.799145733269835e-11
C10:0	Chr13_63265393_GAC_G	13	63265393	GAC	G	0.0824	-0.06389	0.009604	3.799145733269835e-11
C10:0	Chr13_63265403_A_T	13	63265403	A	T	0.0824	-0.06389	0.009604	3.799145733269835e-11
C14:0	Chr13_65487713_C_G	13	65487713	C	G	0.0789333	-0.1099	0.01653	3.7992610279941045e-11
C14:0	Chr13_65502430_C_A	13	65502430	C	A	0.0789333	-0.1099	0.01653	3.7992610279941045e-11
C8:0	Chr13_67456894_T_C	13	67456894	T	C	0.0738667	-0.02303	0.003463	3.814272769964275e-11
C8:0	Chr13_67457725_T_C	13	67457725	T	C	0.0738667	-0.02303	0.003463	3.814272769964275e-11
C8:0	Chr13_67460269_A_G	13	67460269	A	G	0.0738667	-0.02304	0.003463	3.814272769964275e-11
C8:0	Chr13_67463007_A_G	13	67463007	A	G	0.926133	0.02303	0.003463	3.814272769964275e-11
C8:0	Chr13_67463110_C_T	13	67463110	C	T	0.926133	0.02303	0.003463	3.814272769964275e-11
C8:0	Chr13_67464227_T_C	13	67464227	T	C	0.926133	0.02303	0.003463	3.814272769964275e-11
C8:0	Chr13_67466097_A_G	13	67466097	A	G	0.926133	0.02303	0.003463	3.814272769964275e-11
C8:0	Chr13_67466915_G_A	13	67466915	G	A	0.926133	0.02303	0.003463	3.814272769964275e-11
C8:0	Chr13_67467199_C_T	13	67467199	C	T	0.0738667	-0.02303	0.003463	3.814272769964275e-11
C8:0	Chr13_67467361_C_T	13	67467361	C	T	0.0738667	-0.02303	0.003463	3.814272769964275e-11
C8:0	Chr13_67468196_T_C	13	67468196	T	C	0.926133	0.02303	0.003463	3.814272769964275e-11
C8:0	Chr13_67468206_T_C	13	67468206	T	C	0.926133	0.02303	0.003463	3.814272769964275e-11
C8:0	Chr13_67468311_G_A	13	67468311	G	A	0.926133	0.02303	0.003463	3.814272769964275e-11
C8:0	Chr13_67470241_C_T	13	67470241	C	T	0.0738667	-0.02303	0.003463	3.814272769964275e-11
C8:0	Chr13_67470322_G_A	13	67470322	G	A	0.0738667	-0.02303	0.003463	3.814272769964275e-11
C8:0	Chr13_67470324_C_T	13	67470324	C	T	0.0738667	-0.02303	0.003463	3.814272769964275e-11
C8:0	Chr13_67470450_C_A	13	67470450	C	A	0.0738667	-0.02303	0.003463	3.814272769964275e-11
C8:0	Chr13_67470709_T_C	13	67470709	T	C	0.0738667	-0.02303	0.003463	3.814272769964275e-11
C8:0	Chr13_67471734_T_C	13	67471734	T	C	0.926133	0.02303	0.003463	3.814272769964275e-11
C8:0	Chr13_67471745_T_C	13	67471745	T	C	0.926133	0.02303	0.003463	3.814272769964275e-11
C8:0	Chr13_67472330_C_A	13	67472330	C	A	0.926133	0.02303	0.003463	3.814272769964275e-11
C8:0	Chr13_67472859_A_G	13	67472859	A	G	0.926133	0.02303	0.003463	3.814272769964275e-11
C8:0	Chr13_67473098_G_A	13	67473098	G	A	0.926133	0.02303	0.003463	3.814272769964275e-11
C8:0	Chr13_67473315_A_G	13	67473315	A	G	0.926133	0.02303	0.003463	3.814272769964275e-11
C8:0	Chr13_67476237_C_G	13	67476237	C	G	0.926133	0.02303	0.003463	3.814272769964275e-11
C8:0	Chr13_67477058_T_G	13	67477058	T	G	0.926133	0.02303	0.003463	3.814272769964275e-11
C8:0	Chr13_67477287_T_C	13	67477287	T	C	0.926133	0.02303	0.003463	3.814272769964275e-11
C8:0	Chr13_67481524_A_G	13	67481524	A	G	0.926133	0.02303	0.003463	3.814272769964275e-11
C8:0	Chr13_67481992_T_C	13	67481992	T	C	0.926133	0.02303	0.003463	3.814272769964275e-11
C8:0	Chr13_67482939_A_T	13	67482939	A	T	0.926133	0.02303	0.003463	3.814272769964275e-11
C8:0	Chr13_67483193_A_G	13	67483193	A	G	0.0738667	-0.02303	0.003463	3.814272769964275e-11
C8:0	Chr13_67486090_G_C	13	67486090	G	C	0.926133	0.02303	0.003463	3.814272769964275e-11
C8:0	Chr13_67489002_C_A	13	67489002	C	A	0.0738667	-0.02303	0.003463	3.814272769964275e-11
C10:0	Chr13_63256324_G_C	13	63256324	G	C	0.0864	-0.06324	0.00951	3.8936410311306185e-11
C10:0	Chr13_63256354_C_T	13	63256354	C	T	0.0864	-0.06324	0.00951	3.8936410311306185e-11
C10:0	Chr13_63257055_CT_C	13	63257055	CT	C	0.0864	-0.06324	0.00951	3.8936410311306185e-11
C10:0	Chr13_63257087_A_G	13	63257087	A	G	0.0864	-0.06324	0.00951	3.8936410311306185e-11
C10:0	Chr13_63257163_T_C	13	63257163	T	C	0.0864	-0.06324	0.00951	3.8936410311306185e-11
C10:0	Chr13_63257197_G_A	13	63257197	G	A	0.0864	-0.06324	0.00951	3.8936410311306185e-11
C10:0	Chr13_63257221_T_G	13	63257221	T	G	0.0864	-0.06324	0.00951	3.8936410311306185e-11
C10:0	Chr13_63257283_T_A	13	63257283	T	A	0.0864	-0.06324	0.00951	3.8936410311306185e-11
C10:0	Chr13_63257389_G_A	13	63257389	G	A	0.0864	-0.06324	0.00951	3.8936410311306185e-11
C10:0	Chr13_63257422_C_T	13	63257422	C	T	0.0864	-0.06324	0.00951	3.8936410311306185e-11
C10:0	Chr13_63257482_C_G	13	63257482	C	G	0.0864	-0.06324	0.00951	3.8936410311306185e-11
C10:0	Chr13_63257517_C_A	13	63257517	C	A	0.0864	-0.06324	0.00951	3.8936410311306185e-11
C10:0	Chr13_63257605_G_T	13	63257605	G	T	0.0864	-0.06324	0.00951	3.8936410311306185e-11
C10:0	Chr13_63257626_G_A	13	63257626	G	A	0.0864	-0.06324	0.00951	3.8936410311306185e-11
C10:0	Chr13_63257781_C_T	13	63257781	C	T	0.0864	-0.06324	0.00951	3.8936410311306185e-11
C10:0	Chr13_63257908_GAA_G	13	63257908	GAA	G	0.0864	-0.06324	0.00951	3.8936410311306185e-11
C10:0	Chr13_63257931_T_C	13	63257931	T	C	0.0864	-0.06324	0.00951	3.8936410311306185e-11
C10:0	Chr13_63257937_T_C	13	63257937	T	C	0.0864	-0.06324	0.00951	3.8936410311306185e-11
C10:0	Chr13_63257989_A_G	13	63257989	A	G	0.0864	-0.06324	0.00951	3.8936410311306185e-11
C10:0	Chr13_63257998_T_C	13	63257998	T	C	0.0861333	-0.06324	0.00951	3.8936410311306185e-11
C10:0	Chr13_63258217_T_C	13	63258217	T	C	0.0861333	-0.06324	0.00951	3.8936410311306185e-11
C10:0	Chr13_63258335_A_G	13	63258335	A	G	0.0864	-0.06324	0.00951	3.8936410311306185e-11
C10:0	Chr13_63258413_C_T	13	63258413	C	T	0.0864	-0.06324	0.00951	3.8936410311306185e-11
C10:0	Chr13_63258461_A_G	13	63258461	A	G	0.0864	-0.06324	0.00951	3.8936410311306185e-11
C10:0	Chr13_63258499_A_T	13	63258499	A	T	0.0864	-0.06324	0.00951	3.8936410311306185e-11
C10:0	Chr13_63258653_A_T	13	63258653	A	T	0.0864	-0.06324	0.00951	3.8936410311306185e-11
C10:0	Chr13_63258659_C_T	13	63258659	C	T	0.0864	-0.06324	0.00951	3.8936410311306185e-11
C10:0	Chr13_63258803_CG_C	13	63258803	CG	C	0.0864	-0.06324	0.00951	3.8936410311306185e-11
C10:0	Chr13_63258837_T_C	13	63258837	T	C	0.0864	-0.06324	0.00951	3.8936410311306185e-11
C10:0	Chr13_63258878_G_A	13	63258878	G	A	0.0864	-0.06324	0.00951	3.8936410311306185e-11
C10:0	Chr13_63258894_G_T	13	63258894	G	T	0.0864	-0.06324	0.00951	3.8936410311306185e-11
C10:0	Chr13_63258959_C_G	13	63258959	C	G	0.0864	-0.06324	0.00951	3.8936410311306185e-11
C10:0	Chr13_63259414_A_T	13	63259414	A	T	0.0864	-0.06324	0.00951	3.8936410311306185e-11
C10:0	Chr13_63259849_C_T	13	63259849	C	T	0.0864	-0.06324	0.00951	3.8936410311306185e-11
C10:0	Chr13_63260188_C_T	13	63260188	C	T	0.0864	-0.06324	0.00951	3.8936410311306185e-11
C10:0	Chr13_63260306_A_G	13	63260306	A	G	0.0864	-0.06324	0.00951	3.8936410311306185e-11
C10:0	Chr13_63260904_G_A	13	63260904	G	A	0.0864	-0.06324	0.00951	3.8936410311306185e-11
C10:0	Chr13_63260993_C_T	13	63260993	C	T	0.0864	-0.06324	0.00951	3.8936410311306185e-11
C10:0	Chr13_63261112_C_CTTG	13	63261112	C	CTTG	0.0864	-0.06324	0.00951	3.8936410311306185e-11
C10:0	Chr13_63261539_G_C	13	63261539	G	C	0.0864	-0.06324	0.00951	3.8936410311306185e-11
C10:0	Chr13_63261779_A_T	13	63261779	A	T	0.0864	-0.06324	0.00951	3.8936410311306185e-11
C10:0	Chr13_63261851_C_G	13	63261851	C	G	0.0864	-0.06324	0.00951	3.8936410311306185e-11
C10:0	Chr13_63262286_A_C	13	63262286	A	C	0.0864	-0.06324	0.00951	3.8936410311306185e-11
C10:0	Chr13_63262319_A_C	13	63262319	A	C	0.0864	-0.06324	0.00951	3.8936410311306185e-11
C10:0	Chr13_63262763_C_T	13	63262763	C	T	0.0864	-0.06324	0.00951	3.8936410311306185e-11
C10:0	Chr13_63262859_A_G	13	63262859	A	G	0.0864	-0.06324	0.00951	3.8936410311306185e-11
C10:0	Chr13_63262980_G_A	13	63262980	G	A	0.0864	-0.06324	0.00951	3.8936410311306185e-11
C10:0	Chr13_63263150_G_C	13	63263150	G	C	0.0864	-0.06324	0.00951	3.8936410311306185e-11
C10:0	Chr13_63263236_G_A	13	63263236	G	A	0.0864	-0.06324	0.00951	3.8936410311306185e-11
C10:0	Chr13_63263347_C_T	13	63263347	C	T	0.0864	-0.06324	0.00951	3.8936410311306185e-11
C10:0	Chr13_63263385_T_C	13	63263385	T	C	0.0864	-0.06324	0.00951	3.8936410311306185e-11
C10:0	Chr13_63263468_TC_T	13	63263468	TC	T	0.0864	-0.06324	0.00951	3.8936410311306185e-11
C10:0	Chr13_63264572_C_T	13	63264572	C	T	0.0864	-0.06324	0.00951	3.8936410311306185e-11
C10:0	Chr13_63264582_G_A	13	63264582	G	A	0.0864	-0.06324	0.00951	3.8936410311306185e-11
C10:0	Chr13_63264596_TC_T	13	63264596	TC	T	0.0864	-0.06324	0.00951	3.8936410311306185e-11
C10:0	Chr13_63265086_A_G	13	63265086	A	G	0.0864	-0.06324	0.00951	3.8936410311306185e-11
C10:0	Chr13_63265675_A_G	13	63265675	A	G	0.0864	-0.06324	0.00951	3.8936410311306185e-11
C10:0	Chr13_63266026_C_T	13	63266026	C	T	0.0864	-0.06324	0.00951	3.8936410311306185e-11
C10:0	Chr13_63266311_C_G	13	63266311	C	G	0.0864	-0.06324	0.00951	3.8936410311306185e-11
C10:0	Chr13_63267424_A_G	13	63267424	A	G	0.0864	-0.06324	0.00951	3.8936410311306185e-11
C6:0	Chr13_63262511_G_C	13	63262511	G	C	0.0850667	-0.02678	0.004023	3.9064965936288206e-11
C12:0	Chr13_63889282_T_C	13	63889282	T	C	0.178133	-0.05508	0.008286	3.932015209930521e-11
C10:0	Chr13_63264975_C_CA	13	63264975	C	CA	0.0864	-0.06323	0.009513	3.9523869073019227e-11
C8:0	Chr13_67504668_G_A	13	67504668	G	A	0.076	-0.02287	0.003441	3.969518056103678e-11
C14:0	Chr13_63086920_A_C	13	63086920	A	C	0.240267	-0.07208	0.01084	3.975271015223687e-11
C14:0	Chr13_62235694_A_G	13	62235694	A	G	0.418933	-0.05412	0.008137	3.99293516817792e-11
C12:0	Chr13_63086946_G_A	13	63086946	G	A	0.243733	-0.05107	0.007683	4.0196419308599627e-11
C8:0	Chr13_63086943_C_T	13	63086943	C	T	0.244	-0.01443	0.002172	4.090460674325981e-11
C6:0	Chr13_65782754_A_ACT	13	65782754	A	ACT	0.2424	-0.01734	0.002612	4.1725089293060943e-11
C10:0	Chr13_66043275_C_T	13	66043275	C	T	0.0754667	-0.06655	0.01002	4.1768278821886465e-11
C10:0	Chr13_66052758_C_G	13	66052758	C	G	0.0754667	-0.06655	0.01002	4.1768278821886465e-11
C12:0	Chr13_62235694_A_G	13	62235694	A	G	0.418933	-0.03809	0.005732	4.2229899062793315e-11
C8:0	Chr13_67481279_T_C	13	67481279	T	C	0.926133	0.02302	0.003468	4.235410859751677e-11
C8:0	Chr13_63086927_G_A	13	63086927	G	A	0.244	-0.01439	0.002172	4.496932529370028e-11
C8:0	Chr13_63086938_G_A	13	63086938	G	A	0.244	-0.01439	0.002172	4.496932529370028e-11
C8:0	Chr13_67668421_G_T	13	67668421	G	T	0.0762667	-0.02263	0.003412	4.544243915833908e-11
C12:0	Chr13_63228180_G_A	13	63228180	G	A	0.465867	0.03385	0.005106	4.605303047772168e-11
C12:0	Chr13_66484121_C_A	13	66484121	C	A	0.166088	-0.06129	0.009251	4.627484466002314e-11
C10:0	Chr13_63267866_G_A	13	63267866	G	A	0.0864	-0.06297	0.009508	4.659567892796896e-11
C10:0	Chr13_63268004_A_G	13	63268004	A	G	0.0864	-0.06297	0.009508	4.659567892796896e-11
C10:0	Chr13_63268094_A_G	13	63268094	A	G	0.0864	-0.06297	0.009508	4.659567892796896e-11
C10:0	Chr13_63268379_A_T	13	63268379	A	T	0.0864	-0.06297	0.009508	4.659567892796896e-11
C8:0	Chr13_67472333_G_A	13	67472333	G	A	0.9256	0.02262	0.003417	4.703220552781643e-11
C14:0	Chr13_64639392_C_T	13	64639392	C	T	0.4096	-0.05927	0.008955	4.750311938162363e-11
C8:0	Chr13_67471328_G_C	13	67471328	G	C	0.926133	0.02299	0.003473	4.7515761115766935e-11
C8:0	Chr13_62441443_T_C	13	62441443	T	C	0.9104	0.02073	0.003134	4.895883928381329e-11
C8:0	Chr13_62448949_A_G	13	62448949	A	G	0.909333	0.02073	0.003134	4.895883928381329e-11
C8:0	Chr13_62450484_C_G	13	62450484	C	G	0.909333	0.02073	0.003134	4.895883928381329e-11
C8:0	Chr13_62450667_G_T	13	62450667	G	T	0.909333	0.02073	0.003134	4.895883928381329e-11
C8:0	Chr13_62458988_C_G	13	62458988	C	G	0.909333	0.02073	0.003134	4.895883928381329e-11
C8:0	Chr13_62459147_T_G	13	62459147	T	G	0.909333	0.02073	0.003134	4.895883928381329e-11
C8:0	Chr13_63006929_CAGGGAAGCCTTTTAGAAGGCTCTGGGGGCAGGAG_C	13	63006929	CAGGGAAGCCTTTTAGAAGGCTCTGGGGGCAGGAG	C	0.0957333	-0.02088	0.003157	4.9437422417928776e-11
C10:0	Chr13_63262231_G_A	13	63262231	G	A	0.0864	-0.06293	0.009516	4.971694024554092e-11
C8:0	Chr13_67426727_TCTC_T	13	67426727	TCTC	T	0.0738667	-0.02286	0.003458	5.018296457084244e-11
C8:0	Chr13_61913044_G_A	13	61913044	G	A	0.0653333	-0.02361	0.003572	5.0939772991710815e-11
C8:0	Chr13_61947840_G_A	13	61947840	G	A	0.0653333	-0.02361	0.003572	5.0939772991710815e-11
C8:0	Chr13_63850868_T_A	13	63850868	T	A	0.275733	-0.01338	0.002025	5.094052070802751e-11
C6:0	Chr13_63284353_C_T	13	63284353	C	T	0.0890667	-0.02559	0.003874	5.119457549493536e-11
C6:0	Chr13_62436799_G_A	13	62436799	G	A	0.0752	-0.02793	0.004228	5.17095343657473e-11
C6:0	Chr13_65782493_C_T	13	65782493	C	T	0.2432	-0.01727	0.002612	5.1933641157580805e-11
C8:0	Chr13_62441369_C_CTG	13	62441369	C	CTG	0.909333	0.02071	0.003136	5.1966671451306556e-11
C8:0	Chr13_61712622_C_T	13	61712622	C	T	0.0690667	-0.02314	0.003504	5.2226621075977616e-11
C8:0	Chr13_61729536_C_T	13	61729536	C	T	0.0690667	-0.02314	0.003504	5.2226621075977616e-11
C8:0	Chr13_67990466_C_G	13	67990466	C	G	0.0744	-0.02271	0.003438	5.248787367996361e-11
C12:0	Chr13_65782754_A_ACT	13	65782754	A	ACT	0.2424	-0.04857	0.007356	5.284061561347589e-11
C10:0	Chr13_62894983_G_T	13	62894983	G	T	0.0757333	-0.06579	0.009964	5.301365037030353e-11
C6:0	Chr13_62441939_C_T	13	62441939	C	T	0.0752	-0.02791	0.004228	5.354604528224614e-11
C6:0	Chr13_62447346_T_TG	13	62447346	T	TG	0.0752	-0.02791	0.004228	5.354604528224614e-11
C8:0	Chr13_63089255_T_C	13	63089255	T	C	0.0997333	-0.01958	0.002966	5.354604528224614e-11
C12:0	Chr13_65487713_C_G	13	65487713	C	G	0.0789333	-0.07723	0.0117	5.3891410098447353e-11
C12:0	Chr13_65502430_C_A	13	65502430	C	A	0.0789333	-0.07723	0.0117	5.3891410098447353e-11
C8:0	Chr13_63086920_A_C	13	63086920	A	C	0.240267	-0.01446	0.002192	5.435367927259962e-11
C10:0	Chr13_63262146_G_A	13	63262146	G	A	0.0861333	-0.06303	0.009555	5.521708654201346e-11
C8:0	Chr13_65289881_C_T	13	65289881	C	T	0.678933	0.01261	0.001911	5.545600993987895e-11
C8:0	Chr13_63844660_G_A	13	63844660	G	A	0.275733	-0.01335	0.002025	5.6005752055295466e-11
C8:0	Chr13_63848241_G_A	13	63848241	G	A	0.724267	0.01335	0.002025	5.600819796727226e-11
C8:0	Chr13_63848668_G_A	13	63848668	G	A	0.724267	0.01335	0.002025	5.600819796727226e-11
C8:0	Chr13_63848820_C_T	13	63848820	C	T	0.724267	0.01335	0.002025	5.600819796727226e-11
C8:0	Chr13_63854008_TGGG_T	13	63854008	TGGG	T	0.275733	-0.01335	0.002025	5.685056342764562e-11
C8:0	Chr13_68031981_A_G	13	68031981	A	G	0.0741333	-0.02275	0.003452	5.713499545068827e-11
C10:0	Chr13_65214101_G_A	13	65214101	G	A	0.260533	-0.03991	0.006056	5.7509827226110674e-11
C12:0	Chr13_65782493_C_T	13	65782493	C	T	0.2432	-0.04846	0.007356	5.838496352375655e-11
C6:0	Chr13_62350827_A_G	13	62350827	A	G	0.0752	-0.02779	0.004222	6.035945560848326e-11
C6:0	Chr13_62381915_G_A	13	62381915	G	A	0.0752	-0.02779	0.004222	6.035945560848326e-11
C6:0	Chr13_62395805_A_G	13	62395805	A	G	0.0752	-0.02779	0.004222	6.035945560848326e-11
C6:0	Chr13_62405998_G_A	13	62405998	G	A	0.0752	-0.02779	0.004222	6.035945560848326e-11
C8:0	Chr13_62727770_A_G	13	62727770	A	G	0.104533	-0.01929	0.002931	6.127007972983857e-11
C8:0	Chr13_65305766_C_G	13	65305766	C	G	0.6792	0.01259	0.001914	6.157667014718355e-11
C12:0	Chr13_63734389_A_G	13	63734389	A	G	0.092	-0.07231	0.01099	6.172934706822602e-11
C10:0	Chr13_64529939_T_C	13	64529939	T	C	0.248267	-0.0404	0.006142	6.21944706057559e-11
C10:0	Chr13_64531038_T_C	13	64531038	T	C	0.248267	-0.0404	0.006142	6.21944706057559e-11
C8:0	Chr13_65285989_A_G	13	65285989	A	G	0.6792	0.01259	0.001914	6.281848225560709e-11
C8:0	Chr13_65303174_C_T	13	65303174	C	T	0.6792	0.01259	0.001914	6.281848225560709e-11
C8:0	Chr13_65305845_A_AC	13	65305845	A	AC	0.6792	0.01259	0.001914	6.281848225560709e-11
C8:0	Chr13_65308123_C_T	13	65308123	C	T	0.6792	0.01259	0.001914	6.281848225560709e-11
C8:0	Chr13_62465972_GT_G	13	62465972	GT	G	0.909867	0.02052	0.003121	6.347438383968186e-11
C8:0	Chr13_62719766_T_C	13	62719766	T	C	0.1136	-0.01893	0.002879	6.376628277875103e-11
C10:0	Chr13_63260420_C_T	13	63260420	C	T	0.0826667	-0.0632	0.009619	6.54429371266692e-11
C8:0	Chr13_61701761_G_A	13	61701761	G	A	0.0648	-0.02373	0.003612	6.63643998782454e-11
C10:0	Chr13_63260476_T_C	13	63260476	T	C	0.0861333	-0.06256	0.009525	6.640637631568608e-11
C10:0	Chr13_63260544_C_T	13	63260544	C	T	0.0861333	-0.06256	0.009525	6.640637631568608e-11
C6:0	Chr13_65243590_G_A	13	65243590	G	A	0.2432	-0.0168	0.002557	6.654438548979834e-11
C8:0	Chr13_67917205_A_G	13	67917205	A	G	0.0741333	-0.02267	0.003451	6.669653620297602e-11
C6:0	Chr13_65155734_G_A	13	65155734	G	A	0.264267	-0.01691	0.002577	6.906860113212848e-11
C6:0	Chr13_66043275_C_T	13	66043275	C	T	0.0754667	-0.0276	0.004206	6.906860113212848e-11
C6:0	Chr13_66052758_C_G	13	66052758	C	G	0.0754667	-0.0276	0.004206	6.906860113212848e-11
C14:0	Chr13_63509737_C_G	13	63509737	C	G	0.0720486	-0.1157	0.01763	7.049283505698151e-11
C10:0	Chr13_66307813_T_TCTATAA	13	66307813	T	TCTATAA	0.0770667	-0.06643	0.01013	7.124639578383673e-11
C10:0	Chr13_62839866_G_C	13	62839866	G	C	0.079733299999999993	-0.06469	0.00987	7.272529846601473e-11
C10:0	Chr13_62839867_C_T	13	62839867	C	T	0.079733299999999993	-0.06469	0.00987	7.272529846601473e-11
C10:0	Chr13_62844569_A_T	13	62844569	A	T	0.079733299999999993	-0.06469	0.00987	7.272529846601473e-11
C10:0	Chr13_62849070_T_C	13	62849070	T	C	0.079733299999999993	-0.06469	0.00987	7.272529846601473e-11
C6:0	Chr13_63283074_C_T	13	63283074	C	T	0.0845333	-0.02602	0.003971	7.296809817680712e-11
C10:0	Chr13_62873496_G_C	13	62873496	G	C	0.079733299999999993	-0.06467	0.009868	7.345720581895118e-11
C8:0	Chr13_61943166_G_A	13	61943166	G	A	0.0656	-0.02335	0.003564	7.406937583599784e-11
C6:0	Chr13_65767496_G_C	13	65767496	G	C	0.0762667	-0.02754	0.004192	7.413430686695898e-11
C10:0	Chr13_62910175_A_G	13	62910175	A	G	0.08	-0.06483	0.009895	7.422535229273696e-11
C6:0	Chr13_63313877_T_C	13	63313877	T	C	0.0845333	-0.02601	0.003971	7.481279867280897e-11
C6:0	Chr13_65553295_CA_C	13	65553295	CA	C	0.0786667	-0.02723	0.004159	7.556369863167952e-11
C8:0	Chr13_61741738_G_C	13	61741738	G	C	0.0669333	-0.02353	0.003594	7.670423324262228e-11
C10:0	Chr13_66292283_C_T	13	66292283	C	T	0.0808	-0.06438	0.009836	7.677726050605699e-11
C10:0	Chr13_66211071_A_T	13	66211071	A	T	0.0778667	-0.06483	0.009907	7.751367868138852e-11
C14:0	Chr13_64493021_G_T	13	64493021	G	T	0.112	-0.09264	0.01416	7.789840483671681e-11
C14:0	Chr13_64493180_C_T	13	64493180	C	T	0.112	-0.09264	0.01416	7.789840483671681e-11
C14:0	Chr13_64493633_G_T	13	64493633	G	T	0.112	-0.09264	0.01416	7.789840483671681e-11
C10:0	Chr13_66192434_C_T	13	66192434	C	T	0.0778667	-0.0648	0.009908	7.947457492963884e-11
C14:0	Chr13_65032275_C_T	13	65032275	C	T	0.0773333	-0.1093	0.01671	7.990530424910182e-11
C10:0	Chr13_66171324_G_C	13	66171324	G	C	0.0754667	-0.06546	0.01002	8.191630756885573e-11
C8:0	Chr13_68060355_C_A	13	68060355	C	A	0.0736	-0.02258	0.003455	8.225909149966029e-11
C10:0	Chr13_66179440_A_T	13	66179440	A	T	0.0778667	-0.06474	0.009905	8.230198953430178e-11
C10:0	Chr13_66181239_C_G	13	66181239	C	G	0.0778667	-0.06474	0.009905	8.230198953430178e-11
C10:0	Chr13_66182863_G_A	13	66182863	G	A	0.0778667	-0.06474	0.009905	8.230198953430178e-11
C10:0	Chr13_62831542_C_T	13	62831542	C	T	0.079733299999999993	-0.06457	0.009881	8.280907930325225e-11
C10:0	Chr13_66254381_G_A	13	66254381	G	A	0.0794667	-0.0646	0.009887	8.312466492294376e-11
C8:0	Chr13_67471284_A_T	13	67471284	A	T	0.925867	0.02258	0.003458	8.476506805791097e-11
C6:0	Chr13_62495541_G_A	13	62495541	G	A	0.0754667	-0.0276	0.004227	8.561247699050997e-11
C10:0	Chr13_62894905_G_C	13	62894905	G	C	0.08	-0.06434	0.009858	8.751145938598331e-11
C6:0	Chr13_61938749_C_A	13	61938749	C	A	0.0677333	-0.0293	0.00449	8.82171186946588e-11
C6:0	Chr13_61913603_A_T	13	61913603	A	T	0.0677333	-0.02928	0.004489	8.865888160361255e-11
C6:0	Chr13_61919029_G_A	13	61919029	G	A	0.0677333	-0.02928	0.004489	8.865888160361255e-11
C12:0	Chr13_63095347_C_T	13	63095347	C	T	0.0773333	-0.07756	0.01189	8.884509683488834e-11
C14:0	Chr13_64498134_G_T	13	64498134	G	T	0.112	-0.09232	0.01415	8.914399633482667e-11
C14:0	Chr13_64501066_G_C	13	64501066	G	C	0.112	-0.09232	0.01415	8.914399633482667e-11
C12:0	Chr13_64632478_T_A	13	64632478	T	A	0.466933	-0.04103	0.00629	8.91539935730302e-11
C10:0	Chr13_63268656_A_G	13	63268656	A	G	0.0866667	-0.06056	0.009286	8.956532752216634e-11
C6:0	Chr13_61899152_C_T	13	61899152	C	T	0.0648	-0.02964	0.004546	9.044821311881899e-11
C6:0	Chr13_61902189_C_T	13	61902189	C	T	0.0648	-0.02964	0.004546	9.044821311881899e-11
C6:0	Chr13_61906868_G_A	13	61906868	G	A	0.0648	-0.02964	0.004546	9.044821311881899e-11
C6:0	Chr13_61909457_G_A	13	61909457	G	A	0.0648	-0.02964	0.004546	9.044821311881899e-11
C6:0	Chr13_61909511_A_G	13	61909511	A	G	0.0648	-0.02964	0.004546	9.044821311881899e-11
C6:0	Chr13_61930466_C_T	13	61930466	C	T	0.0648	-0.02964	0.004546	9.044821311881899e-11
C6:0	Chr13_61976910_C_T	13	61976910	C	T	0.0648	-0.02964	0.004546	9.044821311881899e-11
C6:0	Chr13_61984979_C_T	13	61984979	C	T	0.0648	-0.02964	0.004546	9.044821311881899e-11
C6:0	Chr13_61892565_C_T	13	61892565	C	T	0.0648	-0.02964	0.004547	9.135640426168009e-11
C6:0	Chr13_61898419_C_G	13	61898419	C	G	0.0648	-0.02964	0.004547	9.135640426168009e-11
C6:0	Chr13_61898598_G_A	13	61898598	G	A	0.0645333	-0.02964	0.004547	9.135640426168009e-11
C8:0	Chr13_62713841_A_C	13	62713841	A	C	0.114667	-0.01901	0.002915	9.135640426168009e-11
C8:0	Chr13_63843713_T_C	13	63843713	T	C	0.274933	-0.01318	0.002023	9.273714407983753e-11
C10:0	Chr13_66224634_A_C	13	66224634	A	C	0.079733299999999993	-0.06427	0.009862	9.280185185038368e-11
C10:0	Chr13_66226182_G_A	13	66226182	G	A	0.079733299999999993	-0.06427	0.009862	9.280185185038368e-11
C14:0	Chr13_65214101_G_A	13	65214101	G	A	0.260533	-0.06549	0.01005	9.305672698382577e-11
C10:0	Chr13_66242573_A_G	13	66242573	A	G	0.08	-0.06412	0.009846	9.56268444429413e-11
C10:0	Chr13_66243714_C_T	13	66243714	C	T	0.08	-0.06412	0.009846	9.56268444429413e-11
C14:0	Chr13_65782754_A_ACT	13	65782754	A	ACT	0.2424	-0.06767	0.01039	9.562817868193243e-11
C14:0	Chr13_65553295_CA_C	13	65553295	CA	C	0.0786667	-0.1076	0.01652	9.564420234494517e-11
C10:0	Chr13_66311630_G_A	13	66311630	G	A	0.0794667	-0.06421	0.009863	9.704784869965059e-11
C10:0	Chr13_62805855_G_A	13	62805855	G	A	0.079733299999999993	-0.0644	0.009894	9.765112326634442e-11
C10:0	Chr13_62811893_T_C	13	62811893	T	C	0.079733299999999993	-0.0644	0.009894	9.765112326634442e-11
C10:0	Chr13_62818081_G_A	13	62818081	G	A	0.079733299999999993	-0.0644	0.009894	9.765112326634442e-11
C10:0	Chr13_62822960_C_G	13	62822960	C	G	0.0824	-0.06261	0.00962	9.807017678699867e-11
C10:0	Chr13_66251128_G_A	13	66251128	G	A	0.0813333	-0.064	0.009835	9.903153625126964e-11
C10:0	Chr13_66252678_G_C	13	66252678	G	C	0.0813333	-0.064	0.009835	9.903153625126964e-11
C10:0	Chr13_66262677_G_C	13	66262677	G	C	0.0813333	-0.064	0.009835	9.903153625126964e-11
C6:0	Chr13_65785863_C_T	13	65785863	C	T	0.0781333	-0.02721	0.004182	9.931044573844858e-11
C14:0	Chr13_65782493_C_T	13	65782493	C	T	0.2432	-0.0676	0.01039	9.952477258651166e-11
C10:0	Chr13_66236639_C_T	13	66236639	C	T	0.08	-0.06413	0.009859	1.0052702727496055e-10
C6:0	Chr13_63291522_T_C	13	63291522	T	C	0.0893333	-0.02497	0.00384	1.0248116213703356e-10
C14:0	Chr13_66484121_C_A	13	66484121	C	A	0.166088	-0.08433	0.01297	1.0380454563457335e-10
C10:0	Chr13_66270222_C_T	13	66270222	C	T	0.0813333	-0.06386	0.009826	1.0410799472788707e-10
C10:0	Chr13_66270428_T_C	13	66270428	T	C	0.0813333	-0.06386	0.009826	1.0410799472788707e-10
C10:0	Chr13_66318366_T_C	13	66318366	T	C	0.0794667	-0.06392	0.009836	1.0512596546641787e-10
C10:0	Chr13_66325167_C_T	13	66325167	C	T	0.0794667	-0.06392	0.009836	1.0512596546641787e-10
C10:0	Chr13_66329344_C_T	13	66329344	C	T	0.0794667	-0.06392	0.009836	1.0512596546641787e-10
C10:0	Chr13_67494541_G_T	13	67494541	G	T	0.743733	0.04062	0.006254	1.0687518969142023e-10
C6:0	Chr13_63262146_G_A	13	63262146	G	A	0.0861333	-0.02604	0.00401	1.0723500325338935e-10
C10:0	Chr13_66790697_A_C	13	66790697	A	C	0.236	-0.03988	0.006141	1.0803306336525428e-10
C10:0	Chr13_66794459_G_A	13	66794459	G	A	0.236	-0.03988	0.006141	1.0803306336525428e-10
C10:0	Chr13_66795220_C_T	13	66795220	C	T	0.236	-0.03988	0.006141	1.0803306336525428e-10
C6:0	Chr13_61886015_C_T	13	61886015	C	T	0.0645333	-0.02962	0.004563	1.1045801779708441e-10
C14:0	Chr13_63889282_T_C	13	63889282	T	C	0.178133	-0.0758	0.01168	1.1170724107649947e-10
C12:0	Chr13_63086943_C_T	13	63086943	C	T	0.244	-0.04947	0.007622	1.1217626123254706e-10
C10:0	Chr13_64921194_C_T	13	64921194	C	T	0.0754667	-0.06494	0.01001	1.1231032584703318e-10
C10:0	Chr13_66282319_C_CCT	13	66282319	C	CCT	0.0810667	-0.06353	0.009793	1.1278107439620732e-10
C10:0	Chr13_66341746_C_T	13	66341746	C	T	0.0794667	-0.06366	0.009815	1.1387955091335411e-10
C10:0	Chr13_66345908_T_G	13	66345908	T	G	0.0794667	-0.06366	0.009815	1.1387955091335411e-10
C10:0	Chr13_66349288_C_T	13	66349288	C	T	0.0794667	-0.06366	0.009815	1.1387955091335411e-10
C10:0	Chr13_66350192_G_A	13	66350192	G	A	0.0794667	-0.06366	0.009815	1.1387955091335411e-10
C10:0	Chr13_66350921_A_AT	13	66350921	A	AT	0.0794667	-0.06366	0.009815	1.1387955091335411e-10
C10:0	Chr13_63270097_T_A	13	63270097	T	A	0.912	0.05926	0.009139	1.1441407699513851e-10
C12:0	Chr13_65032275_C_T	13	65032275	C	T	0.0773333	-0.07672	0.01183	1.1513427381568253e-10
C10:0	Chr13_63262511_G_C	13	63262511	G	C	0.0850667	-0.06216	0.00959	1.1616309971447587e-10
C10:0	Chr13_66306890_T_C	13	66306890	T	C	0.0816	-0.06353	0.009801	1.1621241976162188e-10
C6:0	Chr13_66155126_G_A	13	66155126	G	A	0.0917333	-0.02494	0.003848	1.1694605499551433e-10
C10:0	Chr13_66278485_A_G	13	66278485	A	G	0.0813333	-0.06352	0.009801	1.1737983360852758e-10
C10:0	Chr13_66283552_T_A	13	66283552	T	A	0.0813333	-0.06352	0.009801	1.1737983360852758e-10
C10:0	Chr13_66285022_G_A	13	66285022	G	A	0.0813333	-0.06352	0.009801	1.1737983360852758e-10
C10:0	Chr13_66289040_G_A	13	66289040	G	A	0.0813333	-0.06352	0.009801	1.1737983360852758e-10
C10:0	Chr13_66289664_C_CT	13	66289664	C	CT	0.0813333	-0.06352	0.009801	1.1737983360852758e-10
C10:0	Chr13_66289940_C_T	13	66289940	C	T	0.0813333	-0.06352	0.009801	1.1737983360852758e-10
C10:0	Chr13_66295205_G_A	13	66295205	G	A	0.0813333	-0.06352	0.009801	1.1737983360852758e-10
C10:0	Chr13_66296591_T_C	13	66296591	T	C	0.0813333	-0.06352	0.009801	1.1737983360852758e-10
C10:0	Chr13_66297061_C_T	13	66297061	C	T	0.0813333	-0.06352	0.009801	1.1737983360852758e-10
C8:0	Chr13_67471036_G_C	13	67471036	G	C	0.0741333	-0.02212	0.003415	1.2085589135490292e-10
C12:0	Chr13_63086927_G_A	13	63086927	G	A	0.244	-0.04937	0.00762	1.2151034024261703e-10
C12:0	Chr13_63086938_G_A	13	63086938	G	A	0.244	-0.04937	0.00762	1.2151034024261703e-10
C14:0	Chr13_63734389_A_G	13	63734389	A	G	0.092	-0.1006	0.01554	1.2230061673259905e-10
C6:0	Chr13_63177503_A_G	13	63177503	A	G	0.113867	-0.02384	0.003684	1.245388220033145e-10
C10:0	Chr13_66307243_G_A	13	66307243	G	A	0.0813333	-0.06343	0.009803	1.252598413131022e-10
C6:0	Chr13_63294177_A_C	13	63294177	A	C	0.125067	-0.02188	0.003383	1.2832727611917187e-10
C6:0	Chr13_65775277_T_C	13	65775277	T	C	0.0781333	-0.027	0.004177	1.29616757764024e-10
C10:0	Chr13_62235700_G_A	13	62235700	G	A	0.4256	-0.03113	0.00481	1.297356667292817e-10
C6:0	Chr13_64607568_G_A	13	64607568	G	A	0.125867	-0.02229	0.003449	1.3092098892998205e-10
C12:0	Chr13_64493021_G_T	13	64493021	G	T	0.112	-0.06483	0.01003	1.3102549308306373e-10
C12:0	Chr13_64493180_C_T	13	64493180	C	T	0.112	-0.06483	0.01003	1.3102549308306373e-10
C12:0	Chr13_64493633_G_T	13	64493633	G	T	0.112	-0.06483	0.01003	1.3102549308306373e-10
C14:0	Chr13_63095347_C_T	13	63095347	C	T	0.0773333	-0.1086	0.0168	1.3111643789791972e-10
C10:0	Chr13_66362452_C_T	13	66362452	C	T	0.0794667	-0.0634	0.009811	1.3296928639289753e-10
C10:0	Chr13_66363685_G_T	13	66363685	G	T	0.0792	-0.0634	0.009811	1.3296928639289753e-10
C6:0	Chr13_61925111_G_A	13	61925111	G	A	0.0650667	-0.02935	0.004544	1.3423306167398926e-10
C8:0	Chr13_66625493_G_C	13	66625493	G	C	0.1016	-0.01907	0.002952	1.3423306167398926e-10
C8:0	Chr13_66639086_A_G	13	66639086	A	G	0.101867	-0.01906	0.002951	1.355838371265508e-10
C8:0	Chr13_66626023_G_A	13	66626023	G	A	0.1016	-0.01906	0.002951	1.3694455408409371e-10
C6:0	Chr13_68352217_C_T	13	68352217	C	T	0.6008	-0.014880000000000001	0.002305	1.3832823662756078e-10
C10:0	Chr13_66379217_C_T	13	66379217	C	T	0.0794667	-0.06336	0.009821	1.4119459846447413e-10
C10:0	Chr13_66379993_T_C	13	66379993	T	C	0.0794667	-0.06336	0.009821	1.4119459846447413e-10
C10:0	Chr13_66380870_C_T	13	66380870	C	T	0.0794667	-0.06336	0.009821	1.4119459846447413e-10
C10:0	Chr13_66381721_T_C	13	66381721	T	C	0.0794667	-0.06336	0.009821	1.4119459846447413e-10
C10:0	Chr13_66381910_G_A	13	66381910	G	A	0.0794667	-0.06336	0.009821	1.4119459846447413e-10
C10:0	Chr13_66375470_T_C	13	66375470	T	C	0.0792	-0.06344	0.009834	1.419099465515442e-10
C6:0	Chr13_68379673_T_C	13	68379673	T	C	0.631467	-0.01463	0.002269	1.4468754574317977e-10
C6:0	Chr13_68340922_A_G	13	68340922	A	G	0.626133	-0.01489	0.002309	1.4614179159587277e-10
C10:0	Chr13_62922094_A_T	13	62922094	A	T	0.0899884	-0.06301	0.009774	1.484767761581856e-10
C12:0	Chr13_65553295_CA_C	13	65553295	CA	C	0.0786667	-0.0754	0.0117	1.4853754729197707e-10
C6:0	Chr13_62785233_C_T	13	62785233	C	T	0.0901333	-0.02489	0.003862	1.490943744870002e-10
C6:0	Chr13_61898585_AAG_A	13	61898585	AAG	A	0.0381333	-0.04417	0.006856	1.4984181410171796e-10
C6:0	Chr13_68379681_T_C	13	68379681	T	C	0.631467	-0.01465	0.002274	1.506030305016086e-10
C10:0	Chr13_62235708_G_A	13	62235708	G	A	0.423733	-0.03114	0.00483	1.5097110389531739e-10
C8:0	Chr13_67799477_C_T	13	67799477	C	T	0.0746667	-0.02195	0.003409	1.521067389004796e-10
C12:0	Chr13_64498134_G_T	13	64498134	G	T	0.112	-0.06458	0.01003	1.5222850439877216e-10
C12:0	Chr13_64501066_G_C	13	64501066	G	C	0.112	-0.06458	0.01003	1.5222850439877216e-10
C8:0	Chr13_69077529_T_C	13	69077529	T	C	0.0858667	-0.02124	0.003299	1.536357173237799e-10
C8:0	Chr13_67977522_T_G	13	67977522	T	G	0.0754667	-0.02189	0.003405	1.639565348374617e-10
C8:0	Chr13_67980629_TGG_TGC	13	67980629	TGG	TGC	0.0754667	-0.02189	0.003405	1.639565348374617e-10
C8:0	Chr13_67559759_G_T	13	67559759	G	T	0.0936	-0.02007	0.003124	1.6643967564548294e-10
C8:0	Chr13_67469793_C_G	13	67469793	C	G	0.0736	-0.02227	0.003466	1.6644187034563967e-10
C10:0	Chr13_63299637_CAAGGTAGGAAGA_C	13	63299637	CAAGGTAGGAAGA	C	0.0832	-0.06135	0.009547	1.676035043799127e-10
C8:0	Chr13_61738240_T_TA	13	61738240	T	TA	0.0773333	-0.02134	0.003322	1.697988081094733e-10
C8:0	Chr13_68442887_A_G	13	68442887	A	G	0.601333	-0.01194	0.001858	1.698032770541743e-10
C10:0	Chr13_62235704_G_A	13	62235704	G	A	0.422667	-0.03127	0.004865	1.7233570343693598e-10
C6:0	Chr13_63305402_C_G	13	63305402	C	G	0.280533	0.0163	0.002538	1.74573684217854e-10
C8:0	Chr13_66565920_A_G	13	66565920	A	G	0.1088	-0.01839	0.002866	1.7673623217431011e-10
C6:0	Chr13_61942162_G_A	13	61942162	G	A	0.0682667	-0.02868	0.00447	1.7761790971569332e-10
C14:0	Chr13_65775277_T_C	13	65775277	T	C	0.0781333	-0.1064	0.01658	1.7860711742834072e-10
C10:0	Chr13_62760938_C_T	13	62760938	C	T	0.0757333	-0.06461	0.01007	1.7866359671894482e-10
C10:0	Chr13_62762520_A_T	13	62762520	A	T	0.0757333	-0.06461	0.01007	1.7866359671894482e-10
C10:0	Chr13_62763862_C_T	13	62763862	C	T	0.0757333	-0.06461	0.01007	1.7866359671894482e-10
C8:0	Chr13_61972817_G_GA	13	61972817	G	GA	0.0624	-0.02419	0.003772	1.8030366078128993e-10
C8:0	Chr13_65240702_T_C	13	65240702	T	C	0.133067	-0.0169	0.002635	1.8030366078128993e-10
C12:0	Chr13_63086920_A_C	13	63086920	A	C	0.240267	-0.04921	0.007671	1.814594536264407e-10
C8:0	Chr13_67540691_A_G	13	67540691	A	G	0.0938667	-0.01998	0.003116	1.8211673415287425e-10
C6:0	Chr13_61939826_C_T	13	61939826	C	T	0.0677333	-0.02929	0.00449	1.8339725559502235e-10
C6:0	Chr13_61941460_C_T	13	61941460	C	T	0.0677333	-0.02929	0.00449	1.8339725559502235e-10
C8:0	Chr13_66510459_C_A	13	66510459	C	A	0.1088	-0.01836	0.002865	1.8487065992621574e-10
C8:0	Chr13_66529154_G_A	13	66529154	G	A	0.1088	-0.01836	0.002865	1.8487065992621574e-10
C8:0	Chr13_67551097_G_A	13	67551097	G	A	0.0936	-0.02002	0.003123	1.8672975738301147e-10
C6:0	Chr13_68429992_T_G	13	68429992	T	G	0.6256	-0.01489	0.002324	1.8766632027221858e-10
C10:0	Chr13_62748944_G_A	13	62748944	G	A	0.0757333	-0.06452	0.01007	1.8782596180638048e-10
C10:0	Chr13_62756621_A_G	13	62756621	A	G	0.0757333	-0.06452	0.01007	1.8782596180638048e-10
C10:0	Chr13_62757094_C_A	13	62757094	C	A	0.0754667	-0.06452	0.01007	1.8782596180638048e-10
C8:0	Chr13_67527711_C_T	13	67527711	C	T	0.0933333	-0.02004	0.003128	1.886075906900932e-10
C8:0	Chr13_67528934_C_A	13	67528934	C	A	0.0933333	-0.02004	0.003128	1.886075906900932e-10
C6:0	Chr13_64222978_G_A	13	64222978	G	A	0.3048	-0.01527	0.002383	1.8861004826839892e-10
C6:0	Chr13_64226728_G_A	13	64226728	G	A	0.3048	-0.01527	0.002383	1.8861004826839892e-10
C10:0	Chr13_62732194_T_C	13	62732194	T	C	0.0757333	-0.06451	0.01007	1.8876795769652918e-10
C10:0	Chr13_62735419_A_G	13	62735419	A	G	0.0757333	-0.06451	0.01007	1.8876795769652918e-10
C10:0	Chr13_62736674_T_G	13	62736674	T	G	0.0757333	-0.06451	0.01007	1.8876795769652918e-10
C6:0	Chr13_68358266_A_G	13	68358266	A	G	0.605333	-0.014880000000000001	0.002324	1.905043490910993e-10
C6:0	Chr13_61735077_C_G	13	61735077	C	G	0.0666667	-0.02837	0.00443	1.9147234407446763e-10
C14:0	Chr13_65767496_G_C	13	65767496	G	C	0.0762667	-0.1066	0.01665	1.915572681671109e-10
C6:0	Chr13_68410154_T_C	13	68410154	T	C	0.625867	-0.01476	0.002306	1.9631009615062444e-10
C6:0	Chr13_68416243_G_T	13	68416243	G	T	0.625867	-0.01476	0.002306	1.9631009615062444e-10
C6:0	Chr13_68419080_G_T	13	68419080	G	T	0.625867	-0.01476	0.002306	1.9631009615062444e-10
C6:0	Chr13_68421627_T_C	13	68421627	T	C	0.625867	-0.01476	0.002306	1.9631009615062444e-10
C6:0	Chr13_68422526_C_T	13	68422526	C	T	0.625867	-0.01476	0.002306	1.9631009615062444e-10
C6:0	Chr13_68422769_C_T	13	68422769	C	T	0.625867	-0.01476	0.002306	1.9631009615062444e-10
C6:0	Chr13_68423871_T_C	13	68423871	T	C	0.625867	-0.01476	0.002306	1.9631009615062444e-10
C6:0	Chr13_68425208_G_A	13	68425208	G	A	0.625867	-0.01476	0.002306	1.9631009615062444e-10
C6:0	Chr13_68425212_A_C	13	68425212	A	C	0.625867	-0.01476	0.002306	1.9631009615062444e-10
C6:0	Chr13_68425651_C_CAG	13	68425651	C	CAG	0.625867	-0.01476	0.002306	1.9631009615062444e-10
C6:0	Chr13_68428781_G_T	13	68428781	G	T	0.625867	-0.01476	0.002306	1.9631009615062444e-10
C6:0	Chr13_68422028_C_T	13	68422028	C	T	0.374133	0.01476	0.002306	1.9635601403267327e-10
C8:0	Chr13_62156668_G_C	13	62156668	G	C	0.409867	-0.01174	0.001834	1.9729481599368366e-10
C10:0	Chr13_62800013_G_C	13	62800013	G	C	0.0826667	-0.06168	0.009642	2.0045334118218128e-10
C8:0	Chr13_62154784_T_C	13	62154784	T	C	0.3888	-0.01175	0.001837	2.022931679935941e-10
C8:0	Chr13_67541702_C_A	13	67541702	C	A	0.0936	-0.01997	0.003122	2.0230626431110641e-10
C8:0	Chr13_67543210_C_G	13	67543210	C	G	0.0936	-0.01997	0.003122	2.0230626431110641e-10
C8:0	Chr13_67543221_G_A	13	67543221	G	A	0.0936	-0.01997	0.003122	2.0230626431110641e-10
C8:0	Chr13_67543409_A_G	13	67543409	A	G	0.0936	-0.01997	0.003122	2.0230626431110641e-10
C8:0	Chr13_67547674_G_A	13	67547674	G	A	0.0936	-0.01997	0.003122	2.0230626431110641e-10
C8:0	Chr13_67884697_T_C	13	67884697	T	C	0.784267	0.01392	0.002176	2.0230888453039718e-10
C10:0	Chr13_66388112_T_C	13	66388112	T	C	0.0792	-0.06312	0.009869	2.0245085121320972e-10
C10:0	Chr13_66392251_A_T	13	66392251	A	T	0.0792	-0.06312	0.009869	2.0245085121320972e-10
C8:0	Chr13_68340793_A_C	13	68340793	A	C	0.590133	-0.01193	0.001865	2.0331585783545835e-10
C8:0	Chr13_67534076_C_G	13	67534076	C	G	0.0936	-0.01996	0.003121	2.0432786429148735e-10
C8:0	Chr13_67534816_T_G	13	67534816	T	G	0.0936	-0.01996	0.003121	2.0432786429148735e-10
C8:0	Chr13_67536831_A_G	13	67536831	A	G	0.0936	-0.01996	0.003121	2.0432786429148735e-10
C8:0	Chr13_67537078_C_A	13	67537078	C	A	0.0936	-0.01996	0.003121	2.0432786429148735e-10
C6:0	Chr13_61863157_G_GT	13	61863157	G	GT	0.064	-0.02933	0.004588	2.0535289066793498e-10
C8:0	Chr13_68294388_C_T	13	68294388	C	T	0.0786667	-0.02197	0.003437	2.0741842905220834e-10
C10:0	Chr13_62715456_G_C	13	62715456	G	C	0.0757333	-0.06439	0.01007	2.0759862207920878e-10
C10:0	Chr13_62718792_G_A	13	62718792	G	A	0.0757333	-0.06439	0.01007	2.0759862207920878e-10
C6:0	Chr13_62772080_C_A	13	62772080	C	A	0.088	-0.02509	0.003925	2.0845899312241896e-10
C8:0	Chr13_66563331_G_A	13	66563331	G	A	0.106667	-0.01846	0.002888	2.0845899312241896e-10
C8:0	Chr13_68138415_T_C	13	68138415	T	C	0.0738667	-0.02206	0.003452	2.0950478870550343e-10
C6:0	Chr13_62247026_T_C	13	62247026	T	C	0.0757333	-0.02715	0.004175	2.0994033010464765e-10
C8:0	Chr13_68804578_C_G	13	68804578	C	G	0.165333	-0.01538	0.002407	2.1056670548187854e-10
C6:0	Chr13_63840766_G_T	13	63840766	G	T	0.274933	-0.01606	0.002514	2.1374081538865266e-10
C6:0	Chr13_68381092_T_C	13	68381092	T	C	0.630933	-0.01459	0.002284	2.1374081538865266e-10
C8:0	Chr13_67522285_G_A	13	67522285	G	A	0.0928	-0.01996	0.003126	2.1374081538865266e-10
C6:0	Chr13_68432421_C_T	13	68432421	C	T	0.622933	-0.01469	0.002299	2.138733143568216e-10
C14:0	Chr13_62922056_G_A	13	62922056	G	A	0.0744	-0.1069	0.01674	2.1394818623369222e-10
C6:0	Chr13_66171324_G_C	13	66171324	G	C	0.0754667	-0.02685	0.004204	2.1589090955067232e-10
C14:0	Chr13_62916682_G_C	13	62916682	G	C	0.0752	-0.1079	0.01689	2.1602461509272175e-10
C14:0	Chr13_62918209_T_C	13	62918209	T	C	0.0752	-0.1079	0.01689	2.1710838426725416e-10
C10:0	Chr13_66392804_G_A	13	66392804	G	A	0.0792	-0.06305	0.009874	2.171477069921488e-10
C10:0	Chr13_66397796_G_A	13	66397796	G	A	0.0792	-0.06305	0.009874	2.171477069921488e-10
C10:0	Chr13_66402745_G_A	13	66402745	G	A	0.0792	-0.06305	0.009874	2.171477069921488e-10
C10:0	Chr13_66403707_TA_T	13	66403707	TA	T	0.0792	-0.06305	0.009874	2.171477069921488e-10
C14:0	Chr13_65785863_C_T	13	65785863	C	T	0.0781333	-0.106	0.01661	2.1927248181223784e-10
C8:0	Chr13_67496257_C_A	13	67496257	C	A	0.0952	-0.01988	0.003116	2.235883770141077e-10
C8:0	Chr13_66578311_C_G	13	66578311	C	G	0.1088	-0.0183	0.002869	2.2697092765567246e-10
C10:0	Chr13_66408102_G_A	13	66408102	G	A	0.0789333	-0.06297	0.009875	2.2943987140422773e-10
C10:0	Chr13_66414253_C_T	13	66414253	C	T	0.0789333	-0.06297	0.009875	2.2943987140422773e-10
C10:0	Chr13_62800820_C_CT	13	62800820	C	CT	0.0773333	-0.06309	0.009893	2.2968640141460352e-10
C8:0	Chr13_67494141_G_A	13	67494141	G	A	0.0952	-0.01986	0.003116	2.3156090603192265e-10
C8:0	Chr13_67496167_C_A	13	67496167	C	A	0.0952	-0.01986	0.003116	2.3156090603192265e-10
C8:0	Chr13_67497306_AGCACCT_A	13	67497306	AGCACCT	A	0.0952	-0.01986	0.003116	2.3156090603192265e-10
C10:0	Chr13_62725013_T_A	13	62725013	T	A	0.079733299999999993	-0.06377	0.01001	2.340554592551518e-10
C6:0	Chr13_65242208_C_G	13	65242208	C	G	0.640533	0.01449	0.002277	2.4467183089347296e-10
C8:0	Chr13_67469839_T_C	13	67469839	T	C	0.269333	-0.01265	0.001988	2.471306506053446e-10
C8:0	Chr13_67466685_G_A	13	67466685	G	A	0.730133	0.01269	0.001994	2.471432093048042e-10
C6:0	Chr13_68432583_C_A	13	68432583	C	A	0.626133	-0.01479	0.002324	2.483709103080577e-10
C8:0	Chr13_67517214_C_T	13	67517214	C	T	0.0952	-0.01983	0.003117	2.483709103080577e-10
C6:0	Chr13_65202071_A_G	13	65202071	A	G	0.117333	-0.0223	0.003505	2.4961740797771003e-10
C10:0	Chr13_67263429_A_AT	13	67263429	A	AT	0.0741333	-0.06793	0.01068	2.5115811567111445e-10
C8:0	Chr13_67465990_A_T	13	67465990	A	T	0.729867	0.01267	0.001993	2.559445720013151e-10
C8:0	Chr13_67469809_T_G	13	67469809	T	G	0.269333	-0.01263	0.001989	2.6774126410497424e-10
C8:0	Chr13_67468618_T_TG	13	67468618	T	TG	0.730133	0.01267	0.001994	2.677446392030784e-10
C12:0	Chr13_63140316_A_C	13	63140316	A	C	0.0770667	-0.07542	0.01188	2.723077594226184e-10
C14:0	Chr13_64529939_T_C	13	64529939	T	C	0.248267	-0.06486	0.01022	2.745772394392475e-10
C14:0	Chr13_64531038_T_C	13	64531038	T	C	0.248267	-0.06486	0.01022	2.745772394392475e-10
C10:0	Chr13_66789446_G_A	13	66789446	G	A	0.0770667	-0.06304	0.009931	2.7472980184687824e-10
C6:0	Chr13_68417672_G_A	13	68417672	G	A	0.624	-0.01463	0.002305	2.772919539142209e-10
C8:0	Chr13_63177309_C_G	13	63177309	C	G	0.1608	-0.0162	0.002552	2.7731634960348317e-10
C8:0	Chr13_63177568_C_T	13	63177568	C	T	0.1608	-0.0162	0.002552	2.7731634960348317e-10
C10:0	Chr13_63313877_T_C	13	63313877	T	C	0.0845333	-0.06014	0.009476	2.7903246672022883e-10
C8:0	Chr13_67465157_C_T	13	67465157	C	T	0.729867	0.01268	0.001999	2.8150305837025225e-10
C10:0	Chr13_63283074_C_T	13	63283074	C	T	0.0845333	-0.06009	0.009476	2.8610608804334605e-10
C6:0	Chr13_68435892_A_G	13	68435892	A	G	0.616	-0.01455	0.002295	2.886258430148435e-10
C12:0	Chr13_62922056_G_A	13	62922056	G	A	0.0744	-0.07515	0.01185	2.890295078010291e-10
C6:0	Chr13_63844660_G_A	13	63844660	G	A	0.275733	-0.01591	0.002511	2.915311316373428e-10
C6:0	Chr13_63854008_TGGG_T	13	63854008	TGGG	T	0.275733	-0.01591	0.002511	2.915311316373428e-10
C6:0	Chr13_63848241_G_A	13	63848241	G	A	0.724267	0.01591	0.002511	2.9154206870720126e-10
C6:0	Chr13_63848668_G_A	13	63848668	G	A	0.724267	0.01591	0.002511	2.9154206870720126e-10
C6:0	Chr13_63848820_C_T	13	63848820	C	T	0.724267	0.01591	0.002511	2.9154206870720126e-10
C14:0	Chr13_62967197_G_T	13	62967197	G	T	0.0749333	-0.1073	0.01693	2.917579754692776e-10
C14:0	Chr13_62920181_C_T	13	62920181	C	T	0.0752	-0.1072	0.01692	2.991402444774615e-10
C8:0	Chr13_67884493_T_C	13	67884493	T	C	0.775733	0.01352	0.002134	3.0193240159978147e-10
C14:0	Chr13_62922018_C_T	13	62922018	C	T	0.0749333	-0.1072	0.01692	3.036683376984574e-10
C14:0	Chr13_62931127_G_A	13	62931127	G	A	0.0749333	-0.1072	0.01692	3.036683376984574e-10
C14:0	Chr13_62936136_G_A	13	62936136	G	A	0.0749333	-0.1072	0.01692	3.036683376984574e-10
C14:0	Chr13_62946653_G_A	13	62946653	G	A	0.0749333	-0.1072	0.01692	3.036683376984574e-10
C14:0	Chr13_62954929_G_A	13	62954929	G	A	0.0749333	-0.1072	0.01692	3.036683376984574e-10
C14:0	Chr13_62957816_A_G	13	62957816	A	G	0.0749333	-0.1072	0.01692	3.036683376984574e-10
C14:0	Chr13_62958356_A_T	13	62958356	A	T	0.0749333	-0.1072	0.01692	3.036683376984574e-10
C14:0	Chr13_62964440_G_A	13	62964440	G	A	0.0749333	-0.1072	0.01692	3.036683376984574e-10
C14:0	Chr13_62967758_C_G	13	62967758	C	G	0.0749333	-0.1072	0.01692	3.036683376984574e-10
C14:0	Chr13_62969979_G_C	13	62969979	G	C	0.0749333	-0.1072	0.01692	3.036683376984574e-10
C14:0	Chr13_62972248_T_A	13	62972248	T	A	0.0749333	-0.1072	0.01692	3.036683376984574e-10
C14:0	Chr13_62976640_G_A	13	62976640	G	A	0.0749333	-0.1072	0.01692	3.036683376984574e-10
C14:0	Chr13_62978433_C_T	13	62978433	C	T	0.0749333	-0.1072	0.01692	3.036683376984574e-10
C14:0	Chr13_62979361_G_C	13	62979361	G	C	0.0749333	-0.1072	0.01692	3.036683376984574e-10
C14:0	Chr13_62979417_C_T	13	62979417	C	T	0.0749333	-0.1072	0.01692	3.036683376984574e-10
C14:0	Chr13_62988284_T_A	13	62988284	T	A	0.0749333	-0.1072	0.01692	3.036683376984574e-10
C10:0	Chr13_63307992_A_G	13	63307992	A	G	0.0898667	-0.05879	0.009287	3.0679437634654657e-10
C8:0	Chr13_63177597_TTGTG_T	13	63177597	TTGTG	T	0.160533	-0.01593	0.002517	3.0804213238628515e-10
C6:0	Chr13_68432672_A_G	13	68432672	A	G	0.377067	0.01451	0.002293	3.1114330739775683e-10
C14:0	Chr13_62978236_T_C	13	62978236	T	C	0.0741333	-0.1076	0.017	3.1451855928613136e-10
C6:0	Chr13_68432616_G_A	13	68432616	G	A	0.6264	-0.0147	0.002322	3.157044597364381e-10
C14:0	Chr13_62903769_TGCAACTCCC_T	13	62903769	TGCAACTCCC	T	0.0752	-0.1067	0.01687	3.223778625189281e-10
C6:0	Chr13_68435905_G_A	13	68435905	G	A	0.616267	-0.0145	0.002295	3.2549040253387864e-10
C6:0	Chr13_61846559_G_A	13	61846559	G	A	0.0642667	-0.02869	0.004537	3.303759842038262e-10
C6:0	Chr13_63850868_T_A	13	63850868	T	A	0.275733	-0.01587	0.002511	3.304227114338481e-10
C8:0	Chr13_67466371_A_C	13	67466371	A	C	0.730667	0.0126	0.001995	3.320779344082627e-10
C14:0	Chr13_62968193_TTTTC_T	13	62968193	TTTTC	T	0.0749333	-0.107	0.01693	3.32324857090813e-10
C14:0	Chr13_62953222_ACC_A	13	62953222	ACC	A	0.0746667	-0.107	0.01695	3.4077427915640134e-10
C14:0	Chr13_63140316_A_C	13	63140316	A	C	0.0770667	-0.106	0.01678	3.409777921522432e-10
C6:0	Chr13_63006929_CAGGGAAGCCTTTTAGAAGGCTCTGGGGGCAGGAG_C	13	63006929	CAGGGAAGCCTTTTAGAAGGCTCTGGGGGCAGGAG	C	0.0957333	-0.0247	0.003916	3.5442440352571587e-10
C8:0	Chr13_67884738_C_T	13	67884738	C	T	0.781867	0.0136	0.002156	3.5442440352571587e-10
C10:0	Chr13_67261460_C_CAT	13	67261460	C	CAT	0.0749333	-0.06727	0.01066	3.547959770297243e-10
C10:0	Chr13_63294177_A_C	13	63294177	A	C	0.125067	-0.05091	0.008073	3.5666618268073433e-10
C6:0	Chr13_61826237_A_T	13	61826237	A	T	0.0677333	-0.02825	0.00448	3.598049579424347e-10
C6:0	Chr13_61826924_G_A	13	61826924	G	A	0.0677333	-0.02825	0.00448	3.598049579424347e-10
C10:0	Chr13_65542056_C_CCCTCACAGGAGCTCAAATTT	13	65542056	C	CCCTCACAGGAGCTCAAATTT	0.0701333	-0.06539	0.01037	3.6020849231805056e-10
C8:0	Chr13_67463268_G_A	13	67463268	G	A	0.730133	0.01257	0.001994	3.615988813095129e-10
C8:0	Chr13_67464269_T_C	13	67464269	T	C	0.730133	0.01257	0.001994	3.615988813095129e-10
C8:0	Chr13_67464466_A_G	13	67464466	A	G	0.730133	0.01257	0.001994	3.615988813095129e-10
C8:0	Chr13_67464608_A_G	13	67464608	A	G	0.730133	0.01257	0.001994	3.615988813095129e-10
C8:0	Chr13_67464625_C_G	13	67464625	C	G	0.730133	0.01257	0.001994	3.615988813095129e-10
C8:0	Chr13_67464986_C_T	13	67464986	C	T	0.730133	0.01257	0.001994	3.615988813095129e-10
C8:0	Chr13_67465007_T_C	13	67465007	T	C	0.730133	0.01257	0.001994	3.615988813095129e-10
C8:0	Chr13_67465335_A_G	13	67465335	A	G	0.730133	0.01257	0.001994	3.615988813095129e-10
C8:0	Chr13_67465593_C_T	13	67465593	C	T	0.730133	0.01257	0.001994	3.615988813095129e-10
C8:0	Chr13_67465941_C_T	13	67465941	C	T	0.730133	0.01257	0.001994	3.615988813095129e-10
C8:0	Chr13_67466117_C_T	13	67466117	C	T	0.730133	0.01257	0.001994	3.615988813095129e-10
C8:0	Chr13_67466746_G_A	13	67466746	G	A	0.730133	0.01257	0.001994	3.615988813095129e-10
C8:0	Chr13_67466971_T_C	13	67466971	T	C	0.730133	0.01257	0.001994	3.615988813095129e-10
C8:0	Chr13_67467075_A_G	13	67467075	A	G	0.730133	0.01257	0.001994	3.615988813095129e-10
C8:0	Chr13_67467669_C_G	13	67467669	C	G	0.730133	0.01257	0.001994	3.615988813095129e-10
C8:0	Chr13_67467905_A_G	13	67467905	A	G	0.730133	0.01257	0.001994	3.615988813095129e-10
C8:0	Chr13_67468214_C_T	13	67468214	C	T	0.730133	0.01257	0.001994	3.615988813095129e-10
C8:0	Chr13_67468471_AG_A	13	67468471	AG	A	0.730133	0.01257	0.001994	3.615988813095129e-10
C8:0	Chr13_67468746_T_G	13	67468746	T	G	0.730133	0.01257	0.001994	3.615988813095129e-10
C8:0	Chr13_67469164_C_T	13	67469164	C	T	0.730133	0.01257	0.001994	3.615988813095129e-10
C8:0	Chr13_67477117_T_A	13	67477117	T	A	0.730133	0.01257	0.001994	3.615988813095129e-10
C8:0	Chr13_67467272_C_T	13	67467272	C	T	0.269867	-0.01257	0.001994	3.6163875893080714e-10
C8:0	Chr13_67467510_A_G	13	67467510	A	G	0.269867	-0.01257	0.001994	3.6163875893080714e-10
C8:0	Chr13_67469924_G_A	13	67469924	G	A	0.269867	-0.01257	0.001994	3.6163875893080714e-10
C10:0	Chr13_63284353_C_T	13	63284353	C	T	0.0890667	-0.05829	0.009246	3.638041977208882e-10
C6:0	Chr13_68340869_G_C	13	68340869	G	C	0.624533	-0.01452	0.002305	3.670795896826289e-10
C6:0	Chr13_65159011_C_T	13	65159011	C	T	0.120533	-0.02145	0.003404	3.6891891588266187e-10
C8:0	Chr13_67466265_C_T	13	67466265	C	T	0.730133	0.01257	0.001995	3.6892342549279793e-10
C8:0	Chr13_67541605_A_G	13	67541605	A	G	0.0938667	-0.01956	0.003105	3.726344396277815e-10
C6:0	Chr13_64575243_C_T	13	64575243	C	T	0.126133	-0.02158	0.003425	3.726617515701694e-10
C6:0	Chr13_61847069_T_C	13	61847069	T	C	0.0650667	-0.02854	0.00453	3.7450624183358865e-10
C8:0	Chr13_64523576_T_C	13	64523576	T	C	0.3712	-0.01169	0.001856	3.7450624183358865e-10
C6:0	Chr13_66307813_T_TCTATAA	13	66307813	T	TCTATAA	0.0770667	-0.02679	0.004253	3.745474030416715e-10
C6:0	Chr13_68352036_G_C	13	68352036	G	C	0.613067	-0.01452	0.002305	3.782781634632304e-10
C6:0	Chr13_61830111_C_A	13	61830111	C	A	0.0648	-0.02858	0.004539	3.8017837822631326e-10
C6:0	Chr13_61831135_C_T	13	61831135	C	T	0.0648	-0.02858	0.004539	3.8017837822631326e-10
C6:0	Chr13_61832117_A_T	13	61832117	A	T	0.0648	-0.02858	0.004539	3.8017837822631326e-10
C6:0	Chr13_61834519_T_C	13	61834519	T	C	0.0648	-0.02858	0.004539	3.8017837822631326e-10
C6:0	Chr13_61837416_T_A	13	61837416	T	A	0.0648	-0.02858	0.004539	3.8017837822631326e-10
C6:0	Chr13_61850866_G_A	13	61850866	G	A	0.0648	-0.02858	0.004539	3.8017837822631326e-10
C6:0	Chr13_61851387_C_T	13	61851387	C	T	0.0648	-0.02858	0.004539	3.8017837822631326e-10
C6:0	Chr13_61856748_G_C	13	61856748	G	C	0.0648	-0.02858	0.004539	3.8017837822631326e-10
C6:0	Chr13_61856822_A_AT	13	61856822	A	AT	0.0648	-0.02858	0.004539	3.8017837822631326e-10
C6:0	Chr13_61857136_C_T	13	61857136	C	T	0.0648	-0.02858	0.004539	3.8017837822631326e-10
C6:0	Chr13_61861187_A_C	13	61861187	A	C	0.0648	-0.02858	0.004539	3.8017837822631326e-10
C6:0	Chr13_61861199_G_A	13	61861199	G	A	0.0648	-0.02858	0.004539	3.8017837822631326e-10
C6:0	Chr13_61861453_T_A	13	61861453	T	A	0.0648	-0.02858	0.004539	3.8017837822631326e-10
C6:0	Chr13_61861625_A_G	13	61861625	A	G	0.0648	-0.02858	0.004539	3.8017837822631326e-10
C6:0	Chr13_61864819_A_G	13	61864819	A	G	0.0648	-0.02858	0.004539	3.8017837822631326e-10
C6:0	Chr13_61865441_G_T	13	61865441	G	T	0.0648	-0.02858	0.004539	3.8017837822631326e-10
C6:0	Chr13_61866082_G_A	13	61866082	G	A	0.0648	-0.02858	0.004539	3.8017837822631326e-10
C6:0	Chr13_61871270_C_T	13	61871270	C	T	0.0648	-0.02858	0.004539	3.8017837822631326e-10
C6:0	Chr13_61872737_G_A	13	61872737	G	A	0.0648	-0.02858	0.004539	3.8017837822631326e-10
C6:0	Chr13_61876721_TA_T	13	61876721	TA	T	0.0648	-0.02858	0.004539	3.8017837822631326e-10
C8:0	Chr13_64496757_G_A	13	64496757	G	A	0.218933	-0.0138	0.002191	3.840075558083291e-10
C8:0	Chr13_64500844_G_A	13	64500844	G	A	0.2192	-0.0138	0.002191	3.840075558083291e-10
C12:0	Chr13_65767496_G_C	13	65767496	G	C	0.0762667	-0.07425	0.01179	3.843173804241527e-10
C6:0	Chr13_61822909_C_T	13	61822909	C	T	0.0648	-0.02858	0.00454	3.859366154206221e-10
C10:0	Chr13_66764376_C_A	13	66764376	C	A	0.0776	-0.06259	0.009944	3.8620525807897847e-10
C8:0	Chr13_63237192_C_A	13	63237192	C	A	0.3624	-0.01199	0.001905	3.9178226345691413e-10
C8:0	Chr13_62508143_G_A	13	62508143	G	A	0.115733	-0.01667	0.002652	4.037411324303231e-10
C8:0	Chr13_66291715_A_G	13	66291715	A	G	0.138133	-0.01656	0.002634	4.037411324303231e-10
C6:0	Chr13_68401071_A_G	13	68401071	A	G	0.6272	-0.01448	0.002303	4.058187207859836e-10
C14:0	Chr13_62894983_G_T	13	62894983	G	T	0.0757333	-0.1045	0.01663	4.1095253250680095e-10
C8:0	Chr13_67441917_G_A	13	67441917	G	A	0.0778667	-0.02141	0.003407	4.1191628682634966e-10
C14:0	Chr13_65288305_C_CCTGA	13	65288305	C	CCTGA	0.678133	0.05833	0.009281	4.1281260466874985e-10
C8:0	Chr13_62152416_A_C	13	62152416	A	C	0.3888	-0.01174	0.001837	4.22334531431791e-10
C6:0	Chr13_63843713_T_C	13	63843713	T	C	0.274933	-0.01575	0.002508	4.2236893363342424e-10
C8:0	Chr13_67465890_A_G	13	67465890	A	G	0.730133	0.01252	0.001994	4.2236893363342424e-10
C8:0	Chr13_63271655_G_A	13	63271655	G	A	0.501867	0.01172	0.001867	4.2449626891420815e-10
C8:0	Chr13_66625297_C_A	13	66625297	C	A	0.3168	-0.0118	0.001879	4.30922137824734e-10
C8:0	Chr13_66640346_C_T	13	66640346	C	T	0.3168	-0.0118	0.001879	4.30922137824734e-10
C8:0	Chr13_67493184_T_C	13	67493184	T	C	0.718667	0.01289	0.002054	4.3964894187148353e-10
C8:0	Chr13_63248444_T_G	13	63248444	T	G	0.345333	-0.01186	0.001892	4.4855287759500667e-10
C6:0	Chr13_68428260_T_C	13	68428260	T	C	0.6256	-0.01442	0.0023	4.507184054131895e-10
C6:0	Chr13_68428600_G_A	13	68428600	G	A	0.6256	-0.01442	0.0023	4.5359106965603275e-10
C10:0	Chr13_66046969_T_TA	13	66046969	T	TA	0.616267	0.03447	0.0055	4.5824413093669406e-10
C6:0	Chr13_61701761_G_A	13	61701761	G	A	0.0648	-0.02807	0.00448	4.6224880656267537e-10
C6:0	Chr13_68433457_G_A	13	68433457	G	A	0.616	-0.0144	0.0023	4.739817214804749e-10
C6:0	Chr13_68433516_G_A	13	68433516	G	A	0.616	-0.0144	0.0023	4.739817214804749e-10
C12:0	Chr13_65785863_C_T	13	65785863	C	T	0.0781333	-0.07367	0.01176	4.743677755372587e-10
C6:0	Chr13_68399386_A_G	13	68399386	A	G	0.633067	-0.01429	0.002282	4.788837270404429e-10
C6:0	Chr13_68399388_C_T	13	68399388	C	T	0.633067	-0.01429	0.002282	4.788837270404429e-10
C10:0	Chr13_63291522_T_C	13	63291522	T	C	0.0893333	-0.05735	0.009165	4.890227285574388e-10
C10:0	Chr13_65155734_G_A	13	65155734	G	A	0.264267	-0.03842	0.006141	4.909109634112267e-10
C14:0	Chr13_64906333_C_T	13	64906333	C	T	0.0736	-0.1055	0.01687	5.015075484296733e-10
C10:0	Chr13_66292517_G_A	13	66292517	G	A	0.1096	-0.05307	0.008488	5.036484346939823e-10
C12:0	Chr13_65775277_T_C	13	65775277	T	C	0.0781333	-0.07345	0.01175	5.063187778419104e-10
C6:0	Chr13_65288305_C_CCTGA	13	65288305	C	CCTGA	0.678133	0.01471	0.002354	5.084462689571025e-10
C14:0	Chr13_62915175_A_G	13	62915175	A	G	0.924533	0.1052	0.01684	5.086696365305784e-10
C6:0	Chr13_68352066_C_T	13	68352066	C	T	0.606667	-0.01429	0.002287	5.135706984193636e-10
C6:0	Chr13_68352087_A_G	13	68352087	A	G	0.606933	-0.01429	0.002287	5.136802250985826e-10
C6:0	Chr13_63262077_G_T	13	63262077	G	T	0.0570667	-0.03469	0.005553	5.1874689191325e-10
C10:0	Chr13_66618789_C_G	13	66618789	C	G	0.0776	-0.06203	0.00993	5.217876763499334e-10
C10:0	Chr13_66592175_G_C	13	66592175	G	C	0.0776	-0.06201	0.00993	5.27046434209554e-10
C10:0	Chr13_66596607_C_T	13	66596607	C	T	0.0776	-0.06201	0.00993	5.27046434209554e-10
C10:0	Chr13_66600780_G_A	13	66600780	G	A	0.0776	-0.06201	0.00993	5.27046434209554e-10
C6:0	Chr13_64529939_T_C	13	64529939	T	C	0.248267	-0.01612	0.002583	5.402270686993824e-10
C6:0	Chr13_64531038_T_C	13	64531038	T	C	0.248267	-0.01612	0.002583	5.402270686993824e-10
C6:0	Chr13_65542056_C_CCCTCACAGGAGCTCAAATTT	13	65542056	C	CCCTCACAGGAGCTCAAATTT	0.0701333	-0.02715	0.004351	5.428352466655978e-10
C10:0	Chr13_66882631_T_A	13	66882631	T	A	0.0770667	-0.06234	0.00999	5.429635034489238e-10
C10:0	Chr13_66884305_CA_C	13	66884305	CA	C	0.0770667	-0.06234	0.00999	5.429635034489238e-10
C12:0	Chr13_62916682_G_C	13	62916682	G	C	0.0752	-0.07469	0.01197	5.43233853862818e-10
C12:0	Chr13_62918209_T_C	13	62918209	T	C	0.0752	-0.07468	0.01197	5.43233853862818e-10
C6:0	Chr13_67263429_A_AT	13	67263429	A	AT	0.0741333	-0.02795	0.00448	5.481649295982783e-10
C8:0	Chr13_66583676_T_C	13	66583676	T	C	0.1088	-0.01782	0.002857	5.481649295982783e-10
C6:0	Chr13_68352060_C_CT	13	68352060	C	CT	0.6064	-0.01427	0.002288	5.48222976437933e-10
C8:0	Chr13_67511185_AT_A	13	67511185	AT	A	0.101867	-0.01866	0.002991	5.564743433255786e-10
C6:0	Chr13_63069080_T_TCAGTCGCTCAGTC	13	63069080	T	TCAGTCGCTCAGTC	0.0704	-0.02626	0.004211	5.565593540400043e-10
C10:0	Chr13_66718767_G_C	13	66718767	G	C	0.0778667	-0.06191	0.009929	5.568875637847461e-10
C10:0	Chr13_66722006_C_T	13	66722006	C	T	0.0778667	-0.06191	0.009929	5.568875637847461e-10
C8:0	Chr13_66629108_C_T	13	66629108	C	T	0.392267	-0.01123	0.001802	5.592721084016805e-10
C10:0	Chr13_62729551_T_TG	13	62729551	T	TG	0.0845333	-0.06004	0.009631	5.62275517717651e-10
C10:0	Chr13_62738059_A_G	13	62738059	A	G	0.0845333	-0.06005	0.009631	5.62275517717651e-10
C10:0	Chr13_62753157_A_G	13	62753157	A	G	0.084	-0.06005	0.009631	5.62275517717651e-10
C6:0	Chr13_68444653_G_A	13	68444653	G	A	0.6232	-0.01439	0.00231	5.821677855101677e-10
C6:0	Chr13_68447900_GCA_G	13	68447900	GCA	G	0.621867	-0.01433	0.002301	5.880370204306755e-10
C6:0	Chr13_68403417_G_C	13	68403417	G	C	0.3728	0.01427	0.002292	5.909938404863455e-10
C6:0	Chr13_68403903_G_T	13	68403903	G	T	0.3728	0.01427	0.002292	5.909938404863455e-10
C6:0	Chr13_68397373_T_G	13	68397373	T	G	0.6272	-0.01427	0.002292	5.910007392586145e-10
C6:0	Chr13_68399925_G_T	13	68399925	G	T	0.6272	-0.01427	0.002292	5.910007392586145e-10
C6:0	Chr13_68401757_A_C	13	68401757	A	C	0.6272	-0.01427	0.002292	5.910007392586145e-10
C6:0	Chr13_68401779_A_C	13	68401779	A	C	0.6272	-0.01427	0.002292	5.910007392586145e-10
C6:0	Chr13_68401806_G_A	13	68401806	G	A	0.6272	-0.01427	0.002292	5.910007392586145e-10
C6:0	Chr13_68402013_T_C	13	68402013	T	C	0.6272	-0.01427	0.002292	5.910007392586145e-10
C6:0	Chr13_68402103_GA_GG	13	68402103	GA	GG	0.6272	-0.01427	0.002292	5.910007392586145e-10
C6:0	Chr13_68402519_A_G	13	68402519	A	G	0.6272	-0.01427	0.002292	5.910007392586145e-10
C6:0	Chr13_68404525_C_T	13	68404525	C	T	0.6272	-0.01427	0.002292	5.910007392586145e-10
C6:0	Chr13_68406665_T_C	13	68406665	T	C	0.6272	-0.01427	0.002292	5.910007392586145e-10
C12:0	Chr13_62967197_G_T	13	62967197	G	T	0.0749333	-0.07467	0.01199	5.91694836781363e-10
C12:0	Chr13_64906333_C_T	13	64906333	C	T	0.0736	-0.07433	0.01194	5.920520740118844e-10
C6:0	Chr13_62719766_T_C	13	62719766	T	C	0.1136	-0.02223	0.003571	5.969522602798274e-10
C6:0	Chr13_67261460_C_CAT	13	67261460	C	CAT	0.0749333	-0.02785	0.004474	5.999679976819083e-10
C14:0	Chr13_63266009_T_C	13	63266009	T	C	0.0834667	-0.09889	0.01589	6.000589935788351e-10
C12:0	Chr13_62920181_C_T	13	62920181	C	T	0.0752	-0.07459	0.01199	6.036562383106551e-10
C10:0	Chr13_66692458_C_G	13	66692458	C	G	0.0778667	-0.06174	0.009924	6.125705108378162e-10
C12:0	Chr13_62922018_C_T	13	62922018	C	T	0.0749333	-0.07456	0.01199	6.158890739913571e-10
C12:0	Chr13_62931127_G_A	13	62931127	G	A	0.0749333	-0.07456	0.01199	6.158890739913571e-10
C12:0	Chr13_62936136_G_A	13	62936136	G	A	0.0749333	-0.07456	0.01199	6.158890739913571e-10
C12:0	Chr13_62946653_G_A	13	62946653	G	A	0.0749333	-0.07456	0.01199	6.158890739913571e-10
C12:0	Chr13_62954929_G_A	13	62954929	G	A	0.0749333	-0.07456	0.01199	6.158890739913571e-10
C12:0	Chr13_62957816_A_G	13	62957816	A	G	0.0749333	-0.07456	0.01199	6.158890739913571e-10
C12:0	Chr13_62958356_A_T	13	62958356	A	T	0.0749333	-0.07456	0.01199	6.158890739913571e-10
C12:0	Chr13_62964440_G_A	13	62964440	G	A	0.0749333	-0.07456	0.01199	6.158890739913571e-10
C12:0	Chr13_62967758_C_G	13	62967758	C	G	0.0749333	-0.07456	0.01199	6.158890739913571e-10
C12:0	Chr13_62969979_G_C	13	62969979	G	C	0.0749333	-0.07456	0.01199	6.158890739913571e-10
C12:0	Chr13_62972248_T_A	13	62972248	T	A	0.0749333	-0.07456	0.01199	6.158890739913571e-10
C12:0	Chr13_62976640_G_A	13	62976640	G	A	0.0749333	-0.07456	0.01199	6.158890739913571e-10
C12:0	Chr13_62978433_C_T	13	62978433	C	T	0.0749333	-0.07456	0.01199	6.158890739913571e-10
C12:0	Chr13_62979361_G_C	13	62979361	G	C	0.0749333	-0.07456	0.01199	6.158890739913571e-10
C12:0	Chr13_62979417_C_T	13	62979417	C	T	0.0749333	-0.07456	0.01199	6.158890739913571e-10
C12:0	Chr13_62988284_T_A	13	62988284	T	A	0.0749333	-0.07456	0.01199	6.158890739913571e-10
C8:0	Chr13_63237199_T_C	13	63237199	T	C	0.554933	0.01161	0.001868	6.213941692373229e-10
C10:0	Chr13_64565511_C_T	13	64565511	C	T	0.1152	-0.05246	0.008436	6.217053162198608e-10
C8:0	Chr13_63237200_G_A	13	63237200	G	A	0.554933	0.01161	0.001868	6.245191092344476e-10
C10:0	Chr13_64619925_C_T	13	64619925	C	T	0.116	-0.05261	0.008462	6.249922056746084e-10
C6:0	Chr13_68393018_G_GGAGTA	13	68393018	G	GGAGTA	0.6272	-0.01425	0.002293	6.276598000387952e-10
C6:0	Chr13_68393254_G_C	13	68393254	G	C	0.6272	-0.01425	0.002293	6.276598000387952e-10
C10:0	Chr13_64599083_G_A	13	64599083	G	A	0.116	-0.05261	0.008462	6.281350389951025e-10
C10:0	Chr13_64602767_A_G	13	64602767	A	G	0.116	-0.05261	0.008462	6.281350389951025e-10
C10:0	Chr13_64611733_C_T	13	64611733	C	T	0.116	-0.05261	0.008462	6.281350389951025e-10
C10:0	Chr13_64625080_T_C	13	64625080	T	C	0.116	-0.05261	0.008462	6.281350389951025e-10
C10:0	Chr13_64625849_G_A	13	64625849	G	A	0.116	-0.05261	0.008462	6.281350389951025e-10
C10:0	Chr13_64626189_G_T	13	64626189	G	T	0.116	-0.05261	0.008462	6.281350389951025e-10
C10:0	Chr13_64626909_G_A	13	64626909	G	A	0.116	-0.05261	0.008462	6.281350389951025e-10
C10:0	Chr13_64627488_T_G	13	64627488	T	G	0.116	-0.05261	0.008462	6.281350389951025e-10
C10:0	Chr13_64633631_T_C	13	64633631	T	C	0.116	-0.05261	0.008462	6.281350389951025e-10
C10:0	Chr13_64635652_A_T	13	64635652	A	T	0.116267	-0.05261	0.008462	6.281350389951025e-10
C10:0	Chr13_64639171_A_G	13	64639171	A	G	0.116	-0.05261	0.008462	6.281350389951025e-10
C10:0	Chr13_65288305_C_CCTGA	13	65288305	C	CCTGA	0.678133	0.03478	0.005594	6.281497209187524e-10
C6:0	Chr13_68544992_G_A	13	68544992	G	A	0.368533	0.01435	0.002309	6.310288489882305e-10
C6:0	Chr13_68547810_C_T	13	68547810	C	T	0.368533	0.01435	0.002309	6.340034523311203e-10
C8:0	Chr13_67797118_A_G	13	67797118	A	G	0.0786667	-0.02092	0.003367	6.40381668961611e-10
C6:0	Chr13_68399539_T_G	13	68399539	T	G	0.627467	-0.01425	0.002293	6.436023155753603e-10
C14:0	Chr13_65242208_C_G	13	65242208	C	G	0.640533	0.05595	0.009005	6.441485042766327e-10
C6:0	Chr13_68447074_A_G	13	68447074	A	G	0.6224	-0.01435	0.002309	6.468541641851076e-10
C10:0	Chr13_66455502_C_T	13	66455502	C	T	0.0778667	-0.06151	0.009902	6.473048739649213e-10
C10:0	Chr13_66456102_G_T	13	66456102	G	T	0.0778667	-0.06151	0.009902	6.473048739649213e-10
C10:0	Chr13_66460384_A_T	13	66460384	A	T	0.0778667	-0.06151	0.009902	6.473048739649213e-10
C10:0	Chr13_66462636_A_T	13	66462636	A	T	0.0778667	-0.06151	0.009902	6.473048739649213e-10
C10:0	Chr13_66471290_T_C	13	66471290	T	C	0.0778667	-0.06151	0.009902	6.473048739649213e-10
C10:0	Chr13_66480046_C_G	13	66480046	C	G	0.0778667	-0.06151	0.009902	6.473048739649213e-10
C14:0	Chr13_63302895_C_T	13	63302895	C	T	0.0858667	-0.09812	0.01579	6.474105098460339e-10
C6:0	Chr13_61940611_G_A	13	61940611	G	A	0.0682667	-0.02719	0.004378	6.500923939312878e-10
C14:0	Chr13_67494541_G_T	13	67494541	G	T	0.743733	0.06448	0.01038	6.556532055644933e-10
C10:0	Chr13_65242208_C_G	13	65242208	C	G	0.640533	0.03367	0.005421	6.566784154806673e-10
C6:0	Chr13_68450362_A_G	13	68450362	A	G	0.622667	-0.01433	0.002308	6.632700025296858e-10
C8:0	Chr13_64621429_A_G	13	64621429	A	G	0.656267	0.01177	0.001897	6.63507715920739e-10
C12:0	Chr13_62953222_ACC_A	13	62953222	ACC	A	0.0746667	-0.07448	0.012	6.741405554670951e-10
C6:0	Chr13_61926103_C_T	13	61926103	C	T	0.0682667	-0.02717	0.004376	6.743782487635447e-10
C6:0	Chr13_61913044_G_A	13	61913044	G	A	0.0653333	-0.0275	0.004432	6.801191500649616e-10
C6:0	Chr13_61947840_G_A	13	61947840	G	A	0.0653333	-0.0275	0.004432	6.801191500649616e-10
C6:0	Chr13_66254381_G_A	13	66254381	G	A	0.0794667	-0.02577	0.004154	6.835401153966993e-10
C8:0	Chr13_67821343_T_G	13	67821343	T	G	0.0786667	-0.02089	0.003367	6.835401153966993e-10
C14:0	Chr13_63258978_G_A	13	63258978	G	A	0.0858667	-0.0985	0.01588	6.870573727033366e-10
C14:0	Chr13_63249868_AGGAG_A	13	63249868	AGGAG	A	0.0829333	-0.09931	0.01601	6.871602739846032e-10
C14:0	Chr13_63249963_C_T	13	63249963	C	T	0.0829333	-0.09931	0.01601	6.871602739846032e-10
C14:0	Chr13_63253407_C_T	13	63253407	C	T	0.0829333	-0.09931	0.01601	6.871602739846032e-10
C14:0	Chr13_63255025_G_A	13	63255025	G	A	0.0829333	-0.09931	0.01601	6.871602739846032e-10
C14:0	Chr13_63255494_G_T	13	63255494	G	T	0.0829333	-0.09931	0.01601	6.871602739846032e-10
C14:0	Chr13_63256198_G_A	13	63256198	G	A	0.0829333	-0.09931	0.01601	6.871602739846032e-10
C14:0	Chr13_63256385_C_T	13	63256385	C	T	0.0829333	-0.09931	0.01601	6.871602739846032e-10
C14:0	Chr13_63256404_T_C	13	63256404	T	C	0.0829333	-0.09931	0.01601	6.871602739846032e-10
C14:0	Chr13_63256521_C_CT	13	63256521	C	CT	0.0829333	-0.09931	0.01601	6.871602739846032e-10
C14:0	Chr13_63256552_C_A	13	63256552	C	A	0.0829333	-0.09931	0.01601	6.871602739846032e-10
C14:0	Chr13_63256584_T_C	13	63256584	T	C	0.0829333	-0.09931	0.01601	6.871602739846032e-10
C14:0	Chr13_63256690_C_T	13	63256690	C	T	0.0829333	-0.09931	0.01601	6.871602739846032e-10
C14:0	Chr13_63256902_G_A	13	63256902	G	A	0.0829333	-0.09931	0.01601	6.871602739846032e-10
C14:0	Chr13_63257470_C_T	13	63257470	C	T	0.0829333	-0.09931	0.01601	6.871602739846032e-10
C14:0	Chr13_63257489_C_T	13	63257489	C	T	0.0829333	-0.09931	0.01601	6.871602739846032e-10
C14:0	Chr13_63257492_C_T	13	63257492	C	T	0.0829333	-0.09931	0.01601	6.871602739846032e-10
C14:0	Chr13_63257559_C_T	13	63257559	C	T	0.0829333	-0.09931	0.01601	6.871602739846032e-10
C14:0	Chr13_63257832_G_T	13	63257832	G	T	0.0829333	-0.09931	0.01601	6.871602739846032e-10
C14:0	Chr13_63258325_G_A	13	63258325	G	A	0.0829333	-0.09931	0.01601	6.871602739846032e-10
C14:0	Chr13_63258747_T_C	13	63258747	T	C	0.0829333	-0.09931	0.01601	6.871602739846032e-10
C14:0	Chr13_63258998_T_C	13	63258998	T	C	0.0829333	-0.09931	0.01601	6.871602739846032e-10
C14:0	Chr13_63259375_A_G	13	63259375	A	G	0.0829333	-0.09931	0.01601	6.871602739846032e-10
C14:0	Chr13_63259488_A_G	13	63259488	A	G	0.0829333	-0.09931	0.01601	6.871602739846032e-10
C14:0	Chr13_63259659_C_T	13	63259659	C	T	0.0829333	-0.09931	0.01601	6.871602739846032e-10
C14:0	Chr13_63259873_T_C	13	63259873	T	C	0.0829333	-0.09931	0.01601	6.871602739846032e-10
C14:0	Chr13_63260067_T_C	13	63260067	T	C	0.0829333	-0.09931	0.01601	6.871602739846032e-10
C14:0	Chr13_63260074_G_A	13	63260074	G	A	0.0829333	-0.09931	0.01601	6.871602739846032e-10
C14:0	Chr13_63260172_T_C	13	63260172	T	C	0.0829333	-0.09931	0.01601	6.871602739846032e-10
C14:0	Chr13_63260176_T_C	13	63260176	T	C	0.0829333	-0.09931	0.01601	6.871602739846032e-10
C14:0	Chr13_63260929_C_G	13	63260929	C	G	0.0829333	-0.09931	0.01601	6.871602739846032e-10
C14:0	Chr13_63261086_C_G	13	63261086	C	G	0.0829333	-0.09931	0.01601	6.871602739846032e-10
C14:0	Chr13_63261253_T_TCCA	13	63261253	T	TCCA	0.0829333	-0.09931	0.01601	6.871602739846032e-10
C14:0	Chr13_63261541_C_T	13	63261541	C	T	0.0829333	-0.09931	0.01601	6.871602739846032e-10
C14:0	Chr13_63261545_G_C	13	63261545	G	C	0.0829333	-0.09931	0.01601	6.871602739846032e-10
C14:0	Chr13_63261562_A_G	13	63261562	A	G	0.0829333	-0.09931	0.01601	6.871602739846032e-10
C14:0	Chr13_63261863_T_G	13	63261863	T	G	0.0829333	-0.09931	0.01601	6.871602739846032e-10
C14:0	Chr13_63263782_G_A	13	63263782	G	A	0.0829333	-0.09931	0.01601	6.871602739846032e-10
C14:0	Chr13_63264796_G_A	13	63264796	G	A	0.0829333	-0.09931	0.01601	6.871602739846032e-10
C14:0	Chr13_63264982_G_A	13	63264982	G	A	0.0829333	-0.09931	0.01601	6.871602739846032e-10
C14:0	Chr13_63265205_G_A	13	63265205	G	A	0.0824	-0.09931	0.01601	6.871602739846032e-10
C14:0	Chr13_63265215_T_G	13	63265215	T	G	0.0829333	-0.09931	0.01601	6.871602739846032e-10
C14:0	Chr13_63265251_A_G	13	63265251	A	G	0.0829333	-0.09931	0.01601	6.871602739846032e-10
C14:0	Chr13_63265342_C_T	13	63265342	C	T	0.0826667	-0.09931	0.01601	6.871602739846032e-10
C14:0	Chr13_63265376_G_A	13	63265376	G	A	0.0824	-0.09931	0.01601	6.871602739846032e-10
C14:0	Chr13_63265393_GAC_G	13	63265393	GAC	G	0.0824	-0.09931	0.01601	6.871602739846032e-10
C14:0	Chr13_63265403_A_T	13	63265403	A	T	0.0824	-0.09931	0.01601	6.871602739846032e-10
C12:0	Chr13_62968193_TTTTC_T	13	62968193	TTTTC	T	0.0749333	-0.07438	0.01199	6.877650888016446e-10
C6:0	Chr13_66211071_A_T	13	66211071	A	T	0.0778667	-0.02581	0.004163	6.973973164571435e-10
C6:0	Chr13_68523119_T_C	13	68523119	T	C	0.622667	-0.01418	0.002287	6.973973164571435e-10
C8:0	Chr13_63237315_T_C	13	63237315	T	C	0.555733	0.01157	0.001866	7.009053907564008e-10
C12:0	Chr13_64782240_C_T	13	64782240	C	T	0.0738667	-0.07387	0.01192	7.021803023215876e-10
C6:0	Chr13_68381114_G_A	13	68381114	G	A	0.630933	-0.0143	0.002306	7.044311518692139e-10
C6:0	Chr13_63845639_T_C	13	63845639	T	C	0.276	-0.01589	0.002496	7.110649127304532e-10
C6:0	Chr13_68435456_C_CAG	13	68435456	C	CAG	0.622667	-0.01427	0.002303	7.115442465881628e-10
C8:0	Chr13_68352217_C_T	13	68352217	C	T	0.6008	-0.01154	0.001862	7.152302154504622e-10
C6:0	Chr13_68435432_G_A	13	68435432	G	A	0.622667	-0.01427	0.002303	7.159228743666376e-10
C14:0	Chr13_64782240_C_T	13	64782240	C	T	0.0738667	-0.1043	0.01684	7.160639121314079e-10
C8:0	Chr13_61708462_T_C	13	61708462	T	C	0.0656	-0.02218	0.00358	7.195239360829721e-10
C6:0	Chr13_63177362_G_A	13	63177362	G	A	0.152267	-0.01999	0.003227	7.259621790837155e-10
C6:0	Chr13_63177403_G_A	13	63177403	G	A	0.152267	-0.01999	0.003227	7.259621790837155e-10
C6:0	Chr13_63177597_TTGTG_T	13	63177597	TTGTG	T	0.160533	-0.01933	0.00312	7.259621790837155e-10
C6:0	Chr13_66192434_C_T	13	66192434	C	T	0.0778667	-0.02578	0.004163	7.259621790837155e-10
C6:0	Chr13_62465972_GT_G	13	62465972	GT	G	0.909867	0.02398	0.003873	7.296142762254571e-10
C6:0	Chr13_66311630_G_A	13	66311630	G	A	0.0794667	-0.02566	0.004144	7.296142762254571e-10
C6:0	Chr13_68444599_GT_G	13	68444599	GT	G	0.3696	0.0142	0.002294	7.36999058676571e-10
C6:0	Chr13_65183030_G_A	13	65183030	G	A	0.119733	-0.02116	0.003418	7.406898827641643e-10
C6:0	Chr13_67497822_G_GTTGCCCGGGT	13	67497822	G	GTTGCCCGGGT	0.0896	-0.02507	0.004051	7.444077450224327e-10
C12:0	Chr13_62978236_T_C	13	62978236	T	C	0.0741333	-0.07454	0.01204	7.452792516771622e-10
C6:0	Chr13_68447466_C_T	13	68447466	C	T	0.622667	-0.0143	0.00231	7.48152851198249e-10
C8:0	Chr13_66771992_T_C	13	66771992	T	C	0.109067	-0.01779	0.002875	7.48152851198249e-10
C6:0	Chr13_68435392_G_GAAAGGAAA	13	68435392	G	GAAAGGAAA	0.461867	-0.01412	0.002281	7.481869804492706e-10
C6:0	Chr13_66318366_T_C	13	66318366	T	C	0.0794667	-0.02557	0.004132	7.556998134784839e-10
C6:0	Chr13_66325167_C_T	13	66325167	C	T	0.0794667	-0.02557	0.004132	7.556998134784839e-10
C6:0	Chr13_66329344_C_T	13	66329344	C	T	0.0794667	-0.02557	0.004132	7.556998134784839e-10
C6:0	Chr13_68443709_T_C	13	68443709	T	C	0.621867	-0.01431	0.002312	7.556998134784839e-10
C6:0	Chr13_66179440_A_T	13	66179440	A	T	0.0778667	-0.02574	0.004162	7.633230811272496e-10
C6:0	Chr13_66181239_C_G	13	66181239	C	G	0.0778667	-0.02574	0.004162	7.633230811272496e-10
C6:0	Chr13_66182863_G_A	13	66182863	G	A	0.0778667	-0.02574	0.004162	7.633230811272496e-10
C12:0	Chr13_64837445_G_A	13	64837445	G	A	0.0736	-0.07376	0.01192	7.647174318903993e-10
C6:0	Chr13_68351360_A_G	13	68351360	A	G	0.385867	0.01421	0.002298	7.67163570836914e-10
C6:0	Chr13_68351407_T_C	13	68351407	T	C	0.385867	0.01421	0.002298	7.67163570836914e-10
C6:0	Chr13_68351409_A_G	13	68351409	A	G	0.385867	0.01421	0.002298	7.67163570836914e-10
C6:0	Chr13_68353325_A_T	13	68353325	A	T	0.385867	0.01421	0.002298	7.67163570836914e-10
C6:0	Chr13_68350852_G_A	13	68350852	G	A	0.614133	-0.01421	0.002298	7.671984794808036e-10
C6:0	Chr13_68350871_T_C	13	68350871	T	C	0.614133	-0.01421	0.002298	7.671984794808036e-10
C6:0	Chr13_68351249_C_T	13	68351249	C	T	0.614133	-0.01421	0.002298	7.671984794808036e-10
C6:0	Chr13_68351556_C_T	13	68351556	C	T	0.614133	-0.01421	0.002298	7.671984794808036e-10
C6:0	Chr13_68351586_T_C	13	68351586	T	C	0.614133	-0.01421	0.002298	7.671984794808036e-10
C6:0	Chr13_68351653_G_A	13	68351653	G	A	0.614133	-0.01421	0.002298	7.671984794808036e-10
C6:0	Chr13_68351724_C_G	13	68351724	C	G	0.614133	-0.01421	0.002298	7.671984794808036e-10
C6:0	Chr13_68353284_G_A	13	68353284	G	A	0.614133	-0.01421	0.002298	7.671984794808036e-10
C6:0	Chr13_68353132_C_T	13	68353132	C	T	0.614133	-0.01421	0.002298	7.684931133688326e-10
C6:0	Chr13_66341746_C_T	13	66341746	C	T	0.0794667	-0.0255	0.004123	7.710321925942807e-10
C6:0	Chr13_66345908_T_G	13	66345908	T	G	0.0794667	-0.0255	0.004123	7.710321925942807e-10
C6:0	Chr13_66349288_C_T	13	66349288	C	T	0.0794667	-0.0255	0.004123	7.710321925942807e-10
C6:0	Chr13_66350192_G_A	13	66350192	G	A	0.0794667	-0.0255	0.004123	7.710321925942807e-10
C6:0	Chr13_66350921_A_AT	13	66350921	A	AT	0.0794667	-0.0255	0.004123	7.710321925942807e-10
C12:0	Chr13_62903769_TGCAACTCCC_T	13	62903769	TGCAACTCCC	T	0.0752	-0.07393	0.01195	7.71604190112966e-10
C10:0	Chr13_66866849_C_T	13	66866849	C	T	0.0778667	-0.06132	0.009922	7.910211631963906e-10
C8:0	Chr13_63238354_C_T	13	63238354	C	T	0.5288	0.01159	0.001875	7.945947911609114e-10
C8:0	Chr13_63238421_C_A	13	63238421	C	A	0.5288	0.01159	0.001875	7.945947911609114e-10
C6:0	Chr13_66103079_T_TAC	13	66103079	T	TAC	0.2424	-0.01542	0.002485	8.040525710535072e-10
C6:0	Chr13_68379848_A_G	13	68379848	A	G	0.630667	-0.01419	0.002297	8.066499695162343e-10
C6:0	Chr13_68434834_A_C	13	68434834	A	C	0.622667	-0.01425	0.002307	8.066499695162343e-10
[truncated: 9,698 more rows]
