# Supplementary material for: Unravelling genetic variation underlying de novo-synthesis of bovine milk fatty acids
Source: Sci Rep. 2018 Feb 1;8:2179. doi: 10.1038/s41598-018-20476-0 (PMC5794751; doi:10.1038/s41598-018-20476-0)
Supplement: Supplementary file 5 — Supplementary Table S4 [file 41598_2018_20476_MOESM5_ESM.xlsx]

## Sheet: Supplementary_table_S4
Supplementary Table S4. Results table for single-marker association analyses (p<1e-5) of C4:0 and C6:0 on imputed sequence data in the region between 20 and 60 Mb on BTA17.
Fatty acid	SNP name	Chromosome	Base pair	Reference allele	Alternative allele	Minor allele frequency	Allele substitution effect	Standard error of allele subst. effect	p-value
C4:0	Chr17_53078216_GAAAGTGA_G	17	53078216	GAAAGTGA	G	0.084	0.04558	0.006972	8.093807856092544e-11
C4:0	Chr17_53079464_C_A	17	53079464	C	A	0.0946667	0.04193	0.006544	1.8903222831455728e-10
C4:0	Chr17_53079468_T_C	17	53079468	T	C	0.0946667	0.04193	0.006544	1.8903222831455728e-10
C6:0	Chr17_51669903_T_C	17	51669903	T	C	0.4552	-0.01414	0.002198	2.0539674899014173e-10
C4:0	Chr17_51490567_T_C	17	51490567	T	C	0.2952	-0.02744	0.004339	3.2929077802525303e-10
C4:0	Chr17_53079405_G_C	17	53079405	G	C	0.0944	0.04151	0.006568	3.2951542250039714e-10
C6:0	Chr17_51680447_G_A	17	51680447	G	A	0.418933	-0.0138	0.002193	3.840075558083291e-10
C6:0	Chr17_51680448_T_C	17	51680448	T	C	0.418933	-0.0138	0.002193	3.840075558083291e-10
C6:0	Chr17_51680453_T_C	17	51680453	T	C	0.418933	-0.0138	0.002193	3.840075558083291e-10
C4:0	Chr17_53079507_T_C	17	53079507	T	C	0.0944	0.04141	0.00659	4.1287883000510793e-10
C4:0	Chr17_51609498_GGACAGATCTGCA_G	17	51609498	GGACAGATCTGCA	G	0.145333	0.03373	0.005375	4.330926393146849e-10
C6:0	Chr17_51682471_A_T	17	51682471	A	T	0.437333	-0.01358	0.00217	4.812101343824014e-10
C6:0	Chr17_51668645_A_C	17	51668645	A	C	0.437333	-0.01358	0.00217	4.835826033034093e-10
C6:0	Chr17_51668909_G_C	17	51668909	G	C	0.437333	-0.01358	0.00217	4.835826033034093e-10
C6:0	Chr17_51668926_A_G	17	51668926	A	G	0.437333	-0.01358	0.00217	4.835826033034093e-10
C6:0	Chr17_51668957_C_T	17	51668957	C	T	0.437333	-0.01358	0.00217	4.835826033034093e-10
C4:0	Chr17_51472961_A_T	17	51472961	A	T	0.3296	-0.02476	0.003994	7.061587238249317e-10
C6:0	Chr17_51600829_G_T	17	51600829	G	T	0.427467	-0.01361	0.002197	7.07974689181708e-10
C6:0	Chr17_51600930_A_G	17	51600930	A	G	0.4272	-0.01361	0.002197	7.07974689181708e-10
C4:0	Chr17_46932636_GGAA_GGAAATATTAATTAATAAAGAAAAATTAATAAG	17	46932636	GGAA	GGAAATATTAATTAATAAAGAAAAATTAATAAG	0.118133	-0.04776	0.007723	7.706662588414742e-10
C4:0	Chr17_52983677_G_A	17	52983677	G	A	0.0856	0.04228	0.006851	8.323040924831152e-10
C4:0	Chr17_52971731_C_T	17	52971731	C	T	0.0856	0.04225	0.006851	8.57750265289436e-10
C4:0	Chr17_53010785_C_A	17	53010785	C	A	0.0874667	0.04152	0.006745	9.160265944244577e-10
C4:0	Chr17_53079307_G_A	17	53079307	G	A	0.0893333	0.04144	0.006746	9.929115183606585e-10
C4:0	Chr17_53075861_C_T	17	53075861	C	T	0.0893333	0.04116	0.006706	1.0231515461465917e-9
C4:0	Chr17_51454146_T_G	17	51454146	T	G	0.366133	-0.02469	0.004023	1.0422435150729376e-9
C4:0	Chr17_53076386_C_T	17	53076386	C	T	0.0893333	0.04113	0.006706	1.0544456822863667e-9
C4:0	Chr17_53076606_C_G	17	53076606	C	G	0.0893333	0.04113	0.006706	1.0544456822863667e-9
C4:0	Chr17_53077298_C_A	17	53077298	C	A	0.0893333	0.04113	0.006706	1.0544456822863667e-9
C4:0	Chr17_53077601_C_T	17	53077601	C	T	0.0896	0.04113	0.006706	1.0544456822863667e-9
C4:0	Chr17_53077974_GT_G	17	53077974	GT	G	0.0893333	0.04113	0.006706	1.0544456822863667e-9
C4:0	Chr17_53078316_T_C	17	53078316	T	C	0.0893333	0.04113	0.006706	1.0544456822863667e-9
C4:0	Chr17_53078394_C_T	17	53078394	C	T	0.0893333	0.04113	0.006706	1.0544456822863667e-9
C4:0	Chr17_53078460_C_A	17	53078460	C	A	0.0893333	0.04113	0.006706	1.0544456822863667e-9
C4:0	Chr17_53079293_T_C	17	53079293	T	C	0.0890667	0.04113	0.006706	1.0544456822863667e-9
C4:0	Chr17_53079752_G_A	17	53079752	G	A	0.0893333	0.04113	0.006706	1.0544456822863667e-9
C4:0	Chr17_53079788_A_G	17	53079788	A	G	0.0893333	0.04113	0.006706	1.0544456822863667e-9
C4:0	Chr17_53081441_G_A	17	53081441	G	A	0.0893333	0.04113	0.006706	1.0544456822863667e-9
C4:0	Chr17_53080284_G_A	17	53080284	G	A	0.0893333	0.04113	0.006707	1.0651007654582626e-9
C4:0	Chr17_53076818_G_T	17	53076818	G	T	0.0893333	0.04112	0.006707	1.0704627094004706e-9
C4:0	Chr17_53074086_A_AAC	17	53074086	A	AAC	0.0893333	0.0411	0.006705	1.0812679037232314e-9
C4:0	Chr17_53074119_G_A	17	53074119	G	A	0.0893333	0.0411	0.006705	1.0812679037232314e-9
C4:0	Chr17_53074186_G_A	17	53074186	G	A	0.0893333	0.0411	0.006705	1.0812679037232314e-9
C4:0	Chr17_53074609_G_A	17	53074609	G	A	0.0893333	0.04109	0.006705	1.0867114285265273e-9
C4:0	Chr17_52995059_C_T	17	52995059	C	T	0.0842667	0.04183	0.006836	1.1535519619617306e-9
C4:0	Chr17_52993411_C_T	17	52993411	C	T	0.0842667	0.04174	0.006836	1.2438288581980546e-9
C4:0	Chr17_53079557_GT_G	17	53079557	GT	G	0.0893333	0.04101	0.006719	1.2635073090562321e-9
C6:0	Chr17_52797354_G_A	17	52797354	G	A	0.2288	-0.0156	0.00256	1.3329086790412931e-9
C4:0	Chr17_53912908_C_T	17	53912908	C	T	0.104533	0.03846	0.006315	1.3806756348540828e-9
C4:0	Chr17_53912930_T_A	17	53912930	T	A	0.104533	0.03846	0.006315	1.3806756348540828e-9
C4:0	Chr17_53913125_G_T	17	53913125	G	T	0.104533	0.03846	0.006315	1.3806756348540828e-9
C4:0	Chr17_53913164_TG_T	17	53913164	TG	T	0.104533	0.03846	0.006315	1.3806756348540828e-9
C4:0	Chr17_53913192_A_G	17	53913192	A	G	0.104533	0.03846	0.006315	1.3806756348540828e-9
C4:0	Chr17_53913378_G_A	17	53913378	G	A	0.104533	0.03846	0.006315	1.3806756348540828e-9
C4:0	Chr17_53913565_G_C	17	53913565	G	C	0.104533	0.03846	0.006315	1.3806756348540828e-9
C4:0	Chr17_53913566_G_A	17	53913566	G	A	0.104533	0.03846	0.006315	1.3806756348540828e-9
C4:0	Chr17_53914743_G_A	17	53914743	G	A	0.895467	-0.03846	0.006315	1.3806756348540828e-9
C4:0	Chr17_53914750_G_C	17	53914750	G	C	0.895467	-0.03846	0.006315	1.3806756348540828e-9
C6:0	Chr17_51077340_G_C	17	51077340	G	C	0.381333	-0.01386	0.002277	1.4157487675688774e-9
C4:0	Chr17_50922202_A_T	17	50922202	A	T	0.1304	-0.04074	0.006704	1.4914589110377653e-9
C6:0	Chr17_52795935_T_A	17	52795935	T	A	0.2288	-0.01552	0.002562	1.6796268383636603e-9
C6:0	Chr17_51076497_C_G	17	51076497	C	G	0.370933	-0.01404	0.002322	1.802127340225762e-9
C6:0	Chr17_51076542_G_A	17	51076542	G	A	0.370933	-0.01404	0.002322	1.802127340225762e-9
C6:0	Chr17_51076625_A_T	17	51076625	A	T	0.370933	-0.01404	0.002322	1.802127340225762e-9
C6:0	Chr17_51078205_A_G	17	51078205	A	G	0.370933	-0.01404	0.002322	1.802127340225762e-9
C6:0	Chr17_51078241_T_G	17	51078241	T	G	0.370933	-0.01404	0.002322	1.802127340225762e-9
C6:0	Chr17_51078591_C_T	17	51078591	C	T	0.370933	-0.01404	0.002322	1.802127340225762e-9
C6:0	Chr17_51078680_A_G	17	51078680	A	G	0.370933	-0.01404	0.002322	1.802127340225762e-9
C6:0	Chr17_51079183_G_A	17	51079183	G	A	0.370933	-0.01404	0.002322	1.802127340225762e-9
C6:0	Chr17_51075009_G_A	17	51075009	G	A	0.381067	-0.01377	0.002279	1.8203817060544306e-9
C6:0	Chr17_51076131_T_C	17	51076131	T	C	0.381067	-0.01377	0.002279	1.8203817060544306e-9
C6:0	Chr17_51076762_A_G	17	51076762	A	G	0.3808	-0.01377	0.002279	1.8203817060544306e-9
C6:0	Chr17_51077459_T_C	17	51077459	T	C	0.381067	-0.01377	0.002279	1.8203817060544306e-9
C6:0	Chr17_51077970_G_T	17	51077970	G	T	0.381067	-0.01377	0.002279	1.8203817060544306e-9
C6:0	Chr17_51078403_A_G	17	51078403	A	G	0.381067	-0.01377	0.002279	1.8203817060544306e-9
C6:0	Chr17_51078967_A_G	17	51078967	A	G	0.381067	-0.01377	0.002279	1.8203817060544306e-9
C6:0	Chr17_51078983_T_A	17	51078983	T	A	0.381067	-0.01377	0.002279	1.8203817060544306e-9
C4:0	Chr17_53076931_G_A	17	53076931	G	A	0.0890667	0.04085	0.006758	1.8237336796506875e-9
C4:0	Chr17_53076936_C_T	17	53076936	C	T	0.0890667	0.04085	0.006758	1.8237336796506875e-9
C6:0	Chr17_51078128_C_T	17	51078128	C	T	0.381067	-0.01377	0.002279	1.8387448464436076e-9
C4:0	Chr17_53079602_G_C	17	53079602	G	C	0.0890667	0.04066	0.006731	1.8606853132403538e-9
C4:0	Chr17_53079609_T_TC	17	53079609	T	TC	0.0890667	0.04066	0.006731	1.8606853132403538e-9
C4:0	Chr17_53079641_A_T	17	53079641	A	T	0.0890667	0.04066	0.006731	1.8606853132403538e-9
C4:0	Chr17_53079660_G_A	17	53079660	G	A	0.0890667	0.04066	0.006731	1.8606853132403538e-9
C4:0	Chr17_53076897_C_T	17	53076897	C	T	0.0890667	0.0407	0.006758	2.0784675981578003e-9
C4:0	Chr17_53913505_A_C	17	53913505	A	C	0.103733	0.03823	0.006351	2.12756764262675e-9
C4:0	Chr17_51490551_C_A	17	51490551	C	A	0.289867	-0.02651	0.004406	2.1442152216151447e-9
C4:0	Chr17_53075027_C_A	17	53075027	C	A	0.0962667	0.03848	0.006451	2.9576637385185485e-9
C4:0	Chr17_48547168_G_A	17	48547168	G	A	0.8536	-0.03139	0.00527	3.088046416943866e-9
C6:0	Chr17_52670098_C_T	17	52670098	C	T	0.331467	-0.01416	0.002381	3.2634436448243367e-9
C4:0	Chr17_51490547_T_A	17	51490547	T	A	0.279733	-0.02664	0.004488	3.4957249764123203e-9
C6:0	Chr17_51076805_A_G	17	51076805	A	G	0.381067	-0.01344	0.002268	3.64585129119549e-9
C6:0	Chr17_51076088_AT_A	17	51076088	AT	A	0.378933	-0.01351	0.002279	3.682981873849196e-9
C6:0	Chr17_52795784_C_CTG	17	52795784	C	CTG	0.2288	-0.01503	0.002537	3.7013672790505512e-9
C4:0	Chr17_51490732_AT_A	17	51490732	AT	A	0.3976	-0.02309	0.003897	3.755776150652818e-9
C4:0	Chr17_48509875_G_T	17	48509875	G	T	0.855467	-0.03131	0.005291	3.8738343591707444e-9
C4:0	Chr17_48509743_A_T	17	48509743	A	T	0.855467	-0.0313	0.005291	3.93282953962758e-9
C4:0	Chr17_51920212_T_G	17	51920212	T	G	0.143467	0.0323	0.005458	3.971138768680329e-9
C6:0	Chr17_52688940_C_G	17	52688940	C	G	0.4376	-0.01367	0.002326	4.908190801549538e-9
C6:0	Chr17_59270754_G_GAAGAAGATACTACAAGCCTTCA	17	59270754	G	GAAGAAGATACTACAAGCCTTCA	0.1888	0.0162	0.002757	4.957927428206493e-9
C4:0	Chr17_51920227_T_C	17	51920227	T	C	0.141867	0.0333	0.005667	5.027339737566452e-9
C4:0	Chr17_52771728_A_G	17	52771728	A	G	0.176533	-0.02811	0.004789	5.171651607107215e-9
C6:0	Chr17_51682489_C_T	17	51682489	C	T	0.381867	-0.01302	0.002223	5.539538416363316e-9
C4:0	Chr17_48512002_TCA_T	17	48512002	TCA	T	0.841867	-0.02945	0.005028	5.567800255270681e-9
C6:0	Chr17_47965522_C_A	17	47965522	C	A	0.120267	-0.01906	0.003256	5.6809894151147955e-9
C6:0	Chr17_47965866_G_A	17	47965866	G	A	0.12	-0.01906	0.003256	5.6809894151147955e-9
C6:0	Chr17_47965738_A_G	17	47965738	A	G	0.12	-0.01906	0.003257	5.767592384195126e-9
C6:0	Chr17_47965592_C_T	17	47965592	C	T	0.12	-0.01905	0.003256	5.85551898764604e-9
C6:0	Chr17_47965617_T_C	17	47965617	T	C	0.12	-0.01905	0.003256	5.85551898764604e-9
C6:0	Chr17_47965652_C_T	17	47965652	C	T	0.12	-0.01905	0.003258	5.914882080699132e-9
C6:0	Chr17_47965639_T_C	17	47965639	T	C	0.12	-0.01904	0.003256	5.9149363011472994e-09
C6:0	Chr17_48352777_T_A	17	48352777	T	A	0.768267	0.01552	0.002654	5.959732090903576e-9
C6:0	Chr17_48356699_C_A	17	48356699	C	A	0.768267	0.01552	0.002654	5.959732090903576e-9
C6:0	Chr17_48357059_C_A	17	48357059	C	A	0.768267	0.01552	0.002654	5.959732090903576e-9
C4:0	Chr17_52828142_A_G	17	52828142	A	G	0.7456	0.02562	0.004387	6.191551957881579e-9
C6:0	Chr17_47965992_G_T	17	47965992	G	T	0.12	-0.01904	0.003261	6.220872170962547e-9
C4:0	Chr17_48610579_C_T	17	48610579	C	T	0.1864	-0.03067	0.005266	6.778351284621637e-9
C6:0	Chr17_51684221_C_T	17	51684221	C	T	0.372	-0.0131	0.002254	7.310835390004046e-9
C4:0	Chr17_51920224_G_A	17	51920224	G	A	0.142133	0.03289	0.005666	7.67513259406177e-9
C4:0	Chr17_52811292_T_C	17	52811292	T	C	0.7704	0.02669	0.0046	7.690075418692482e-9
C6:0	Chr17_52128764_C_T	17	52128764	C	T	0.0157333	-0.03452	0.005946	7.76806028076358e-9
C4:0	Chr17_51680604_A_AC	17	51680604	A	AC	0.6376	-0.02229	0.003852	8.513034477814593e-9
C4:0	Chr17_48510003_C_T	17	48510003	C	T	0.8552	-0.03063	0.005299	8.769249393440445e-9
C4:0	Chr17_52812126_C_A	17	52812126	C	A	0.766933	0.0262	0.004539	9.175952921292321e-9
C6:0	Chr17_48364244_G_T	17	48364244	G	T	0.232	-0.01528	0.00265	9.553632904033964e-9
C4:0	Chr17_48506750_A_G	17	48506750	A	G	0.854933	-0.03045	0.005285	9.700816652632043e-9
C4:0	Chr17_48505593_A_G	17	48505593	A	G	0.855733	-0.03051	0.005304	1.0359363356284276e-8
C4:0	Chr17_52796146_AT_A	17	52796146	AT	A	0.177067	-0.02758	0.004797	1.0420845041183216e-8
C4:0	Chr17_48501490_T_C	17	48501490	T	C	0.8216	-0.02818	0.004904	1.0680785465600095e-8
C4:0	Chr17_52744033_A_C	17	52744033	A	C	0.133333	-0.03232	0.005627	1.0843962407984749e-8
C6:0	Chr17_52714581_C_T	17	52714581	C	T	0.191467	-0.01641	0.002857	1.0894110499131118e-8
C4:0	Chr17_51669248_T_TA	17	51669248	T	TA	0.264	-0.02522	0.004392	1.089513615166211e-8
C4:0	Chr17_48567678_A_G	17	48567678	A	G	0.856	-0.03052	0.005316	1.100633472668084e-8
C4:0	Chr17_49337964_C_CT	17	49337964	C	CT	0.2168	-0.02581	0.004499	1.1343991746716128e-8
C4:0	Chr17_48503387_T_A	17	48503387	T	A	0.855467	-0.03036	0.005297	1.1635590897993041e-8
C4:0	Chr17_51490721_A_T	17	51490721	A	T	0.405067	-0.02247	0.003922	1.1981683307726786e-8
C4:0	Chr17_52802110_C_T	17	52802110	C	T	0.665333	0.02274	0.003972	1.2053158726357837e-8
C4:0	Chr17_48563128_C_CT	17	48563128	C	CT	0.8416	-0.03012	0.005265	1.2300089063004085e-8
C4:0	Chr17_52518618_C_G	17	52518618	C	G	0.118667	-0.03308	0.005782	1.242754909193325e-8
C4:0	Chr17_52518076_C_A	17	52518076	C	A	0.118667	-0.03307	0.005782	1.2490506880319872e-8
C4:0	Chr17_48503386_A_G	17	48503386	A	G	0.855733	-0.03033	0.005304	1.2551876993013238e-8
C4:0	Chr17_48502847_A_G	17	48502847	A	G	0.855467	-0.03033	0.005307	1.2808075988453855e-8
C4:0	Chr17_52772226_A_G	17	52772226	A	G	0.176533	-0.02749	0.004813	1.29516597960592e-8
C4:0	Chr17_52772388_G_A	17	52772388	G	A	0.177067	-0.02749	0.004813	1.29516597960592e-8
C4:0	Chr17_52772437_T_C	17	52772437	T	C	0.177067	-0.02749	0.004813	1.29516597960592e-8
C4:0	Chr17_52772480_T_C	17	52772480	T	C	0.177067	-0.02749	0.004813	1.29516597960592e-8
C4:0	Chr17_52772516_G_A	17	52772516	G	A	0.177067	-0.02749	0.004813	1.29516597960592e-8
C4:0	Chr17_48547422_T_C	17	48547422	T	C	0.855733	-0.03029	0.005303	1.300385203424233e-8
C4:0	Chr17_48547433_T_C	17	48547433	T	C	0.855733	-0.03029	0.005303	1.300385203424233e-8
C4:0	Chr17_48547448_G_A	17	48547448	G	A	0.855733	-0.03029	0.005303	1.300385203424233e-8
C4:0	Chr17_48547459_A_G	17	48547459	A	G	0.855733	-0.03029	0.005303	1.300385203424233e-8
C4:0	Chr17_48547632_C_T	17	48547632	C	T	0.855733	-0.03029	0.005303	1.300385203424233e-8
C4:0	Chr17_48547931_A_G	17	48547931	A	G	0.855733	-0.03029	0.005303	1.300385203424233e-8
C4:0	Chr17_48548180_C_G	17	48548180	C	G	0.855733	-0.03029	0.005303	1.300385203424233e-8
C4:0	Chr17_48548246_C_G	17	48548246	C	G	0.855733	-0.03029	0.005303	1.300385203424233e-8
C4:0	Chr17_48548310_C_A	17	48548310	C	A	0.855733	-0.03029	0.005303	1.300385203424233e-8
C4:0	Chr17_48548338_T_C	17	48548338	T	C	0.855733	-0.03029	0.005303	1.300385203424233e-8
C4:0	Chr17_48548444_T_G	17	48548444	T	G	0.855733	-0.03029	0.005303	1.300385203424233e-8
C4:0	Chr17_48548450_T_C	17	48548450	T	C	0.855733	-0.03029	0.005303	1.300385203424233e-8
C4:0	Chr17_48548679_G_T	17	48548679	G	T	0.855733	-0.03029	0.005303	1.300385203424233e-8
C4:0	Chr17_48548828_G_T	17	48548828	G	T	0.855733	-0.03029	0.005303	1.300385203424233e-8
C4:0	Chr17_48548863_A_G	17	48548863	A	G	0.855733	-0.03029	0.005303	1.300385203424233e-8
C4:0	Chr17_48549009_A_T	17	48549009	A	T	0.855733	-0.03029	0.005303	1.300385203424233e-8
C4:0	Chr17_48549012_C_G	17	48549012	C	G	0.855733	-0.03029	0.005303	1.300385203424233e-8
C4:0	Chr17_48549050_T_C	17	48549050	T	C	0.855733	-0.03029	0.005303	1.300385203424233e-8
C4:0	Chr17_48549117_A_T	17	48549117	A	T	0.855733	-0.03029	0.005303	1.300385203424233e-8
C4:0	Chr17_48553620_T_C	17	48553620	T	C	0.855733	-0.03029	0.005303	1.300385203424233e-8
C4:0	Chr17_52771774_C_A	17	52771774	C	A	0.176533	-0.02749	0.004813	1.3083219785581857e-8
C4:0	Chr17_52772137_A_G	17	52772137	A	G	0.177067	-0.02749	0.004813	1.3083219785581857e-8
C4:0	Chr17_48553448_G_C	17	48553448	G	C	0.855467	-0.03019	0.005287	1.3135739559738015e-8
C4:0	Chr17_52773740_G_C	17	52773740	G	C	0.167733	-0.02762	0.004838	1.3361656698105939e-8
C4:0	Chr17_48501845_G_GA	17	48501845	G	GA	0.855733	-0.03027	0.005303	1.3404226761343423e-8
C4:0	Chr17_48501907_T_C	17	48501907	T	C	0.855733	-0.03027	0.005303	1.3404226761343423e-8
C4:0	Chr17_48502227_C_T	17	48502227	C	T	0.855733	-0.03027	0.005303	1.3404226761343423e-8
C4:0	Chr17_48502288_G_T	17	48502288	G	T	0.855733	-0.03027	0.005303	1.3404226761343423e-8
C4:0	Chr17_48502405_G_A	17	48502405	G	A	0.855733	-0.03027	0.005303	1.3404226761343423e-8
C4:0	Chr17_48502422_A_C	17	48502422	A	C	0.855733	-0.03027	0.005303	1.3404226761343423e-8
C4:0	Chr17_48502453_C_T	17	48502453	C	T	0.855733	-0.03027	0.005303	1.3404226761343423e-8
C4:0	Chr17_48502692_A_G	17	48502692	A	G	0.855733	-0.03027	0.005303	1.3404226761343423e-8
C4:0	Chr17_48502694_C_T	17	48502694	C	T	0.855733	-0.03027	0.005303	1.3404226761343423e-8
C4:0	Chr17_48502736_G_T	17	48502736	G	T	0.855733	-0.03027	0.005303	1.3404226761343423e-8
C4:0	Chr17_48502761_T_C	17	48502761	T	C	0.855733	-0.03027	0.005303	1.3404226761343423e-8
C4:0	Chr17_48502795_G_A	17	48502795	G	A	0.855733	-0.03027	0.005303	1.3404226761343423e-8
C4:0	Chr17_48502995_C_T	17	48502995	C	T	0.855733	-0.03027	0.005303	1.3404226761343423e-8
C4:0	Chr17_48503031_A_G	17	48503031	A	G	0.855733	-0.03027	0.005303	1.3404226761343423e-8
C4:0	Chr17_48503035_G_A	17	48503035	G	A	0.855733	-0.03027	0.005303	1.3404226761343423e-8
C4:0	Chr17_48503064_C_A	17	48503064	C	A	0.855733	-0.03027	0.005303	1.3404226761343423e-8
C4:0	Chr17_48503168_T_C	17	48503168	T	C	0.855733	-0.03027	0.005303	1.3404226761343423e-8
C4:0	Chr17_48503175_T_C	17	48503175	T	C	0.855733	-0.03027	0.005303	1.3404226761343423e-8
C4:0	Chr17_48503290_AC_A	17	48503290	AC	A	0.855733	-0.03027	0.005303	1.3404226761343423e-8
C4:0	Chr17_48503417_A_G	17	48503417	A	G	0.855733	-0.03027	0.005303	1.3404226761343423e-8
C4:0	Chr17_48503472_T_C	17	48503472	T	C	0.855733	-0.03027	0.005303	1.3404226761343423e-8
C4:0	Chr17_48503616_G_A	17	48503616	G	A	0.855733	-0.03027	0.005303	1.3404226761343423e-8
C4:0	Chr17_48503643_AT_A	17	48503643	AT	A	0.855733	-0.03027	0.005303	1.3404226761343423e-8
C4:0	Chr17_48503685_G_A	17	48503685	G	A	0.855733	-0.03027	0.005303	1.3404226761343423e-8
C4:0	Chr17_48503686_T_C	17	48503686	T	C	0.855733	-0.03027	0.005303	1.3404226761343423e-8
C4:0	Chr17_48503854_C_T	17	48503854	C	T	0.855733	-0.03027	0.005303	1.3404226761343423e-8
C4:0	Chr17_48503855_A_G	17	48503855	A	G	0.855733	-0.03027	0.005303	1.3404226761343423e-8
C4:0	Chr17_48504020_G_T	17	48504020	G	T	0.855733	-0.03027	0.005303	1.3404226761343423e-8
C4:0	Chr17_48504063_T_C	17	48504063	T	C	0.855467	-0.03027	0.005303	1.3404226761343423e-8
C4:0	Chr17_48504124_A_G	17	48504124	A	G	0.855733	-0.03027	0.005303	1.3404226761343423e-8
C4:0	Chr17_48504491_A_T	17	48504491	A	T	0.855733	-0.03027	0.005303	1.3404226761343423e-8
C4:0	Chr17_48504752_T_C	17	48504752	T	C	0.855467	-0.03027	0.005303	1.3404226761343423e-8
C4:0	Chr17_48504913_C_T	17	48504913	C	T	0.855733	-0.03027	0.005303	1.3404226761343423e-8
C4:0	Chr17_48504966_C_T	17	48504966	C	T	0.855733	-0.03027	0.005303	1.3404226761343423e-8
C4:0	Chr17_48505019_A_G	17	48505019	A	G	0.855733	-0.03027	0.005303	1.3404226761343423e-8
C4:0	Chr17_48505324_G_C	17	48505324	G	C	0.855733	-0.03027	0.005303	1.3404226761343423e-8
C4:0	Chr17_48505393_G_A	17	48505393	G	A	0.855733	-0.03027	0.005303	1.3404226761343423e-8
C4:0	Chr17_48505467_A_C	17	48505467	A	C	0.855733	-0.03027	0.005303	1.3404226761343423e-8
C4:0	Chr17_48505526_CA_C	17	48505526	CA	C	0.855467	-0.03027	0.005303	1.3404226761343423e-8
C4:0	Chr17_48506486_G_A	17	48506486	G	A	0.855733	-0.03027	0.005303	1.3404226761343423e-8
C4:0	Chr17_48506533_A_G	17	48506533	A	G	0.855733	-0.03027	0.005303	1.3404226761343423e-8
C4:0	Chr17_48506550_A_G	17	48506550	A	G	0.855733	-0.03027	0.005303	1.3404226761343423e-8
C4:0	Chr17_48506626_T_G	17	48506626	T	G	0.855733	-0.03027	0.005303	1.3404226761343423e-8
C4:0	Chr17_48506751_G_A	17	48506751	G	A	0.855733	-0.03027	0.005303	1.3404226761343423e-8
C4:0	Chr17_48506788_C_G	17	48506788	C	G	0.855733	-0.03027	0.005303	1.3404226761343423e-8
C4:0	Chr17_48506792_A_C	17	48506792	A	C	0.855733	-0.03027	0.005303	1.3404226761343423e-8
C4:0	Chr17_48506868_C_T	17	48506868	C	T	0.855733	-0.03027	0.005303	1.3404226761343423e-8
C4:0	Chr17_48506887_AT_A	17	48506887	AT	A	0.855733	-0.03027	0.005303	1.3404226761343423e-8
C4:0	Chr17_48507161_C_T	17	48507161	C	T	0.855733	-0.03027	0.005303	1.3404226761343423e-8
C4:0	Chr17_48507214_C_A	17	48507214	C	A	0.855733	-0.03027	0.005303	1.3404226761343423e-8
C4:0	Chr17_48507383_A_T	17	48507383	A	T	0.855733	-0.03027	0.005303	1.3404226761343423e-8
C4:0	Chr17_48507757_C_T	17	48507757	C	T	0.855733	-0.03027	0.005303	1.3404226761343423e-8
C4:0	Chr17_48507948_G_C	17	48507948	G	C	0.855733	-0.03027	0.005303	1.3404226761343423e-8
C4:0	Chr17_48508049_C_A	17	48508049	C	A	0.855733	-0.03027	0.005303	1.3404226761343423e-8
C4:0	Chr17_48508193_G_A	17	48508193	G	A	0.855733	-0.03027	0.005303	1.3404226761343423e-8
C4:0	Chr17_48508362_C_T	17	48508362	C	T	0.855733	-0.03027	0.005303	1.3404226761343423e-8
C4:0	Chr17_48508378_T_C	17	48508378	T	C	0.855733	-0.03027	0.005303	1.3404226761343423e-8
C4:0	Chr17_48508560_A_G	17	48508560	A	G	0.855733	-0.03027	0.005303	1.3404226761343423e-8
C4:0	Chr17_48508571_C_T	17	48508571	C	T	0.855733	-0.03027	0.005303	1.3404226761343423e-8
C4:0	Chr17_48508975_T_C	17	48508975	T	C	0.855733	-0.03027	0.005303	1.3404226761343423e-8
C4:0	Chr17_48509110_G_C	17	48509110	G	C	0.856	-0.03027	0.005303	1.3404226761343423e-8
C4:0	Chr17_48509154_G_A	17	48509154	G	A	0.856	-0.03027	0.005303	1.3404226761343423e-8
C4:0	Chr17_48509235_T_C	17	48509235	T	C	0.855733	-0.03027	0.005303	1.3404226761343423e-8
C4:0	Chr17_48509236_G_C	17	48509236	G	C	0.855733	-0.03027	0.005303	1.3404226761343423e-8
C4:0	Chr17_48509723_G_A	17	48509723	G	A	0.855733	-0.03027	0.005303	1.3404226761343423e-8
C4:0	Chr17_48509785_G_T	17	48509785	G	T	0.855733	-0.03027	0.005303	1.3404226761343423e-8
C4:0	Chr17_48509839_T_C	17	48509839	T	C	0.855733	-0.03027	0.005303	1.3404226761343423e-8
C4:0	Chr17_48510152_TT_T	17	48510152	TT	T	0.855733	-0.03027	0.005303	1.3404226761343423e-8
C4:0	Chr17_48510214_G_A	17	48510214	G	A	0.855733	-0.03027	0.005303	1.3404226761343423e-8
C4:0	Chr17_48510360_T_C	17	48510360	T	C	0.855733	-0.03027	0.005303	1.3404226761343423e-8
C4:0	Chr17_48510364_C_T	17	48510364	C	T	0.855733	-0.03027	0.005303	1.3404226761343423e-8
C4:0	Chr17_48510440_A_G	17	48510440	A	G	0.855733	-0.03027	0.005303	1.3404226761343423e-8
C4:0	Chr17_48510641_A_G	17	48510641	A	G	0.855733	-0.03027	0.005303	1.3404226761343423e-8
C4:0	Chr17_48510730_G_C	17	48510730	G	C	0.855733	-0.03027	0.005303	1.3404226761343423e-8
C4:0	Chr17_48510746_G_A	17	48510746	G	A	0.855733	-0.03027	0.005303	1.3404226761343423e-8
C4:0	Chr17_48510804_T_C	17	48510804	T	C	0.855733	-0.03027	0.005303	1.3404226761343423e-8
C4:0	Chr17_48511022_C_T	17	48511022	C	T	0.855733	-0.03027	0.005303	1.3404226761343423e-8
C4:0	Chr17_48511461_T_C	17	48511461	T	C	0.855733	-0.03027	0.005303	1.3404226761343423e-8
C4:0	Chr17_48511610_T_C	17	48511610	T	C	0.855733	-0.03027	0.005303	1.3404226761343423e-8
C4:0	Chr17_48511632_A_G	17	48511632	A	G	0.855733	-0.03027	0.005303	1.3404226761343423e-8
C4:0	Chr17_48511778_A_G	17	48511778	A	G	0.855733	-0.03027	0.005303	1.3404226761343423e-8
C4:0	Chr17_48511794_A_G	17	48511794	A	G	0.855733	-0.03027	0.005303	1.3404226761343423e-8
C4:0	Chr17_48512073_A_G	17	48512073	A	G	0.855733	-0.03027	0.005303	1.3404226761343423e-8
C4:0	Chr17_48512157_T_G	17	48512157	T	G	0.855733	-0.03027	0.005303	1.3404226761343423e-8
C4:0	Chr17_48512175_A_G	17	48512175	A	G	0.855733	-0.03027	0.005303	1.3404226761343423e-8
C4:0	Chr17_48512284_C_A	17	48512284	C	A	0.855733	-0.03027	0.005303	1.3404226761343423e-8
C4:0	Chr17_48512364_A_G	17	48512364	A	G	0.855733	-0.03027	0.005303	1.3404226761343423e-8
C4:0	Chr17_48512388_T_C	17	48512388	T	C	0.855733	-0.03027	0.005303	1.3404226761343423e-8
C4:0	Chr17_48512615_A_G	17	48512615	A	G	0.855733	-0.03027	0.005303	1.3404226761343423e-8
C4:0	Chr17_48512622_G_A	17	48512622	G	A	0.855733	-0.03027	0.005303	1.3404226761343423e-8
C4:0	Chr17_48513032_G_C	17	48513032	G	C	0.855733	-0.03027	0.005303	1.3404226761343423e-8
C4:0	Chr17_48513234_G_A	17	48513234	G	A	0.855733	-0.03027	0.005303	1.3404226761343423e-8
C4:0	Chr17_48513542_G_A	17	48513542	G	A	0.855733	-0.03027	0.005303	1.3404226761343423e-8
C4:0	Chr17_48513552_G_A	17	48513552	G	A	0.855733	-0.03027	0.005303	1.3404226761343423e-8
C4:0	Chr17_48513673_G_A	17	48513673	G	A	0.855733	-0.03027	0.005303	1.3404226761343423e-8
C4:0	Chr17_48513674_T_C	17	48513674	T	C	0.855733	-0.03027	0.005303	1.3404226761343423e-8
C4:0	Chr17_48513978_T_C	17	48513978	T	C	0.855733	-0.03027	0.005303	1.3404226761343423e-8
C4:0	Chr17_48514290_G_T	17	48514290	G	T	0.855733	-0.03027	0.005303	1.3404226761343423e-8
C4:0	Chr17_48514750_C_T	17	48514750	C	T	0.855733	-0.03027	0.005303	1.3404226761343423e-8
C4:0	Chr17_48515494_G_T	17	48515494	G	T	0.855733	-0.03027	0.005303	1.3404226761343423e-8
C4:0	Chr17_48515698_C_T	17	48515698	C	T	0.855733	-0.03027	0.005303	1.3404226761343423e-8
C4:0	Chr17_48515873_T_C	17	48515873	T	C	0.855733	-0.03027	0.005303	1.3404226761343423e-8
C4:0	Chr17_48515933_C_T	17	48515933	C	T	0.855733	-0.03027	0.005303	1.3404226761343423e-8
C4:0	Chr17_48516146_A_C	17	48516146	A	C	0.855733	-0.03027	0.005303	1.3404226761343423e-8
C4:0	Chr17_48516172_T_C	17	48516172	T	C	0.855733	-0.03027	0.005303	1.3404226761343423e-8
C4:0	Chr17_48516245_G_A	17	48516245	G	A	0.855733	-0.03027	0.005303	1.3404226761343423e-8
C4:0	Chr17_48516345_T_C	17	48516345	T	C	0.855733	-0.03027	0.005303	1.3404226761343423e-8
C4:0	Chr17_48516406_A_G	17	48516406	A	G	0.855733	-0.03027	0.005303	1.3404226761343423e-8
C4:0	Chr17_48517077_G_A	17	48517077	G	A	0.855733	-0.03027	0.005303	1.3404226761343423e-8
C4:0	Chr17_48517381_G_A	17	48517381	G	A	0.855733	-0.03027	0.005303	1.3404226761343423e-8
C4:0	Chr17_48517473_T_C	17	48517473	T	C	0.855733	-0.03027	0.005303	1.3404226761343423e-8
C4:0	Chr17_48518412_GT_G	17	48518412	GT	G	0.855733	-0.03027	0.005303	1.3404226761343423e-8
C4:0	Chr17_48519856_A_G	17	48519856	A	G	0.855733	-0.03027	0.005303	1.3404226761343423e-8
C4:0	Chr17_48522455_A_G	17	48522455	A	G	0.855733	-0.03027	0.005303	1.3404226761343423e-8
C4:0	Chr17_48525227_T_C	17	48525227	T	C	0.855733	-0.03027	0.005303	1.3404226761343423e-8
C4:0	Chr17_48538852_A_T	17	48538852	A	T	0.855733	-0.03027	0.005303	1.3404226761343423e-8
C4:0	Chr17_48543012_C_T	17	48543012	C	T	0.855733	-0.03027	0.005303	1.3404226761343423e-8
C4:0	Chr17_48544890_T_C	17	48544890	T	C	0.855733	-0.03027	0.005303	1.3404226761343423e-8
C4:0	Chr17_48545207_A_G	17	48545207	A	G	0.855733	-0.03027	0.005303	1.3404226761343423e-8
C4:0	Chr17_48545258_C_T	17	48545258	C	T	0.855733	-0.03027	0.005303	1.3404226761343423e-8
C4:0	Chr17_48545603_C_T	17	48545603	C	T	0.855733	-0.03027	0.005303	1.3404226761343423e-8
C4:0	Chr17_48545624_G_A	17	48545624	G	A	0.855733	-0.03027	0.005303	1.3404226761343423e-8
C4:0	Chr17_48545984_A_G	17	48545984	A	G	0.855733	-0.03027	0.005303	1.3404226761343423e-8
C4:0	Chr17_48546267_G_A	17	48546267	G	A	0.855733	-0.03027	0.005303	1.3404226761343423e-8
C4:0	Chr17_48546449_T_C	17	48546449	T	C	0.855467	-0.03027	0.005303	1.3404226761343423e-8
C4:0	Chr17_48546537_A_G	17	48546537	A	G	0.855733	-0.03027	0.005303	1.3404226761343423e-8
C4:0	Chr17_48505189_CA_C	17	48505189	CA	C	0.855733	-0.03026	0.005304	1.3472260190254725e-8
C6:0	Chr17_52773740_G_C	17	52773740	G	C	0.167733	-0.01601	0.002807	1.3608571322402442e-8
C4:0	Chr17_48559425_C_A	17	48559425	C	A	0.855733	-0.03024	0.005302	1.367798731997811e-8
C4:0	Chr17_48506075_C_T	17	48506075	C	T	0.855733	-0.03023	0.005303	1.3886980790323743e-8
C4:0	Chr17_51676793_G_A	17	51676793	G	A	0.2648	-0.02486	0.004362	1.3956192472295767e-8
C4:0	Chr17_48509094_C_T	17	48509094	C	T	0.856	-0.03023	0.005304	1.4028085695115766e-8
C4:0	Chr17_48509099_G_A	17	48509099	G	A	0.856	-0.03023	0.005304	1.4028085695115766e-8
C4:0	Chr17_48509106_C_G	17	48509106	C	G	0.856	-0.03023	0.005304	1.4028085695115766e-8
C4:0	Chr17_48509130_A_G	17	48509130	A	G	0.856	-0.03023	0.005304	1.4028085695115766e-8
C4:0	Chr17_48507652_C_A	17	48507652	C	A	0.856267	-0.03026	0.00531	1.4098824501893424e-8
C4:0	Chr17_48546176_G_A	17	48546176	G	A	0.855467	-0.03018	0.005297	1.4170510457509063e-8
C4:0	Chr17_52766021_A_G	17	52766021	A	G	0.209067	0.02724	0.004782	1.4177367309248724e-8
C4:0	Chr17_48509327_C_G	17	48509327	C	G	0.856	-0.03025	0.005311	1.4314861053179774e-8
C4:0	Chr17_48694707_A_G	17	48694707	A	G	0.613333	-0.02287	0.004016	1.438478437448322e-8
C4:0	Chr17_48696819_T_G	17	48696819	T	G	0.613333	-0.02287	0.004016	1.438478437448322e-8
C4:0	Chr17_48696933_T_C	17	48696933	T	C	0.613333	-0.02287	0.004016	1.438478437448322e-8
C4:0	Chr17_48698626_C_T	17	48698626	C	T	0.613333	-0.02287	0.004016	1.438478437448322e-8
C4:0	Chr17_48698775_G_C	17	48698775	G	C	0.613333	-0.02287	0.004016	1.438478437448322e-8
C4:0	Chr17_48699039_T_C	17	48699039	T	C	0.613333	-0.02287	0.004016	1.438478437448322e-8
C4:0	Chr17_48700774_T_G	17	48700774	T	G	0.613333	-0.02287	0.004016	1.438478437448322e-8
C4:0	Chr17_48701212_T_C	17	48701212	T	C	0.613333	-0.02287	0.004016	1.438478437448322e-8
C4:0	Chr17_48671784_T_C	17	48671784	T	C	0.613067	-0.02287	0.004017	1.4530964383627776e-8
C4:0	Chr17_48671804_A_G	17	48671804	A	G	0.613067	-0.02287	0.004017	1.4530964383627776e-8
C4:0	Chr17_48509026_A_G	17	48509026	A	G	0.856	-0.03022	0.005307	1.4533371399796728e-8
C4:0	Chr17_48509056_G_A	17	48509056	G	A	0.856	-0.03022	0.005307	1.4533371399796728e-8
C4:0	Chr17_48509060_G_A	17	48509060	G	A	0.856	-0.03022	0.005307	1.4533371399796728e-8
C4:0	Chr17_48509107_G_T	17	48509107	G	T	0.856	-0.03022	0.005307	1.4533371399796728e-8
C4:0	Chr17_52578827_A_G	17	52578827	A	G	0.1216	-0.0328	0.005768	1.5057530245671488e-8
C4:0	Chr17_48545511_C_T	17	48545511	C	T	0.855733	-0.03012	0.0053	1.5287157699226214e-8
C6:0	Chr17_51508422_G_A	17	51508422	G	A	0.214933	-0.01595	0.002817	1.7169641791475317e-8
C6:0	Chr17_52839422_T_G	17	52839422	T	G	0.147733	-0.01748	0.003086	1.725670295115561e-8
C6:0	Chr17_52842522_C_T	17	52842522	C	T	0.147733	-0.01748	0.003086	1.725670295115561e-8
C4:0	Chr17_52743273_C_T	17	52743273	C	T	0.839733	0.02923	0.005163	1.7358909117404137e-8
C4:0	Chr17_48722299_A_G	17	48722299	A	G	0.600533	-0.02257	0.00399	1.7698694192665813e-8
C4:0	Chr17_52807972_G_A	17	52807972	G	A	0.295467	0.02281	0.004032	1.788081985615782e-8
C4:0	Chr17_52416827_C_T	17	52416827	C	T	0.12	-0.03273	0.005787	1.7974986078612227e-8
C4:0	Chr17_51124488_A_G	17	51124488	A	G	0.1456	-0.03653	0.006457	1.817009392552721e-8
C4:0	Chr17_52772776_C_G	17	52772776	C	G	0.1768	-0.02708	0.00479	1.8265579545388647e-8
C4:0	Chr17_52772777_C_A	17	52772777	C	A	0.1768	-0.02708	0.00479	1.8265579545388647e-8
C4:0	Chr17_52772802_G_C	17	52772802	G	C	0.1768	-0.02708	0.00479	1.8265579545388647e-8
C4:0	Chr17_52773219_AT_A	17	52773219	AT	A	0.1768	-0.02708	0.00479	1.8265579545388647e-8
C4:0	Chr17_52773405_G_A	17	52773405	G	A	0.1768	-0.02708	0.00479	1.8265579545388647e-8
C4:0	Chr17_52773541_C_T	17	52773541	C	T	0.1768	-0.02708	0.00479	1.8265579545388647e-8
C4:0	Chr17_52774243_C_T	17	52774243	C	T	0.1768	-0.02708	0.00479	1.8265579545388647e-8
C4:0	Chr17_52774557_C_T	17	52774557	C	T	0.177067	-0.02708	0.00479	1.8265579545388647e-8
C4:0	Chr17_52774606_C_T	17	52774606	C	T	0.177067	-0.02708	0.00479	1.8265579545388647e-8
C4:0	Chr17_52774929_T_A	17	52774929	T	A	0.1768	-0.02708	0.00479	1.8265579545388647e-8
C4:0	Chr17_52775466_T_G	17	52775466	T	G	0.1768	-0.02708	0.00479	1.8265579545388647e-8
C4:0	Chr17_52775908_G_A	17	52775908	G	A	0.177067	-0.02708	0.00479	1.8265579545388647e-8
C4:0	Chr17_52775915_C_T	17	52775915	C	T	0.177067	-0.02708	0.00479	1.8265579545388647e-8
C4:0	Chr17_52775916_G_A	17	52775916	G	A	0.177067	-0.02708	0.00479	1.8265579545388647e-8
C4:0	Chr17_52775976_T_G	17	52775976	T	G	0.177067	-0.02708	0.00479	1.8265579545388647e-8
C4:0	Chr17_52777065_C_T	17	52777065	C	T	0.1768	-0.02708	0.00479	1.8265579545388647e-8
C4:0	Chr17_52778078_G_A	17	52778078	G	A	0.177067	-0.02708	0.00479	1.8265579545388647e-8
C4:0	Chr17_52778391_G_A	17	52778391	G	A	0.1768	-0.02708	0.00479	1.8265579545388647e-8
C4:0	Chr17_52778397_C_T	17	52778397	C	T	0.1768	-0.02708	0.00479	1.8265579545388647e-8
C4:0	Chr17_52779100_T_C	17	52779100	T	C	0.1768	-0.02708	0.00479	1.8265579545388647e-8
C4:0	Chr17_52779948_G_T	17	52779948	G	T	0.177067	-0.02708	0.00479	1.8265579545388647e-8
C4:0	Chr17_52780252_G_A	17	52780252	G	A	0.177067	-0.02708	0.00479	1.8265579545388647e-8
C4:0	Chr17_52780646_T_C	17	52780646	T	C	0.177067	-0.02708	0.00479	1.8265579545388647e-8
C4:0	Chr17_52781420_C_T	17	52781420	C	T	0.177067	-0.02708	0.00479	1.8265579545388647e-8
C4:0	Chr17_52782559_A_G	17	52782559	A	G	0.177067	-0.02708	0.00479	1.8265579545388647e-8
C4:0	Chr17_52783070_G_A	17	52783070	G	A	0.177067	-0.02708	0.00479	1.8265579545388647e-8
C4:0	Chr17_52783709_T_G	17	52783709	T	G	0.177067	-0.02708	0.00479	1.8265579545388647e-8
C4:0	Chr17_52784134_C_T	17	52784134	C	T	0.1768	-0.02708	0.00479	1.8265579545388647e-8
C4:0	Chr17_52785633_C_A	17	52785633	C	A	0.1768	-0.02708	0.00479	1.8265579545388647e-8
C4:0	Chr17_52785639_G_C	17	52785639	G	C	0.1768	-0.02708	0.00479	1.8265579545388647e-8
C4:0	Chr17_52786184_T_C	17	52786184	T	C	0.1768	-0.02708	0.00479	1.8265579545388647e-8
C4:0	Chr17_52786246_T_C	17	52786246	T	C	0.1768	-0.02708	0.00479	1.8265579545388647e-8
C4:0	Chr17_52786748_T_G	17	52786748	T	G	0.177067	-0.02708	0.00479	1.8265579545388647e-8
C4:0	Chr17_52786770_G_A	17	52786770	G	A	0.177067	-0.02708	0.00479	1.8265579545388647e-8
C4:0	Chr17_52787724_G_C	17	52787724	G	C	0.177067	-0.02708	0.00479	1.8265579545388647e-8
C4:0	Chr17_52787925_G_A	17	52787925	G	A	0.1768	-0.02708	0.00479	1.8265579545388647e-8
C4:0	Chr17_52788198_T_A	17	52788198	T	A	0.1768	-0.02708	0.00479	1.8265579545388647e-8
C4:0	Chr17_52788369_G_A	17	52788369	G	A	0.1768	-0.02708	0.00479	1.8265579545388647e-8
C4:0	Chr17_52789684_C_T	17	52789684	C	T	0.177067	-0.02708	0.00479	1.8265579545388647e-8
C4:0	Chr17_52790621_C_T	17	52790621	C	T	0.1768	-0.02708	0.00479	1.8265579545388647e-8
C4:0	Chr17_52790946_C_T	17	52790946	C	T	0.177067	-0.02708	0.00479	1.8265579545388647e-8
C4:0	Chr17_52791486_T_C	17	52791486	T	C	0.177067	-0.02708	0.00479	1.8265579545388647e-8
C4:0	Chr17_52791904_A_C	17	52791904	A	C	0.1768	-0.02708	0.00479	1.8265579545388647e-8
C4:0	Chr17_52792840_C_A	17	52792840	C	A	0.1768	-0.02708	0.00479	1.8265579545388647e-8
C4:0	Chr17_52793014_C_T	17	52793014	C	T	0.1768	-0.02708	0.00479	1.8265579545388647e-8
C4:0	Chr17_52793710_C_T	17	52793710	C	T	0.177067	-0.02708	0.00479	1.8265579545388647e-8
C4:0	Chr17_52794389_G_A	17	52794389	G	A	0.177067	-0.02708	0.00479	1.8265579545388647e-8
C4:0	Chr17_52778354_A_G	17	52778354	A	G	0.177067	-0.02708	0.00479	1.826572899408682e-8
C4:0	Chr17_48696949_T_G	17	48696949	T	G	0.613333	-0.02283	0.004039	1.833676704001208e-8
C4:0	Chr17_52778233_C_T	17	52778233	C	T	0.177067	-0.02707	0.00479	1.8451292123793913e-8
C4:0	Chr17_52778264_C_T	17	52778264	C	T	0.1768	-0.02707	0.00479	1.8451292123793913e-8
C4:0	Chr17_48514417_ATT_A	17	48514417	ATT	A	0.855733	-0.02995	0.0053	1.8526064453094828e-8
C6:0	Chr17_48042547_T_A	17	48042547	T	A	0.274933	-0.01412	0.002498	1.8617475517738307e-8
C4:0	Chr17_52775606_G_A	17	52775606	G	A	0.1768	-0.02706	0.00479	1.863905032306052e-8
C4:0	Chr17_52128137_G_C	17	52128137	G	C	0.1272	-0.03126	0.005535	1.892051250188822e-8
C4:0	Chr17_52795546_A_G	17	52795546	A	G	0.177067	-0.0271	0.004802	1.9209683000408385e-8
C4:0	Chr17_52796318_T_C	17	52796318	T	C	0.177067	-0.0271	0.004802	1.9209683000408385e-8
C4:0	Chr17_52796555_A_G	17	52796555	A	G	0.177067	-0.0271	0.004802	1.9209683000408385e-8
C4:0	Chr17_52796600_G_A	17	52796600	G	A	0.177067	-0.0271	0.004802	1.9209683000408385e-8
C4:0	Chr17_52796637_T_G	17	52796637	T	G	0.177067	-0.0271	0.004802	1.9209683000408385e-8
C4:0	Chr17_52797581_A_G	17	52797581	A	G	0.1768	-0.0271	0.004802	1.9209683000408385e-8
C4:0	Chr17_52798309_A_C	17	52798309	A	C	0.177067	-0.0271	0.004802	1.9209683000408385e-8
C4:0	Chr17_52798602_C_T	17	52798602	C	T	0.177067	-0.0271	0.004802	1.9209683000408385e-8
C4:0	Chr17_52799802_C_T	17	52799802	C	T	0.177067	-0.0271	0.004802	1.9209683000408385e-8
C4:0	Chr17_52795811_C_T	17	52795811	C	T	0.177067	-0.0271	0.004802	1.9307107010898085e-8
C4:0	Chr17_52796126_C_CTT	17	52796126	C	CTT	0.1768	-0.0271	0.004802	1.9307107010898085e-8
C4:0	Chr17_52796230_C_T	17	52796230	C	T	0.1768	-0.0271	0.004802	1.9307107010898085e-8
C4:0	Chr17_52796460_C_A	17	52796460	C	A	0.177067	-0.0271	0.004802	1.9307107010898085e-8
C4:0	Chr17_52796461_A_G	17	52796461	A	G	0.177067	-0.0271	0.004802	1.9307107010898085e-8
C4:0	Chr17_52796493_T_G	17	52796493	T	G	0.177067	-0.0271	0.004802	1.9307107010898085e-8
C4:0	Chr17_52796522_A_T	17	52796522	A	T	0.1768	-0.0271	0.004802	1.9307107010898085e-8
C4:0	Chr17_52796889_A_G	17	52796889	A	G	0.1768	-0.0271	0.004802	1.9307107010898085e-8
C4:0	Chr17_52796952_T_C	17	52796952	T	C	0.1768	-0.0271	0.004802	1.9307107010898085e-8
C4:0	Chr17_52797118_C_T	17	52797118	C	T	0.177067	-0.0271	0.004802	1.9307107010898085e-8
C4:0	Chr17_52797255_C_T	17	52797255	C	T	0.1768	-0.0271	0.004802	1.9307107010898085e-8
C4:0	Chr17_52797278_T_C	17	52797278	T	C	0.1768	-0.0271	0.004802	1.9307107010898085e-8
C4:0	Chr17_52797359_T_C	17	52797359	T	C	0.1768	-0.0271	0.004802	1.9307107010898085e-8
C4:0	Chr17_52797656_C_T	17	52797656	C	T	0.177067	-0.0271	0.004802	1.9307107010898085e-8
C4:0	Chr17_52797727_T_G	17	52797727	T	G	0.177067	-0.0271	0.004802	1.9307107010898085e-8
C4:0	Chr17_52797822_T_C	17	52797822	T	C	0.1768	-0.0271	0.004802	1.9307107010898085e-8
C4:0	Chr17_52798002_G_A	17	52798002	G	A	0.177067	-0.0271	0.004802	1.9307107010898085e-8
C4:0	Chr17_52799295_G_A	17	52799295	G	A	0.1768	-0.0271	0.004802	1.9307107010898085e-8
C4:0	Chr17_52799830_G_A	17	52799830	G	A	0.176533	-0.0271	0.004802	1.9307107010898085e-8
C4:0	Chr17_52799996_G_A	17	52799996	G	A	0.1768	-0.0271	0.004802	1.9307107010898085e-8
C4:0	Chr17_52804851_G_A	17	52804851	G	A	0.177067	-0.0271	0.004802	1.9307107010898085e-8
C4:0	Chr17_52809783_T_C	17	52809783	T	C	0.1768	-0.0271	0.004802	1.9307107010898085e-8
C4:0	Chr17_52809927_T_C	17	52809927	T	C	0.177067	-0.0271	0.004802	1.9307107010898085e-8
C4:0	Chr17_52809950_T_C	17	52809950	T	C	0.177067	-0.0271	0.004802	1.9307107010898085e-8
C4:0	Chr17_52809999_A_G	17	52809999	A	G	0.177067	-0.0271	0.004802	1.9307107010898085e-8
C4:0	Chr17_52792119_C_A	17	52792119	C	A	0.181067	-0.02694	0.004774	1.9404712087420148e-8
C4:0	Chr17_52128118_T_C	17	52128118	T	C	0.1272	-0.03123	0.005534	1.9405340978335055e-8
C4:0	Chr17_52796744_G_A	17	52796744	G	A	0.177067	-0.02711	0.004805	1.9602679309077492e-8
C4:0	Chr17_52796758_T_C	17	52796758	T	C	0.177067	-0.02711	0.004805	1.9602679309077492e-8
C4:0	Chr17_52796785_A_G	17	52796785	A	G	0.177067	-0.02711	0.004805	1.9602679309077492e-8
C4:0	Chr17_52797076_C_T	17	52797076	C	T	0.177067	-0.02711	0.004805	1.9602679309077492e-8
C4:0	Chr17_48502973_C_T	17	48502973	C	T	0.8552	-0.02959	0.005246	1.9685627674777182e-8
C4:0	Chr17_52744429_G_A	17	52744429	G	A	0.155733	-0.02994	0.005308	1.98009099061585e-8
C4:0	Chr17_48751132_C_T	17	48751132	C	T	0.6	-0.02242	0.003978	2.008506233474324e-8
C4:0	Chr17_48554866_G_C	17	48554866	G	C	0.856	-0.02996	0.005317	2.0293235101311666e-8
C4:0	Chr17_52797107_G_T	17	52797107	G	T	0.1768	-0.02706	0.004803	2.030918318677413e-8
C6:0	Chr17_52843083_T_C	17	52843083	T	C	0.147467	-0.01739	0.003088	2.059955007542734e-8
C4:0	Chr17_52796017_T_C	17	52796017	T	C	0.2096	0.02663	0.00473	2.082401838026417e-8
C4:0	Chr17_48736270_C_T	17	48736270	C	T	0.517867	-0.02161	0.00384	2.1238986535280973e-8
C4:0	Chr17_52773752_G_A	17	52773752	G	A	0.209333	0.02679	0.004764	2.1573665403155017e-8
C4:0	Chr17_52775508_G_T	17	52775508	G	T	0.209333	0.02679	0.004764	2.1573665403155017e-8
C4:0	Chr17_52775663_G_A	17	52775663	G	A	0.209333	0.02679	0.004764	2.1573665403155017e-8
C4:0	Chr17_51495666_C_CT	17	51495666	C	CT	0.243467	-0.02583	0.004594	2.1847875383960337e-8
C4:0	Chr17_49005353_C_G	17	49005353	C	G	0.276533	-0.02282	0.004061	2.201815698879094e-8
C4:0	Chr17_53078815_G_GT	17	53078815	G	GT	0.0826667	0.04184	0.007446	2.217364777088238e-8
C4:0	Chr17_52790660_G_A	17	52790660	G	A	0.2096	0.02665	0.004743	2.2239498754638135e-8
C4:0	Chr17_52792267_C_T	17	52792267	C	T	0.2096	0.02665	0.004743	2.2239498754638135e-8
C4:0	Chr17_52794023_A_G	17	52794023	A	G	0.2096	0.02665	0.004743	2.2239498754638135e-8
C4:0	Chr17_52741189_G_GCTT	17	52741189	G	GCTT	0.839733	0.02891	0.005147	2.2468785006039122e-8
C4:0	Chr17_53976059_C_T	17	53976059	C	T	0.0890667	0.03759	0.006695	2.2692519236843537e-8
C4:0	Chr17_52780395_T_C	17	52780395	T	C	0.209333	0.02668	0.004751	2.2694136051310366e-8
C4:0	Chr17_52744653_A_G	17	52744653	A	G	0.84	0.02893	0.005154	2.2815802905807495e-8
C4:0	Chr17_52785449_C_G	17	52785449	C	G	0.209333	0.02666	0.004751	2.315827788676178e-8
C4:0	Chr17_52785491_C_T	17	52785491	C	T	0.209333	0.02666	0.004751	2.315827788676178e-8
C4:0	Chr17_48701734_A_G	17	48701734	A	G	0.600267	-0.02238	0.00399	2.337811012905999e-8
C4:0	Chr17_48716832_G_C	17	48716832	G	C	0.600267	-0.02238	0.00399	2.337811012905999e-8
C4:0	Chr17_48717086_T_C	17	48717086	T	C	0.600267	-0.02238	0.00399	2.337811012905999e-8
C4:0	Chr17_48717263_T_C	17	48717263	T	C	0.600267	-0.02238	0.00399	2.337811012905999e-8
C4:0	Chr17_48717387_A_G	17	48717387	A	G	0.600267	-0.02238	0.00399	2.337811012905999e-8
C4:0	Chr17_48723209_C_T	17	48723209	C	T	0.600267	-0.02238	0.00399	2.337811012905999e-8
C4:0	Chr17_48723317_A_G	17	48723317	A	G	0.600267	-0.02238	0.00399	2.337811012905999e-8
C4:0	Chr17_48723429_C_CAG	17	48723429	C	CAG	0.600267	-0.02238	0.00399	2.337811012905999e-8
C4:0	Chr17_48725401_G_C	17	48725401	G	C	0.600267	-0.02238	0.00399	2.337811012905999e-8
C4:0	Chr17_48725444_A_T	17	48725444	A	T	0.600267	-0.02238	0.00399	2.337811012905999e-8
C4:0	Chr17_48729915_T_A	17	48729915	T	A	0.600267	-0.02238	0.00399	2.337811012905999e-8
C4:0	Chr17_48744611_A_G	17	48744611	A	G	0.600267	-0.02238	0.00399	2.337811012905999e-8
C4:0	Chr17_48745676_T_C	17	48745676	T	C	0.600267	-0.02238	0.00399	2.337811012905999e-8
C4:0	Chr17_48745688_T_C	17	48745688	T	C	0.600267	-0.02238	0.00399	2.337811012905999e-8
C4:0	Chr17_48746398_A_C	17	48746398	A	C	0.600267	-0.02238	0.00399	2.337811012905999e-8
C4:0	Chr17_48747216_A_G	17	48747216	A	G	0.600267	-0.02238	0.00399	2.337811012905999e-8
C4:0	Chr17_48748019_T_A	17	48748019	T	A	0.600267	-0.02238	0.00399	2.337811012905999e-8
C4:0	Chr17_48748123_GT_G	17	48748123	GT	G	0.600267	-0.02238	0.00399	2.337811012905999e-8
C4:0	Chr17_48748653_C_T	17	48748653	C	T	0.600267	-0.02238	0.00399	2.337811012905999e-8
C4:0	Chr17_48749082_T_G	17	48749082	T	G	0.600267	-0.02238	0.00399	2.337811012905999e-8
C4:0	Chr17_48749291_G_A	17	48749291	G	A	0.600267	-0.02238	0.00399	2.337811012905999e-8
C4:0	Chr17_48749749_G_A	17	48749749	G	A	0.600267	-0.02238	0.00399	2.337811012905999e-8
C4:0	Chr17_48750728_C_T	17	48750728	C	T	0.600267	-0.02238	0.00399	2.337811012905999e-8
C4:0	Chr17_48751327_T_G	17	48751327	T	G	0.600267	-0.02238	0.00399	2.337811012905999e-8
C4:0	Chr17_48751467_A_G	17	48751467	A	G	0.600267	-0.02238	0.00399	2.337811012905999e-8
C4:0	Chr17_48751560_C_G	17	48751560	C	G	0.600267	-0.02238	0.00399	2.337811012905999e-8
C4:0	Chr17_48751702_T_C	17	48751702	T	C	0.600267	-0.02238	0.00399	2.337811012905999e-8
C4:0	Chr17_48751871_T_C	17	48751871	T	C	0.600267	-0.02238	0.00399	2.337811012905999e-8
C4:0	Chr17_48752345_A_AT	17	48752345	A	AT	0.6	-0.02238	0.00399	2.337811012905999e-8
C4:0	Chr17_48752462_G_A	17	48752462	G	A	0.600267	-0.02238	0.00399	2.337811012905999e-8
C4:0	Chr17_48752926_G_A	17	48752926	G	A	0.600267	-0.02238	0.00399	2.337811012905999e-8
C4:0	Chr17_48753215_G_A	17	48753215	G	A	0.600267	-0.02238	0.00399	2.337811012905999e-8
C4:0	Chr17_48753383_T_C	17	48753383	T	C	0.600267	-0.02238	0.00399	2.337811012905999e-8
C4:0	Chr17_48753391_A_G	17	48753391	A	G	0.600267	-0.02238	0.00399	2.337811012905999e-8
C4:0	Chr17_48753423_A_G	17	48753423	A	G	0.600267	-0.02238	0.00399	2.337811012905999e-8
C4:0	Chr17_48753607_A_G	17	48753607	A	G	0.600267	-0.02238	0.00399	2.337811012905999e-8
C4:0	Chr17_48753613_A_G	17	48753613	A	G	0.600267	-0.02238	0.00399	2.337811012905999e-8
C4:0	Chr17_48753614_T_C	17	48753614	T	C	0.600267	-0.02238	0.00399	2.337811012905999e-8
C4:0	Chr17_48753627_G_A	17	48753627	G	A	0.600267	-0.02238	0.00399	2.337811012905999e-8
C4:0	Chr17_48754108_A_G	17	48754108	A	G	0.600267	-0.02238	0.00399	2.337811012905999e-8
C4:0	Chr17_48754898_C_T	17	48754898	C	T	0.600267	-0.02238	0.00399	2.337811012905999e-8
C4:0	Chr17_48754931_CAA_C	17	48754931	CAA	C	0.6	-0.02238	0.00399	2.337811012905999e-8
C4:0	Chr17_48754951_T_C	17	48754951	T	C	0.600267	-0.02238	0.00399	2.337811012905999e-8
C4:0	Chr17_48754974_C_A	17	48754974	C	A	0.600267	-0.02238	0.00399	2.337811012905999e-8
C4:0	Chr17_48754984_T_A	17	48754984	T	A	0.600267	-0.02238	0.00399	2.337811012905999e-8
C4:0	Chr17_48755089_G_C	17	48755089	G	C	0.600267	-0.02238	0.00399	2.337811012905999e-8
C4:0	Chr17_48755365_G_C	17	48755365	G	C	0.600267	-0.02238	0.00399	2.337811012905999e-8
C4:0	Chr17_48756026_G_A	17	48756026	G	A	0.600267	-0.02238	0.00399	2.337811012905999e-8
C4:0	Chr17_48756057_G_A	17	48756057	G	A	0.600267	-0.02238	0.00399	2.337811012905999e-8
C4:0	Chr17_48757291_T_G	17	48757291	T	G	0.600267	-0.02238	0.00399	2.337811012905999e-8
C4:0	Chr17_48757358_T_G	17	48757358	T	G	0.600267	-0.02238	0.00399	2.337811012905999e-8
C4:0	Chr17_48758704_T_C	17	48758704	T	C	0.600267	-0.02238	0.00399	2.337811012905999e-8
C4:0	Chr17_48758890_T_C	17	48758890	T	C	0.600267	-0.02238	0.00399	2.337811012905999e-8
C4:0	Chr17_48760133_G_A	17	48760133	G	A	0.600267	-0.02238	0.00399	2.337811012905999e-8
C4:0	Chr17_48558293_G_C	17	48558293	G	C	0.8552	-0.02943	0.005247	2.3498958484384487e-8
C4:0	Chr17_46241355_C_T	17	46241355	C	T	0.576	0.02203	0.003929	2.3739008250633778e-8
C4:0	Chr17_48591373_C_G	17	48591373	C	G	0.8592	-0.03082	0.005496	2.3742166299501544e-8
C4:0	Chr17_48515006_G_A	17	48515006	G	A	0.855467	-0.02939	0.005243	2.385874149252974e-8
C4:0	Chr17_48715597_A_C	17	48715597	A	C	0.6	-0.02237	0.003991	2.3977398880953974e-8
C4:0	Chr17_48515430_TCA_T	17	48515430	TCA	T	0.855467	-0.02944	0.005253	2.401866214387016e-8
C4:0	Chr17_48750898_T_C	17	48750898	T	C	0.600267	-0.02236	0.003992	2.4344342197628605e-8
C6:0	Chr17_53773638_T_C	17	53773638	T	C	0.0888	0.02113	0.003772	2.4344342197628605e-8
C4:0	Chr17_48558285_A_C	17	48558285	A	C	0.8552	-0.02937	0.005244	2.4719798611876822e-8
C4:0	Chr17_53092938_C_T	17	53092938	C	T	0.242133	-0.0258	0.004607	2.4843146539557373e-8
C6:0	Chr17_52120594_A_C	17	52120594	A	C	0.129067	-0.01789	0.003198	2.5222594100130835e-8
C4:0	Chr17_52580432_A_G	17	52580432	A	G	0.121067	-0.03219	0.005753	2.5358494522022223e-8
C4:0	Chr17_53910264_G_A	17	53910264	G	A	0.0850667	0.03825	0.006837	2.5371359391985485e-8
C4:0	Chr17_50217910_CATCATGCCCA_C	17	50217910	CATCATGCCCA	C	0.170133	-0.02889	0.005167	2.5869505242014436e-8
C4:0	Chr17_52796803_C_T	17	52796803	C	T	0.209067	0.02627	0.0047	2.6195212301477683e-8
C4:0	Chr17_51930840_C_CT	17	51930840	C	CT	0.0533333	0.04376	0.007829	2.6446137478260482e-8
C4:0	Chr17_52784326_G_A	17	52784326	G	A	0.176533	-0.02663	0.004766	2.6695892527717506e-8
C4:0	Chr17_52820993_C_T	17	52820993	C	T	0.179467	0.0274	0.004905	2.6825551921384223e-8
C4:0	Chr17_52826028_GAAATC_G	17	52826028	GAAATC	G	0.179467	0.0274	0.004905	2.6825551921384223e-8
C4:0	Chr17_52777478_G_A	17	52777478	G	A	0.1768	-0.02678	0.004794	2.683287375004235e-8
C4:0	Chr17_52770120_T_TAAGTGAATTTGACAAG	17	52770120	T	TAAGTGAATTTGACAAG	0.168267	-0.02755	0.004932	2.684887690797262e-8
C4:0	Chr17_48753705_C_T	17	48753705	C	T	0.600267	-0.02226	0.003985	2.6938811648148903e-8
C6:0	Chr17_51108019_G_A	17	51108019	G	A	0.970667	0.03104	0.005558	2.6938811648148903e-8
C4:0	Chr17_48754682_C_A	17	48754682	C	A	0.601333	-0.02247	0.004026	2.7351212165729778e-8
C4:0	Chr17_52626025_C_T	17	52626025	C	T	0.1208	-0.03213	0.005756	2.7360045152957077e-8
C4:0	Chr17_52725691_G_T	17	52725691	G	T	0.120267	-0.03211	0.005757	2.8062990024323664e-8
C4:0	Chr17_51495614_C_A	17	51495614	C	A	0.243733	-0.02571	0.004612	2.8577136194512446e-8
C6:0	Chr17_52841537_A_G	17	52841537	A	G	0.144267	-0.01737	0.003118	2.9216268532128704e-8
C4:0	Chr17_48755328_A_AAT	17	48755328	A	AAT	0.569867	-0.02156	0.003871	2.9366870798916932e-8
C4:0	Chr17_53089449_C_T	17	53089449	C	T	0.248533	-0.02571	0.00462	3.026714734279832e-8
C6:0	Chr17_50142680_C_G	17	50142680	C	G	0.156	-0.01678	0.003016	3.042109613192752e-8
C4:0	Chr17_52740100_A_G	17	52740100	A	G	0.839467	0.02872	0.005163	3.044426709374558e-8
C4:0	Chr17_52740162_T_C	17	52740162	T	C	0.839467	0.02872	0.005163	3.044426709374558e-8
C4:0	Chr17_52740216_C_T	17	52740216	C	T	0.839467	0.02872	0.005163	3.044426709374558e-8
C4:0	Chr17_52740360_T_C	17	52740360	T	C	0.839467	0.02872	0.005163	3.044426709374558e-8
C4:0	Chr17_52740413_A_C	17	52740413	A	C	0.839467	0.02872	0.005163	3.044426709374558e-8
C4:0	Chr17_52740425_C_G	17	52740425	C	G	0.839467	0.02872	0.005163	3.044426709374558e-8
C4:0	Chr17_52740752_T_G	17	52740752	T	G	0.839467	0.02872	0.005163	3.044426709374558e-8
C4:0	Chr17_52741322_A_G	17	52741322	A	G	0.839467	0.02872	0.005163	3.044426709374558e-8
C4:0	Chr17_52741351_C_T	17	52741351	C	T	0.839467	0.02872	0.005163	3.044426709374558e-8
C4:0	Chr17_52741465_A_G	17	52741465	A	G	0.839467	0.02872	0.005163	3.044426709374558e-8
C4:0	Chr17_52741721_C_T	17	52741721	C	T	0.839467	0.02872	0.005163	3.044426709374558e-8
C4:0	Chr17_52741747_C_T	17	52741747	C	T	0.839467	0.02872	0.005163	3.044426709374558e-8
C4:0	Chr17_52741757_TG_T	17	52741757	TG	T	0.839467	0.02872	0.005163	3.044426709374558e-8
C4:0	Chr17_52742132_T_G	17	52742132	T	G	0.839467	0.02872	0.005163	3.044426709374558e-8
C4:0	Chr17_52742170_T_C	17	52742170	T	C	0.839467	0.02872	0.005163	3.044426709374558e-8
C4:0	Chr17_52743106_T_C	17	52743106	T	C	0.839467	0.02872	0.005163	3.044426709374558e-8
C4:0	Chr17_52743302_T_C	17	52743302	T	C	0.839467	0.02872	0.005163	3.044426709374558e-8
C4:0	Chr17_52743330_A_G	17	52743330	A	G	0.839467	0.02872	0.005163	3.044426709374558e-8
C4:0	Chr17_52743463_C_A	17	52743463	C	A	0.839467	0.02872	0.005163	3.044426709374558e-8
C4:0	Chr17_52743970_T_G	17	52743970	T	G	0.839467	0.02872	0.005163	3.044426709374558e-8
C4:0	Chr17_52744105_C_T	17	52744105	C	T	0.839467	0.02872	0.005163	3.044426709374558e-8
C4:0	Chr17_52745714_A_C	17	52745714	A	C	0.839467	0.02872	0.005163	3.044426709374558e-8
C4:0	Chr17_52745940_G_C	17	52745940	G	C	0.839467	0.02872	0.005163	3.044426709374558e-8
C4:0	Chr17_52746108_C_T	17	52746108	C	T	0.839467	0.02872	0.005163	3.044426709374558e-8
C4:0	Chr17_52746702_T_C	17	52746702	T	C	0.839467	0.02872	0.005163	3.044426709374558e-8
C4:0	Chr17_52746731_T_C	17	52746731	T	C	0.839467	0.02872	0.005163	3.044426709374558e-8
C4:0	Chr17_52746957_G_A	17	52746957	G	A	0.839467	0.02872	0.005163	3.044426709374558e-8
C4:0	Chr17_52747041_T_G	17	52747041	T	G	0.839467	0.02872	0.005163	3.044426709374558e-8
C4:0	Chr17_52747078_A_G	17	52747078	A	G	0.839467	0.02872	0.005163	3.044426709374558e-8
C4:0	Chr17_52747097_A_G	17	52747097	A	G	0.839467	0.02873	0.005163	3.044426709374558e-8
C4:0	Chr17_52747489_T_C	17	52747489	T	C	0.839467	0.02872	0.005163	3.044426709374558e-8
C4:0	Chr17_52747491_A_G	17	52747491	A	G	0.839467	0.02872	0.005163	3.044426709374558e-8
C4:0	Chr17_52747563_A_G	17	52747563	A	G	0.839467	0.02872	0.005163	3.044426709374558e-8
C4:0	Chr17_52747616_C_A	17	52747616	C	A	0.839467	0.02872	0.005163	3.044426709374558e-8
C4:0	Chr17_52747715_G_T	17	52747715	G	T	0.839467	0.02872	0.005163	3.044426709374558e-8
C4:0	Chr17_52748205_G_C	17	52748205	G	C	0.839467	0.02872	0.005163	3.044426709374558e-8
C4:0	Chr17_51458373_G_T	17	51458373	G	T	0.349333	-0.02467	0.004432	3.0595939957270284e-8
C4:0	Chr17_52821473_G_A	17	52821473	G	A	0.179467	0.02731	0.004909	3.060144958253856e-8
C4:0	Chr17_47255138_C_T	17	47255138	C	T	0.2672	0.02322	0.004176	3.0730655481965147e-8
C4:0	Chr17_47262089_A_G	17	47262089	A	G	0.2672	0.02322	0.004176	3.0730655481965147e-8
C4:0	Chr17_47278487_A_G	17	47278487	A	G	0.2672	0.02321	0.004175	3.104360902267247e-8
C4:0	Chr17_52744958_C_T	17	52744958	C	T	0.839733	0.02874	0.005169	3.107170519880312e-8
C4:0	Chr17_52748475_CA_C	17	52748475	CA	C	0.839467	0.0287	0.005164	3.1225209643694536e-8
C4:0	Chr17_52740536_T_C	17	52740536	T	C	0.7656	0.0251	0.004517	3.1364495510210935e-8
C4:0	Chr17_52740537_G_A	17	52740537	G	A	0.7656	0.0251	0.004517	3.1364495510210935e-8
C4:0	Chr17_52773961_C_T	17	52773961	C	T	0.209867	0.02645	0.004761	3.1861980352807015e-8
C4:0	Chr17_51495653_G_C	17	51495653	G	C	0.243733	-0.02547	0.004585	3.194301122814488e-8
C4:0	Chr17_48049035_G_A	17	48049035	G	A	0.24	-0.02559	0.004608	3.216433265982988e-8
C4:0	Chr17_48727441_A_G	17	48727441	A	G	0.600533	-0.02218	0.003994	3.232771489512839e-8
C4:0	Chr17_54014103_C_T	17	54014103	C	T	0.0858667	0.03783	0.006813	3.23504325806858e-8
C4:0	Chr17_54016486_C_T	17	54016486	C	T	0.0858667	0.03783	0.006813	3.23504325806858e-8
C4:0	Chr17_53994480_T_C	17	53994480	T	C	0.0858667	0.03782	0.006813	3.267990106929893e-8
C4:0	Chr17_53994482_C_T	17	53994482	C	T	0.0858667	0.03782	0.006813	3.267990106929893e-8
C4:0	Chr17_53998344_T_C	17	53998344	T	C	0.0858667	0.03782	0.006813	3.267990106929893e-8
C4:0	Chr17_53998425_A_G	17	53998425	A	G	0.0858667	0.03782	0.006813	3.267990106929893e-8
C4:0	Chr17_53984316_G_A	17	53984316	G	A	0.0864	0.0378	0.006811	3.284564622117546e-8
C4:0	Chr17_53990625_T_C	17	53990625	T	C	0.0864	0.0378	0.006811	3.284564622117546e-8
C4:0	Chr17_54022845_C_G	17	54022845	C	G	0.0858667	0.03779	0.006811	3.301273474022193e-8
C4:0	Chr17_54024033_A_G	17	54024033	A	G	0.0858667	0.03779	0.006811	3.301273474022193e-8
C4:0	Chr17_54024952_G_A	17	54024952	G	A	0.0858667	0.03779	0.006811	3.301273474022193e-8
C4:0	Chr17_48762423_T_C	17	48762423	T	C	0.600533	-0.02216	0.003994	3.315719614515168e-8
C4:0	Chr17_53983278_C_T	17	53983278	C	T	0.0864	0.03776	0.006808	3.334871584298159e-8
C4:0	Chr17_53988220_G_A	17	53988220	G	A	0.0864	0.03778	0.006811	3.334896807226594e-8
C4:0	Chr17_53896718_G_C	17	53896718	G	C	0.0861333	0.03764	0.006787	3.368710946119068e-8
C4:0	Chr17_53900066_TC_T	17	53900066	TC	T	0.0861333	0.03764	0.006787	3.368710946119068e-8
C4:0	Chr17_53902247_T_TA	17	53902247	T	TA	0.0861333	0.03764	0.006787	3.368710946119068e-8
C4:0	Chr17_53902610_C_T	17	53902610	C	T	0.0861333	0.03764	0.006787	3.368710946119068e-8
C4:0	Chr17_53903101_C_T	17	53903101	C	T	0.0858667	0.03764	0.006787	3.368710946119068e-8
C4:0	Chr17_53907138_C_T	17	53907138	C	T	0.0861333	0.03764	0.006787	3.368710946119068e-8
C4:0	Chr17_53909325_C_T	17	53909325	C	T	0.0861333	0.03764	0.006787	3.368710946119068e-8
C4:0	Chr17_53909353_C_A	17	53909353	C	A	0.0861333	0.03764	0.006787	3.368710946119068e-8
C4:0	Chr17_53909401_G_A	17	53909401	G	A	0.0861333	0.03764	0.006787	3.368710946119068e-8
C4:0	Chr17_53909561_T_C	17	53909561	T	C	0.0861333	0.03764	0.006787	3.368710946119068e-8
C4:0	Chr17_53910116_A_T	17	53910116	A	T	0.0861333	0.03764	0.006787	3.368710946119068e-8
C4:0	Chr17_53910117_A_C	17	53910117	A	C	0.0858667	0.03764	0.006787	3.368710946119068e-8
C4:0	Chr17_53910205_G_T	17	53910205	G	T	0.0861333	0.03764	0.006787	3.368710946119068e-8
C4:0	Chr17_53910221_C_T	17	53910221	C	T	0.0861333	0.03764	0.006787	3.368710946119068e-8
C4:0	Chr17_53910356_C_T	17	53910356	C	T	0.0861333	0.03764	0.006787	3.368710946119068e-8
C4:0	Chr17_53910433_G_A	17	53910433	G	A	0.0864	0.03764	0.006787	3.368710946119068e-8
C4:0	Chr17_53910436_C_T	17	53910436	C	T	0.0864	0.03764	0.006787	3.368710946119068e-8
C4:0	Chr17_53910469_G_A	17	53910469	G	A	0.0864	0.03764	0.006787	3.368710946119068e-8
C4:0	Chr17_53910498_G_T	17	53910498	G	T	0.0864	0.03764	0.006787	3.368710946119068e-8
C4:0	Chr17_53910561_C_T	17	53910561	C	T	0.0864	0.03764	0.006787	3.368710946119068e-8
C4:0	Chr17_53912924_T_G	17	53912924	T	G	0.0861333	0.03764	0.006787	3.368710946119068e-8
C4:0	Chr17_53914932_T_C	17	53914932	T	C	0.0861333	0.03764	0.006787	3.368710946119068e-8
C4:0	Chr17_53919079_C_A	17	53919079	C	A	0.0861333	0.03764	0.006787	3.368710946119068e-8
C4:0	Chr17_53924204_T_A	17	53924204	T	A	0.0861333	0.03764	0.006787	3.368710946119068e-8
C4:0	Chr17_48805922_G_A	17	48805922	G	A	0.148	-0.03065	0.005528	3.383738874453021e-8
C4:0	Chr17_48541317_T_A	17	48541317	T	A	0.851467	-0.02929	0.005283	3.40115822297127e-8
C4:0	Chr17_53968583_G_A	17	53968583	G	A	0.0864	0.03772	0.006804	3.403125993651525e-8
C4:0	Chr17_53974247_G_A	17	53974247	G	A	0.0864	0.03772	0.006804	3.403125993651525e-8
C4:0	Chr17_53932160_G_A	17	53932160	G	A	0.0861333	0.03764	0.006792	3.4203365219892704e-8
C4:0	Chr17_54037227_G_T	17	54037227	G	T	0.0858667	0.03778	0.006816	3.420491232086457e-8
C6:0	Chr17_51216242_C_T	17	51216242	C	T	0.1864	-0.01715	0.003095	3.435445419810181e-8
C4:0	Chr17_54030867_T_C	17	54030867	T	C	0.0858667	0.03779	0.006819	3.455384398664129e-8
C4:0	Chr17_48622212_T_G	17	48622212	T	G	0.8648	-0.03085	0.005569	3.471401114074509e-8
C4:0	Chr17_48625553_A_G	17	48625553	A	G	0.8648	-0.03085	0.005569	3.471401114074509e-8
C4:0	Chr17_53940052_C_T	17	53940052	C	T	0.0861333	0.03763	0.006793	3.472729359805028e-8
C4:0	Chr17_47249534_T_G	17	47249534	T	G	0.2672	0.02312	0.004174	3.488074781339432e-8
C4:0	Chr17_51092322_C_T	17	51092322	C	T	0.222133	-0.02578	0.004656	3.5071837933301885e-8
C4:0	Chr17_52784358_C_G	17	52784358	C	G	0.176533	-0.02641	0.004769	3.527307868846078e-8
C4:0	Chr17_51227702_C_T	17	51227702	C	T	0.181424	-0.03727	0.006731	3.529992213373003e-8
C4:0	Chr17_48630351_AT_A	17	48630351	AT	A	0.864533	-0.0308	0.005563	3.542435782407007e-8
C4:0	Chr17_52383416_T_G	17	52383416	T	G	0.12	-0.03203	0.005785	3.5424886403237464e-8
C4:0	Chr17_53949533_C_T	17	53949533	C	T	0.0861333	0.03761	0.006794	3.561872275089356e-8
C6:0	Chr17_51669248_T_TA	17	51669248	T	TA	0.264	-0.01417	0.00256	3.5775934622550027e-8
C4:0	Chr17_46086336_G_C	17	46086336	G	C	0.206133	-0.02597	0.004692	3.5776465746738e-8
C4:0	Chr17_48072697_TCA_T	17	48072697	TCA	T	0.2528	-0.02497	0.004512	3.595798498055372e-8
C4:0	Chr17_52747270_C_G	17	52747270	C	G	0.838933	0.02852	0.005155	3.6166291280684767e-8
C6:0	Chr17_51676793_G_A	17	51676793	G	A	0.2648	-0.01406	0.002542	3.6694435347330314e-8
C4:0	Chr17_49648483_C_T	17	49648483	C	T	0.1408	-0.03018	0.00546	3.725861071813785e-8
C4:0	Chr17_54040433_GA_G	17	54040433	GA	G	0.0861333	0.03765	0.006813	3.728269187769642e-8
C4:0	Chr17_52816529_C_T	17	52816529	C	T	0.1792	0.02713	0.004907	3.7285197039765536e-8
C4:0	Chr17_52784634_T_C	17	52784634	T	C	0.176533	-0.02636	0.004769	3.729524415557161e-8
C6:0	Chr17_51684400_A_G	17	51684400	A	G	0.264267	-0.01472	0.002556	3.738936311604396e-8
C4:0	Chr17_46084082_C_T	17	46084082	C	T	0.206133	-0.02592	0.004692	3.782813034068557e-8
C4:0	Chr17_46086099_C_T	17	46086099	C	T	0.206133	-0.02592	0.004692	3.782813034068557e-8
C4:0	Chr17_46064869_A_G	17	46064869	A	G	0.206133	-0.02592	0.004692	3.8020372140468766e-8
C4:0	Chr17_46987083_C_A	17	46987083	C	A	0.1392	-0.02959	0.005358	3.822629054393618e-8
C4:0	Chr17_51920204_T_C	17	51920204	T	C	0.153333	0.02967	0.005372	3.876261796823233e-8
C4:0	Chr17_51672503_C_T	17	51672503	C	T	0.152267	0.02892	0.005239	3.899551982780836e-8
C4:0	Chr17_46064967_C_T	17	46064967	C	T	0.205867	-0.02592	0.004697	3.8996092602951195e-8
C4:0	Chr17_46118553_A_C	17	46118553	A	C	0.2064	-0.02587	0.004688	3.899637904053431e-8
C4:0	Chr17_46121859_A_C	17	46121859	A	C	0.2064	-0.02588	0.004689	3.899637904053431e-8
C4:0	Chr17_46124245_G_A	17	46124245	G	A	0.2064	-0.02587	0.004688	3.899637904053431e-8
C4:0	Chr17_46124852_T_G	17	46124852	T	G	0.2064	-0.02587	0.004688	3.899637904053431e-8
C4:0	Chr17_48506000_G_A	17	48506000	G	A	0.855467	-0.02921	0.005293	3.919918338326302e-8
C4:0	Chr17_54064684_G_A	17	54064684	G	A	0.0861333	0.03763	0.006819	3.922118900567489e-8
C4:0	Chr17_52115117_G_A	17	52115117	G	A	0.2248	-0.02726	0.004941	3.9414095492284966e-8
C4:0	Chr17_48744340_G_A	17	48744340	G	A	0.599467	-0.02201	0.00399	3.9794372281206155e-8
C4:0	Chr17_47283478_G_A	17	47283478	G	A	0.265333	0.02302	0.004174	3.999663694839671e-8
C4:0	Chr17_52716715_G_C	17	52716715	G	C	0.142667	-0.03016	0.005469	4.023070367799957e-8
C4:0	Chr17_52717118_C_T	17	52717118	C	T	0.142667	-0.03016	0.005469	4.023070367799957e-8
C4:0	Chr17_48990312_G_A	17	48990312	G	A	0.3648	-0.02162	0.003921	4.040456018344561e-8
C4:0	Chr17_52771093_A_C	17	52771093	A	C	0.168	-0.02697	0.004894	4.095126389307994e-8
C6:0	Chr17_51608208_T_C	17	51608208	T	C	0.292267	-0.0134	0.002432	4.102562855528163e-8
C4:0	Chr17_46972373_G_C	17	46972373	G	C	0.138667	-0.02982	0.005417	4.207870864256907e-8
C4:0	Chr17_46983408_C_T	17	46983408	C	T	0.138667	-0.02961	0.005378	4.208422753277477e-8
C4:0	Chr17_52770988_G_A	17	52770988	G	A	0.120267	-0.03176	0.005768	4.2095608340568816e-8
C4:0	Chr17_30139328_C_T	17	30139328	C	T	0.0594667	0.044	0.007994	4.2505764096081754e-8
C4:0	Chr17_52747538_A_G	17	52747538	A	G	0.146667	-0.02945	0.005351	4.253963792035818e-8
C4:0	Chr17_52769866_G_A	17	52769866	G	A	0.168267	-0.02707	0.00492	4.321906088438283e-8
C4:0	Chr17_52115159_T_C	17	52115159	T	C	0.225333	-0.02717	0.004941	4.361978633512257e-8
C4:0	Chr17_52727183_T_G	17	52727183	T	G	0.142667	-0.02992	0.005441	4.385179127017128e-8
C6:0	Chr17_52518618_C_G	17	52518618	C	G	0.118667	-0.01849	0.003364	4.404171339674543e-8
C4:0	Chr17_51678168_ATTTTTTTTG_ATTTTTTTTT	17	51678168	ATTTTTTTTG	ATTTTTTTTT	0.165333	-0.02833	0.005156	4.471722583649423e-8
C6:0	Chr17_52518076_C_A	17	52518076	C	A	0.118667	-0.01848	0.003364	4.4944265470414084e-8
C4:0	Chr17_52863253_C_T	17	52863253	C	T	0.125867	-0.0311	0.005662	4.496019883423051e-8
C4:0	Chr17_47245003_C_A	17	47245003	C	A	0.2712	0.02294	0.004177	4.540247464168429e-8
C4:0	Chr17_44168906_C_T	17	44168906	C	T	0.634667	0.02284	0.00416	4.563399049735858e-8
C4:0	Chr17_52122041_A_C	17	52122041	A	C	0.124533	-0.02908	0.005296	4.575278272418507e-8
C4:0	Chr17_51495625_A_G	17	51495625	A	G	0.245067	-0.02541	0.004627	4.576789760065836e-8
C4:0	Chr17_44168848_A_G	17	44168848	A	G	0.634667	0.02281	0.004155	4.586602934623138e-8
C4:0	Chr17_46090930_A_G	17	46090930	A	G	0.206933	-0.02576	0.004694	4.609925155542951e-8
C4:0	Chr17_48084573_G_A	17	48084573	G	A	0.252533	-0.02477	0.004515	4.680574302587927e-8
C4:0	Chr17_52772013_A_G	17	52772013	A	G	0.168	-0.02708	0.004936	4.687201343515485e-8
C4:0	Chr17_52769851_A_C	17	52769851	A	C	0.168267	-0.02706	0.004935	4.7592684856300586e-8
C4:0	Chr17_47657056_G_A	17	47657056	G	A	0.116	-0.03148	0.005745	4.8767619306589086e-8
C4:0	Chr17_54017786_G_A	17	54017786	G	A	0.0853333	0.03745	0.006836	4.8778867738332855e-8
C4:0	Chr17_51682489_C_T	17	51682489	C	T	0.381867	-0.02095	0.003824	4.8991755944131045e-8
C4:0	Chr17_46967169_G_A	17	46967169	G	A	0.138933	-0.02956	0.005397	4.924338046377698e-8
C4:0	Chr17_53946879_A_G	17	53946879	A	G	0.913867	-0.03726	0.006803	4.952362829767448e-8
C4:0	Chr17_45712914_C_T	17	45712914	C	T	0.1944	-0.02682	0.0049	4.999856094479349e-8
C6:0	Chr17_51490547_T_A	17	51490547	T	A	0.279733	-0.01427	0.002608	5.102103175059666e-8
C4:0	Chr17_45973150_C_T	17	45973150	C	T	0.194667	-0.02667	0.004877	5.154431519278281e-8
C6:0	Chr17_52796146_AT_A	17	52796146	AT	A	0.177067	-0.01525	0.002788	5.180356176499739e-8
C4:0	Chr17_51548551_G_A	17	51548551	G	A	0.352	-0.02374	0.004341	5.221462260069521e-8
C4:0	Chr17_47274507_T_TA	17	47274507	T	TA	0.265867	0.02307	0.004222	5.3134621663765716e-8
C4:0	Chr17_53079698_A_T	17	53079698	A	T	0.194133	-0.02693	0.004932	5.39576651775368e-8
C4:0	Chr17_52771857_T_C	17	52771857	T	C	0.1688	-0.02693	0.004932	5.4299089099291254e-8
C4:0	Chr17_48687256_A_G	17	48687256	A	G	0.648	-0.02257	0.004134	5.47772541322446e-8
C4:0	Chr17_52772001_T_C	17	52772001	T	C	0.168267	-0.02693	0.004933	5.485248910208594e-8
C4:0	Chr17_52772023_A_G	17	52772023	A	G	0.168267	-0.02693	0.004933	5.485248910208594e-8
C4:0	Chr17_52772041_T_C	17	52772041	T	C	0.168267	-0.02693	0.004933	5.485248910208594e-8
C4:0	Chr17_52772066_A_G	17	52772066	A	G	0.168267	-0.02693	0.004933	5.485248910208594e-8
C6:0	Chr17_51490551_C_A	17	51490551	C	A	0.289867	-0.01396	0.002562	5.704733883235339e-8
C4:0	Chr17_51684400_A_G	17	51684400	A	G	0.264267	-0.0239	0.004385	5.7083877598238956e-8
C4:0	Chr17_46856892_A_AG	17	46856892	A	AG	0.705333	-0.02274	0.004175	5.881372733139186e-8
C4:0	Chr17_53904923_C_T	17	53904923	C	T	0.0858667	0.03722	0.006835	5.885090618296017e-8
C4:0	Chr17_48672327_G_A	17	48672327	G	A	0.648	-0.0225	0.004134	5.941096212179375e-8
C4:0	Chr17_48672424_A_T	17	48672424	A	T	0.648	-0.0225	0.004134	5.941096212179375e-8
C4:0	Chr17_48672713_T_C	17	48672713	T	C	0.648	-0.0225	0.004134	5.941096212179375e-8
C4:0	Chr17_48672747_T_C	17	48672747	T	C	0.648	-0.0225	0.004134	5.941096212179375e-8
C4:0	Chr17_48676251_G_T	17	48676251	G	T	0.648	-0.0225	0.004134	5.941096212179375e-8
C4:0	Chr17_48677145_C_G	17	48677145	C	G	0.648	-0.0225	0.004134	5.941096212179375e-8
C4:0	Chr17_48678380_A_G	17	48678380	A	G	0.648	-0.0225	0.004134	5.941096212179375e-8
C4:0	Chr17_48681455_A_G	17	48681455	A	G	0.648	-0.0225	0.004134	5.941096212179375e-8
C4:0	Chr17_48696297_G_GA	17	48696297	G	GA	0.648	-0.0225	0.004134	5.941096212179375e-8
C4:0	Chr17_48701410_T_C	17	48701410	T	C	0.648	-0.0225	0.004134	5.941096212179375e-8
C4:0	Chr17_48672175_A_C	17	48672175	A	C	0.647733	-0.02251	0.004136	5.971329222596854e-8
C4:0	Chr17_52760160_C_T	17	52760160	C	T	0.132267	-0.03022	0.005553	5.972745054104192e-8
C4:0	Chr17_52761547_AG_A	17	52761547	AG	A	0.132267	-0.03022	0.005553	5.972745054104192e-8
C4:0	Chr17_48766719_A_C	17	48766719	A	C	0.609333	-0.02165	0.003979	6.00171654737797e-8
C4:0	Chr17_48672156_T_C	17	48672156	T	C	0.647733	-0.0225	0.004136	6.032258976725795e-8
C4:0	Chr17_52769812_G_A	17	52769812	G	A	0.168533	-0.02685	0.004937	6.071694964279836e-8
C6:0	Chr17_50127023_T_G	17	50127023	T	G	0.1552	-0.01658	0.003048	6.093812330258186e-8
C4:0	Chr17_52768677_T_G	17	52768677	T	G	0.168533	-0.02685	0.004937	6.102588764905081e-8
C4:0	Chr17_52768909_G_A	17	52768909	G	A	0.168533	-0.02685	0.004937	6.102588764905081e-8
C4:0	Chr17_52769021_T_G	17	52769021	T	G	0.1688	-0.02685	0.004937	6.102588764905081e-8
C4:0	Chr17_52769503_T_C	17	52769503	T	C	0.168533	-0.02685	0.004937	6.102588764905081e-8
C4:0	Chr17_52769642_A_G	17	52769642	A	G	0.1688	-0.02685	0.004937	6.102588764905081e-8
C4:0	Chr17_52769714_A_G	17	52769714	A	G	0.168533	-0.02685	0.004937	6.102588764905081e-8
C4:0	Chr17_52769718_C_T	17	52769718	C	T	0.168533	-0.02685	0.004937	6.102588764905081e-8
C4:0	Chr17_52769898_C_T	17	52769898	C	T	0.168533	-0.02685	0.004937	6.102588764905081e-8
C4:0	Chr17_52769899_G_A	17	52769899	G	A	0.168533	-0.02685	0.004937	6.102588764905081e-8
C4:0	Chr17_52769928_A_G	17	52769928	A	G	0.1688	-0.02685	0.004937	6.102588764905081e-8
C4:0	Chr17_52769952_C_T	17	52769952	C	T	0.1688	-0.02685	0.004937	6.102588764905081e-8
C4:0	Chr17_52770085_C_T	17	52770085	C	T	0.168533	-0.02685	0.004937	6.102588764905081e-8
C4:0	Chr17_52770086_C_T	17	52770086	C	T	0.168533	-0.02685	0.004937	6.102588764905081e-8
C4:0	Chr17_52770205_G_A	17	52770205	G	A	0.168533	-0.02685	0.004937	6.102588764905081e-8
C4:0	Chr17_52770274_C_G	17	52770274	C	G	0.168533	-0.02685	0.004937	6.102588764905081e-8
C4:0	Chr17_52770322_G_A	17	52770322	G	A	0.168533	-0.02685	0.004937	6.102588764905081e-8
C4:0	Chr17_52770395_A_G	17	52770395	A	G	0.168533	-0.02685	0.004937	6.102588764905081e-8
C4:0	Chr17_52770443_C_T	17	52770443	C	T	0.168533	-0.02685	0.004937	6.102588764905081e-8
C4:0	Chr17_52770511_A_G	17	52770511	A	G	0.1688	-0.02685	0.004937	6.102588764905081e-8
C4:0	Chr17_52770597_A_G	17	52770597	A	G	0.168533	-0.02685	0.004937	6.102588764905081e-8
C4:0	Chr17_52770641_A_T	17	52770641	A	T	0.168533	-0.02685	0.004937	6.102588764905081e-8
C4:0	Chr17_52770711_G_A	17	52770711	G	A	0.168533	-0.02685	0.004937	6.102588764905081e-8
C4:0	Chr17_52770974_A_C	17	52770974	A	C	0.168533	-0.02685	0.004937	6.102588764905081e-8
C4:0	Chr17_52771065_A_G	17	52771065	A	G	0.168533	-0.02685	0.004937	6.102588764905081e-8
C4:0	Chr17_52771214_T_C	17	52771214	T	C	0.1688	-0.02685	0.004937	6.102588764905081e-8
C4:0	Chr17_52771307_T_A	17	52771307	T	A	0.168533	-0.02685	0.004938	6.102632094614748e-8
C4:0	Chr17_45883521_G_C	17	45883521	G	C	0.1952	-0.02635	0.004848	6.250682456440707e-8
C4:0	Chr17_46283646_C_T	17	46283646	C	T	0.408267	-0.02157	0.003969	6.251548958268005e-8
C4:0	Chr17_52768747_CG_C	17	52768747	CG	C	0.168533	-0.02682	0.004936	6.259483333584947e-8
C4:0	Chr17_52768771_C_A	17	52768771	C	A	0.168533	-0.02682	0.004936	6.259483333584947e-8
C6:0	Chr17_52763004_G_A	17	52763004	G	A	0.691467	0.01324	0.002438	6.314864334445869e-8
C4:0	Chr17_46816503_C_T	17	46816503	C	T	0.121067	-0.02856	0.005256	6.325816584293083e-8
C4:0	Chr17_52772547_G_A	17	52772547	G	A	0.1768	-0.0257	0.004732	6.35503502005678e-8
C4:0	Chr17_52768762_T_C	17	52768762	T	C	0.168	-0.02662	0.004903	6.453552758479328e-8
C4:0	Chr17_52768767_A_C	17	52768767	A	C	0.168	-0.02662	0.004903	6.453552758479328e-8
C4:0	Chr17_48672210_T_A	17	48672210	T	A	0.6472	-0.02219	0.004091	6.60947115244808e-8
C6:0	Chr17_48072697_TCA_T	17	48072697	TCA	T	0.2528	-0.01424	0.002625	6.60947115244808e-8
C4:0	Chr17_51092330_G_A	17	51092330	G	A	0.2128	-0.02553	0.004707	6.612022277163726e-8
C4:0	Chr17_48672193_G_A	17	48672193	G	A	0.6472	-0.02218	0.004091	6.643116235381943e-8
C4:0	Chr17_48672195_C_T	17	48672195	C	T	0.6472	-0.02218	0.004091	6.643116235381943e-8
C4:0	Chr17_48672202_A_C	17	48672202	A	C	0.6472	-0.02218	0.004091	6.643116235381943e-8
C4:0	Chr17_52800855_G_A	17	52800855	G	A	0.120267	-0.03127	0.005766	6.645586872874069e-8
C4:0	Chr17_52771228_G_A	17	52771228	G	A	0.168267	-0.0267	0.004925	6.689404398886202e-8
C4:0	Chr17_49889428_T_TA	17	49889428	T	TA	0.773067	0.0248	0.004577	6.779516147306273e-8
C4:0	Chr17_49889440_A_G	17	49889440	A	G	0.773067	0.0248	0.004577	6.779516147306273e-8
C4:0	Chr17_51599644_C_T	17	51599644	C	T	0.151733	0.03055	0.005637	6.779516147306273e-8
C4:0	Chr17_52768879_A_G	17	52768879	A	G	0.168533	-0.02675	0.004936	6.78910219745981e-8
C4:0	Chr17_51405111_C_A	17	51405111	C	A	0.216	-0.02511	0.004633	6.830328731399777e-8
C6:0	Chr17_47965214_C_A	17	47965214	C	A	0.116533	-0.01836	0.003392	7.024746142609313e-8
C4:0	Chr17_46837098_C_T	17	46837098	C	T	0.138933	-0.02918	0.005394	7.169347296214721e-8
C4:0	Chr17_52797354_G_A	17	52797354	G	A	0.2288	-0.02382	0.004404	7.205753140697227e-8
C4:0	Chr17_46891284_G_A	17	46891284	G	A	0.138667	-0.0292	0.0054	7.242541423156292e-8
C4:0	Chr17_46835469_G_T	17	46835469	G	T	0.138933	-0.02916	0.005394	7.279419094421401e-8
C4:0	Chr17_46851558_G_A	17	46851558	G	A	0.138933	-0.02916	0.005395	7.279419094421401e-8
C4:0	Chr17_46858947_AAT_A	17	46858947	AAT	A	0.138933	-0.02917	0.005395	7.279419094421401e-8
C4:0	Chr17_47938922_CCA_C	17	47938922	CCA	C	0.1264	-0.03129	0.005791	7.429376883252181e-8
C4:0	Chr17_48542690_G_GTCACCAATTTATGCAAATA	17	48542690	G	GTCACCAATTTATGCAAATA	0.848	-0.02736	0.005066	7.514532279403854e-8
C4:0	Chr17_46882335_G_A	17	46882335	G	A	0.138933	-0.02913	0.005396	7.581302786154152e-8
C4:0	Chr17_46886396_C_T	17	46886396	C	T	0.138933	-0.02913	0.005396	7.581302786154152e-8
C4:0	Chr17_46886877_C_T	17	46886877	C	T	0.138933	-0.02913	0.005396	7.581302786154152e-8
C4:0	Chr17_46888114_C_A	17	46888114	C	A	0.138933	-0.02913	0.005396	7.581302786154152e-8
C4:0	Chr17_46894797_G_A	17	46894797	G	A	0.138933	-0.02913	0.005396	7.619910778327643e-8
C4:0	Chr17_46895466_A_G	17	46895466	A	G	0.138933	-0.02913	0.005396	7.619910778327643e-8
C6:0	Chr17_52844166_A_G	17	52844166	A	G	0.165867	-0.01569	0.002908	7.658664313749137e-8
C4:0	Chr17_46857256_T_C	17	46857256	T	C	0.138933	-0.02909	0.00539	7.658715988377134e-8
C4:0	Chr17_48355536_G_A	17	48355536	G	A	0.8344	0.02808	0.005204	7.736453125009636e-8
C4:0	Chr17_48361819_T_C	17	48361819	T	C	0.8344	0.02808	0.005204	7.736453125009636e-8
C4:0	Chr17_46877207_C_T	17	46877207	C	T	0.1392	-0.02912	0.005397	7.736922110386812e-8
C4:0	Chr17_48801438_T_G	17	48801438	T	G	0.642933	-0.02205	0.004087	7.775853995883093e-8
C4:0	Chr17_46876711_A_G	17	46876711	A	G	0.138933	-0.02911	0.005395	7.776325059512478e-8
C4:0	Chr17_46954279_G_A	17	46954279	G	A	0.138667	-0.02914	0.005403	7.81577152906578e-8
C6:0	Chr17_48084573_G_A	17	48084573	G	A	0.252533	-0.01416	0.002627	7.975898310573901e-8
C4:0	Chr17_45302345_CTGTT_C	17	45302345	CTGTT	C	0.201867	-0.02598	0.004822	8.016576184532395e-8
C4:0	Chr17_50198741_G_A	17	50198741	G	A	0.176	-0.02784	0.005167	8.057570046429591e-8
C4:0	Chr17_48671104_T_C	17	48671104	T	C	0.647467	-0.02216	0.004114	8.139644498123595e-8
C4:0	Chr17_46841678_T_A	17	46841678	T	A	0.138667	-0.02908	0.0054	8.181542892869347e-8
C4:0	Chr17_48352777_T_A	17	48352777	T	A	0.768267	0.02458	0.004564	8.18159762439769e-8
C4:0	Chr17_48356699_C_A	17	48356699	C	A	0.768267	0.02458	0.004564	8.18159762439769e-8
C4:0	Chr17_48357059_C_A	17	48357059	C	A	0.768267	0.02458	0.004564	8.18159762439769e-8
C4:0	Chr17_53539090_T_C	17	53539090	T	C	0.203733	-0.02573	0.004778	8.184672743158561e-8
C4:0	Chr17_52770808_G_A	17	52770808	G	A	0.153067	-0.02777	0.005157	8.193177371058903e-8
C4:0	Chr17_48737072_T_C	17	48737072	T	C	0.571467	-0.02138	0.003972	8.222997612033742e-8
C4:0	Chr17_53718662_TA_T	17	53718662	TA	T	0.9408	-0.03319	0.00616	8.261083124301859e-8
C6:0	Chr17_52792119_C_A	17	52792119	C	A	0.181067	-0.01494	0.002775	8.264663422578208e-8
C6:0	Chr17_56301571_AT_A	17	56301571	AT	A	0.356533	-0.01269	0.002357	8.306762983283962e-8
C4:0	Chr17_48537941_T_G	17	48537941	T	G	0.825067	-0.02802	0.005206	8.306873811129078e-8
C4:0	Chr17_48537949_C_G	17	48537949	C	G	0.825067	-0.02802	0.005206	8.306873811129078e-8
C4:0	Chr17_49580330_T_C	17	49580330	T	C	0.846133	0.02883	0.005355	8.306873811129078e-8
C6:0	Chr17_58489778_G_A	17	58489778	G	A	0.448	0.01186	0.002204	8.365953355617042e-8
C4:0	Chr17_50216136_T_TC	17	50216136	T	TC	0.1784	-0.02764	0.005137	8.434412934510296e-8
C4:0	Chr17_52795935_T_A	17	52795935	T	A	0.2288	-0.02371	0.004407	8.434749972647351e-8
C4:0	Chr17_46264767_C_T	17	46264767	C	T	0.568533	0.02122	0.003946	8.47805714864172e-8
C6:0	Chr17_52770988_G_A	17	52770988	G	A	0.120267	-0.01804	0.003354	8.520849674391086e-8
C4:0	Chr17_48737065_T_C	17	48737065	T	C	0.571467	-0.02135	0.00397	8.564144240827431e-8
C4:0	Chr17_51678414_G_A	17	51678414	G	A	0.152267	0.02836	0.005276	8.695472834775335e-8
C4:0	Chr17_48722404_C_T	17	48722404	C	T	0.633867	-0.02217	0.004126	8.784301331313373e-8
C4:0	Chr17_51678402_A_G	17	51678402	A	G	0.152267	0.02834	0.005276	8.829056347194639e-8
C4:0	Chr17_51678403_G_A	17	51678403	G	A	0.152267	0.02834	0.005276	8.829056347194639e-8
C4:0	Chr17_45918772_T_A	17	45918772	T	A	0.194667	-0.02601	0.004844	8.829465486640131e-8
C4:0	Chr17_51668645_A_C	17	51668645	A	C	0.437333	-0.02009	0.003741	8.829640933644767e-8
C4:0	Chr17_51668909_G_C	17	51668909	G	C	0.437333	-0.02009	0.003741	8.829640933644767e-8
C4:0	Chr17_51668926_A_G	17	51668926	A	G	0.437333	-0.02009	0.003741	8.829640933644767e-8
C4:0	Chr17_51668957_C_T	17	51668957	C	T	0.437333	-0.02009	0.003741	8.829640933644767e-8
C4:0	Chr17_51682471_A_T	17	51682471	A	T	0.437333	-0.02009	0.003741	8.829640933644767e-8
C4:0	Chr17_50214627_G_C	17	50214627	G	C	0.1784	-0.02767	0.005152	8.874098782276987e-8
C6:0	Chr17_52770120_T_TAAGTGAATTTGACAAG	17	52770120	T	TAAGTGAATTTGACAAG	0.168267	-0.01537	0.002864	8.964698486394812e-8
C4:0	Chr17_48548580_CATG_CATA	17	48548580	CATG	CATA	0.845867	-0.02646	0.00493	8.978742437528131e-8
C6:0	Chr17_52725691_G_T	17	52725691	G	T	0.120267	-0.01797	0.003349	9.010375493206578e-8
C4:0	Chr17_48510820_T_C	17	48510820	T	C	0.825067	-0.02795	0.005207	9.010494439753635e-8
C4:0	Chr17_49900789_T_C	17	49900789	T	C	0.1496	-0.02909	0.00542	9.010613413836185e-8
C4:0	Chr17_49900893_C_T	17	49900893	C	T	0.1496	-0.02909	0.00542	9.010613413836185e-8
C6:0	Chr17_48049035_G_A	17	48049035	G	A	0.24	-0.0146	0.002681	9.043784616931333e-8
C6:0	Chr17_51680604_A_AC	17	51680604	A	AC	0.6376	-0.01203	0.002241	9.056285960355831e-8
C4:0	Chr17_48740761_C_CTTATATATATA	17	48740761	C	CTTATATATATA	0.4296	-0.02117	0.003945	9.109680705328871e-8
C4:0	Chr17_48717818_A_G	17	48717818	A	G	0.634933	-0.02202	0.004106	9.19543012723226e-8
C6:0	Chr17_48079256_G_T	17	48079256	G	T	0.221067	-0.01468	0.002738	9.242286470074152e-8
C4:0	Chr17_46927443_G_A	17	46927443	G	A	0.138667	-0.02894	0.005396	9.242651362598016e-8
C4:0	Chr17_49979998_T_C	17	49979998	T	C	0.144533	0.02873	0.005357	9.244662809614955e-8
C4:0	Chr17_48695476_T_TCTGC	17	48695476	T	TCTGC	0.600533	-0.02124	0.003963	9.337701157860678e-8
C4:0	Chr17_46921011_A_G	17	46921011	A	G	0.138667	-0.02892	0.005397	9.4324906382783e-8
C4:0	Chr17_52323363_G_A	17	52323363	G	A	0.126933	-0.03039	0.005671	9.43311020452778e-8
C4:0	Chr17_53838654_C_T	17	53838654	C	T	0.486933	-0.02001	0.003734	9.480620713297478e-8
C4:0	Chr17_53838842_C_T	17	53838842	C	T	0.486933	-0.02001	0.003734	9.480620713297478e-8
C4:0	Chr17_48697453_C_T	17	48697453	C	T	0.6008	-0.021	0.003919	9.480745131727989e-8
C4:0	Chr17_52843083_T_C	17	52843083	T	C	0.147467	-0.02848	0.005315	9.482302795673316e-8
C4:0	Chr17_48702876_T_C	17	48702876	T	C	0.634933	-0.02199	0.004105	9.528497422446936e-8
C4:0	Chr17_48703634_T_G	17	48703634	T	G	0.634933	-0.02199	0.004105	9.528497422446936e-8
C4:0	Chr17_48713772_C_A	17	48713772	C	A	0.634933	-0.02199	0.004105	9.528497422446936e-8
C4:0	Chr17_48751092_C_T	17	48751092	C	T	0.634933	-0.02199	0.004105	9.528497422446936e-8
C4:0	Chr17_52839422_T_G	17	52839422	T	G	0.147733	-0.02846	0.005313	9.530624112857083e-8
C4:0	Chr17_52842522_C_T	17	52842522	C	T	0.147733	-0.02846	0.005313	9.530624112857083e-8
C4:0	Chr17_46951261_T_C	17	46951261	T	C	0.138667	-0.0289	0.005396	9.577432692278514e-8
C4:0	Chr17_53072209_C_T	17	53072209	C	T	0.1944	-0.02645	0.004938	9.578500433295557e-8
C4:0	Chr17_46950281_C_A	17	46950281	C	A	0.138667	-0.02889	0.005396	9.67529987016563e-8
C4:0	Chr17_52841537_A_G	17	52841537	A	G	0.144267	-0.02873	0.005366	9.677456416681411e-8
C4:0	Chr17_49605895_C_T	17	49605895	C	T	0.1264	-0.03042	0.005685	9.823664240437242e-8
C4:0	Chr17_52130754_A_G	17	52130754	A	G	0.128533	-0.03019	0.005642	9.82649227738257e-8
C6:0	Chr17_50144153_C_T	17	50144153	C	T	0.165067	-0.01582	0.002949	9.860111598534053e-8
C4:0	Chr17_46610402_T_C	17	46610402	T	C	0.169067	-0.02692	0.005031	9.874311969341224e-8
C4:0	Chr17_46610948_A_G	17	46610948	A	G	0.169067	-0.02692	0.005031	9.874311969341224e-8
C6:0	Chr17_54059524_A_G	17	54059524	A	G	0.3384	0.01273	0.00238	9.924573658104782e-8
C4:0	Chr17_53070436_T_C	17	53070436	T	C	0.1944	-0.02642	0.004939	9.925480731281461e-8
C4:0	Chr17_51701857_T_G	17	51701857	T	G	0.1552	-0.02803	0.00524	9.974702118706296e-8
C4:0	Chr17_48693466_A_G	17	48693466	A	G	0.600533	-0.02117	0.003959	9.975612467188023e-8
C6:0	Chr17_52482593_G_T	17	52482593	G	T	0.230667	-0.01448	0.002708	9.976263619804216e-8
C4:0	Chr17_52795784_C_CTG	17	52795784	C	CTG	0.2288	-0.02333	0.004363	1.002573799408313e-7
C4:0	Chr17_53054196_G_A	17	53054196	G	A	0.125333	-0.03053	0.005709	1.0028224186948385e-7
C4:0	Chr17_53054197_G_A	17	53054197	G	A	0.125333	-0.03052	0.005709	1.0130709254912939e-7
C6:0	Chr17_50131437_G_GTT	17	50131437	G	GTT	0.165333	-0.01579	0.002949	1.01328329049353e-7
C6:0	Chr17_50131849_G_A	17	50131849	G	A	0.165067	-0.01579	0.002949	1.01328329049353e-7
C6:0	Chr17_50132556_C_G	17	50132556	C	G	0.165067	-0.01579	0.002949	1.01328329049353e-7
C6:0	Chr17_50132701_G_A	17	50132701	G	A	0.165067	-0.01579	0.002949	1.01328329049353e-7
C6:0	Chr17_50133383_C_T	17	50133383	C	T	0.165333	-0.01579	0.002949	1.01328329049353e-7
C6:0	Chr17_50137651_C_G	17	50137651	C	G	0.165333	-0.01579	0.002949	1.01328329049353e-7
C6:0	Chr17_50138024_A_G	17	50138024	A	G	0.165333	-0.01579	0.002949	1.01328329049353e-7
C6:0	Chr17_50139338_G_A	17	50139338	G	A	0.165067	-0.01579	0.002949	1.01328329049353e-7
C6:0	Chr17_50139436_G_A	17	50139436	G	A	0.165067	-0.01579	0.002949	1.01328329049353e-7
C6:0	Chr17_50139777_C_T	17	50139777	C	T	0.165067	-0.01579	0.002949	1.01328329049353e-7
C6:0	Chr17_50140199_G_A	17	50140199	G	A	0.165067	-0.01579	0.002949	1.01328329049353e-7
C6:0	Chr17_50140687_C_A	17	50140687	C	A	0.165067	-0.01579	0.002949	1.01328329049353e-7
C6:0	Chr17_50141225_C_T	17	50141225	C	T	0.165067	-0.01579	0.002949	1.01328329049353e-7
C6:0	Chr17_50141426_T_C	17	50141426	T	C	0.165333	-0.01579	0.002949	1.01328329049353e-7
C6:0	Chr17_50141471_G_A	17	50141471	G	A	0.165333	-0.01579	0.002949	1.01328329049353e-7
C6:0	Chr17_50141508_C_T	17	50141508	C	T	0.165067	-0.01579	0.002949	1.01328329049353e-7
C6:0	Chr17_50141529_C_T	17	50141529	C	T	0.165067	-0.01579	0.002949	1.01328329049353e-7
C4:0	Chr17_46609916_G_A	17	46609916	G	A	0.169333	-0.02689	0.00503	1.0180222841716946e-7
C4:0	Chr17_48855411_G_A	17	48855411	G	A	0.168533	-0.02837	0.005307	1.018042147165917e-7
C4:0	Chr17_48684181_G_A	17	48684181	G	A	0.600533	-0.02116	0.003959	1.0180487696964198e-7
C4:0	Chr17_48689091_G_T	17	48689091	G	T	0.600533	-0.02116	0.003959	1.0180487696964198e-7
C4:0	Chr17_48690375_A_G	17	48690375	A	G	0.600533	-0.02116	0.003959	1.0180487696964198e-7
C4:0	Chr17_48691080_G_C	17	48691080	G	C	0.600533	-0.02116	0.003959	1.0180487696964198e-7
C4:0	Chr17_48691150_A_G	17	48691150	A	G	0.600533	-0.02116	0.003959	1.0180487696964198e-7
C4:0	Chr17_48691169_G_C	17	48691169	G	C	0.600533	-0.02116	0.003959	1.0180487696964198e-7
C4:0	Chr17_48691451_A_G	17	48691451	A	G	0.600533	-0.02116	0.003959	1.0180487696964198e-7
C4:0	Chr17_48691459_A_G	17	48691459	A	G	0.600533	-0.02116	0.003959	1.0180487696964198e-7
C4:0	Chr17_48691828_C_T	17	48691828	C	T	0.600533	-0.02116	0.003959	1.0180487696964198e-7
C4:0	Chr17_48692271_T_C	17	48692271	T	C	0.600533	-0.02116	0.003959	1.0180487696964198e-7
C4:0	Chr17_48692280_A_G	17	48692280	A	G	0.600533	-0.02116	0.003959	1.0180487696964198e-7
C4:0	Chr17_48692362_G_A	17	48692362	G	A	0.600533	-0.02116	0.003959	1.0180487696964198e-7
C4:0	Chr17_48692579_T_C	17	48692579	T	C	0.600533	-0.02116	0.003959	1.0180487696964198e-7
C4:0	Chr17_48692708_T_A	17	48692708	T	A	0.600533	-0.02116	0.003959	1.0180487696964198e-7
C4:0	Chr17_48692729_T_C	17	48692729	T	C	0.600533	-0.02116	0.003959	1.0180487696964198e-7
C4:0	Chr17_48693075_A_G	17	48693075	A	G	0.600533	-0.02116	0.003959	1.0180487696964198e-7
C4:0	Chr17_48693112_A_G	17	48693112	A	G	0.600533	-0.02116	0.003959	1.0180487696964198e-7
C4:0	Chr17_48693344_C_A	17	48693344	C	A	0.600533	-0.02116	0.003959	1.0180487696964198e-7
C4:0	Chr17_48693346_A_C	17	48693346	A	C	0.600533	-0.02116	0.003959	1.0180487696964198e-7
C4:0	Chr17_48694214_G_A	17	48694214	G	A	0.600533	-0.02116	0.003959	1.0180487696964198e-7
C4:0	Chr17_48694282_T_C	17	48694282	T	C	0.600533	-0.02116	0.003959	1.0180487696964198e-7
C4:0	Chr17_48694479_T_C	17	48694479	T	C	0.600533	-0.02116	0.003959	1.0180487696964198e-7
C4:0	Chr17_48694637_T_A	17	48694637	T	A	0.600533	-0.02116	0.003959	1.0180487696964198e-7
C4:0	Chr17_48694797_A_G	17	48694797	A	G	0.600533	-0.02116	0.003959	1.0180487696964198e-7
C4:0	Chr17_48694812_A_G	17	48694812	A	G	0.600533	-0.02116	0.003959	1.0180487696964198e-7
C4:0	Chr17_48694892_G_A	17	48694892	G	A	0.600533	-0.02116	0.003959	1.0180487696964198e-7
C4:0	Chr17_48695220_GA_G	17	48695220	GA	G	0.600533	-0.02116	0.003959	1.0180487696964198e-7
C4:0	Chr17_48695319_CT_C	17	48695319	CT	C	0.6008	-0.02116	0.003959	1.0180487696964198e-7
C4:0	Chr17_48695388_C_T	17	48695388	C	T	0.600533	-0.02116	0.003959	1.0180487696964198e-7
C4:0	Chr17_48695487_T_G	17	48695487	T	G	0.600533	-0.02116	0.003959	1.0180487696964198e-7
C4:0	Chr17_48695523_T_C	17	48695523	T	C	0.600533	-0.02116	0.003959	1.0180487696964198e-7
C4:0	Chr17_48695528_C_G	17	48695528	C	G	0.600533	-0.02116	0.003959	1.0180487696964198e-7
C4:0	Chr17_48695575_C_T	17	48695575	C	T	0.600533	-0.02116	0.003959	1.0180487696964198e-7
C4:0	Chr17_48695614_A_C	17	48695614	A	C	0.600533	-0.02116	0.003959	1.0180487696964198e-7
C4:0	Chr17_48695664_TC_T	17	48695664	TC	T	0.600533	-0.02116	0.003959	1.0180487696964198e-7
C4:0	Chr17_48695702_A_G	17	48695702	A	G	0.600533	-0.02116	0.003959	1.0180487696964198e-7
C4:0	Chr17_48695749_A_G	17	48695749	A	G	0.600533	-0.02116	0.003959	1.0180487696964198e-7
C4:0	Chr17_48695919_C_T	17	48695919	C	T	0.600533	-0.02116	0.003959	1.0180487696964198e-7
C4:0	Chr17_48695922_T_C	17	48695922	T	C	0.600533	-0.02116	0.003959	1.0180487696964198e-7
C4:0	Chr17_48696008_G_A	17	48696008	G	A	0.600533	-0.02116	0.003959	1.0180487696964198e-7
C4:0	Chr17_48696081_T_C	17	48696081	T	C	0.600533	-0.02116	0.003959	1.0180487696964198e-7
C4:0	Chr17_48696084_A_G	17	48696084	A	G	0.600533	-0.02116	0.003959	1.0180487696964198e-7
C4:0	Chr17_48696250_C_A	17	48696250	C	A	0.600533	-0.02116	0.003959	1.0180487696964198e-7
C4:0	Chr17_48696314_A_G	17	48696314	A	G	0.600533	-0.02116	0.003959	1.0180487696964198e-7
C4:0	Chr17_48696344_G_A	17	48696344	G	A	0.600533	-0.02116	0.003959	1.0180487696964198e-7
C4:0	Chr17_48696409_A_G	17	48696409	A	G	0.600533	-0.02116	0.003959	1.0180487696964198e-7
C4:0	Chr17_48696430_T_C	17	48696430	T	C	0.600533	-0.02116	0.003959	1.0180487696964198e-7
C4:0	Chr17_48696565_C_T	17	48696565	C	T	0.600533	-0.02116	0.003959	1.0180487696964198e-7
C4:0	Chr17_48696586_C_G	17	48696586	C	G	0.600533	-0.02116	0.003959	1.0180487696964198e-7
C4:0	Chr17_48696594_G_A	17	48696594	G	A	0.600533	-0.02116	0.003959	1.0180487696964198e-7
C4:0	Chr17_48696797_T_C	17	48696797	T	C	0.600533	-0.02116	0.003959	1.0180487696964198e-7
C4:0	Chr17_48696798_G_A	17	48696798	G	A	0.600533	-0.02116	0.003959	1.0180487696964198e-7
C4:0	Chr17_48696867_G_T	17	48696867	G	T	0.600533	-0.02116	0.003959	1.0180487696964198e-7
C4:0	Chr17_48696883_C_A	17	48696883	C	A	0.600533	-0.02116	0.003959	1.0180487696964198e-7
C4:0	Chr17_48696943_A_G	17	48696943	A	G	0.600533	-0.02116	0.003959	1.0180487696964198e-7
C4:0	Chr17_48697218_A_G	17	48697218	A	G	0.600533	-0.02116	0.003959	1.0180487696964198e-7
C4:0	Chr17_48697388_T_G	17	48697388	T	G	0.600533	-0.02116	0.003959	1.0180487696964198e-7
C4:0	Chr17_48698497_A_T	17	48698497	A	T	0.600533	-0.02116	0.003959	1.0180487696964198e-7
C4:0	Chr17_48699478_G_A	17	48699478	G	A	0.600533	-0.02116	0.003959	1.0180487696964198e-7
C4:0	Chr17_48700788_C_T	17	48700788	C	T	0.600533	-0.02116	0.003959	1.0180487696964198e-7
C4:0	Chr17_53078595_C_T	17	53078595	C	T	0.1944	-0.02637	0.004934	1.0180951488776522e-7
C4:0	Chr17_48717114_G_T	17	48717114	G	T	0.6344	-0.02172	0.004063	1.0231382398504224e-7
C4:0	Chr17_52770822_A_T	17	52770822	A	T	0.159467	-0.02749	0.005143	1.0244615236268528e-7
C4:0	Chr17_49333377_A_G	17	49333377	A	G	0.2224	-0.02501	0.004682	1.0336289335957044e-7
C4:0	Chr17_48691495_G_A	17	48691495	G	A	0.600267	-0.02116	0.00396	1.0336960066701576e-7
C4:0	Chr17_48692143_C_T	17	48692143	C	T	0.600533	-0.02115	0.003959	1.0336960066701576e-7
C4:0	Chr17_48755721_G_A	17	48755721	G	A	0.6016	-0.021	0.003932	1.0388641576679901e-7
C4:0	Chr17_48755719_G_A	17	48755719	G	A	0.6016	-0.021	0.003932	1.0441598312625878e-7
C4:0	Chr17_48691269_T_C	17	48691269	T	C	0.600533	-0.02114	0.003959	1.0442613034852251e-7
C4:0	Chr17_46740687_T_TAGC	17	46740687	T	TAGC	0.136267	-0.02886	0.005405	1.0442748464227824e-7
C4:0	Chr17_50209867_A_C	17	50209867	A	C	0.1784	-0.02755	0.005161	1.049489374396426e-7
C4:0	Chr17_50210325_T_C	17	50210325	T	C	0.1784	-0.02755	0.005161	1.049489374396426e-7
C4:0	Chr17_50210598_G_C	17	50210598	G	C	0.1784	-0.02755	0.005161	1.049489374396426e-7
C6:0	Chr17_54059580_C_T	17	54059580	C	T	0.3384	0.0127	0.002379	1.0549076135705525e-7
C6:0	Chr17_54059857_A_T	17	54059857	A	T	0.3384	0.0127	0.002379	1.0549076135705525e-7
C4:0	Chr17_48694372_A_T	17	48694372	A	T	0.600533	-0.02112	0.003956	1.0549349300731793e-7
C4:0	Chr17_53081452_T_C	17	53081452	T	C	0.1944	-0.02634	0.004934	1.0549827643843896e-7
C4:0	Chr17_53081745_C_T	17	53081745	C	T	0.1944	-0.02634	0.004934	1.0549827643843896e-7
C4:0	Chr17_53082256_A_T	17	53082256	A	T	0.1944	-0.02634	0.004934	1.0549827643843896e-7
C4:0	Chr17_49798446_T_C	17	49798446	T	C	0.128533	-0.03041	0.005697	1.060257852958709e-7
C6:0	Chr17_52772776_C_G	17	52772776	C	G	0.1768	-0.01486	0.002784	1.0606774615803064e-7
C6:0	Chr17_52772777_C_A	17	52772777	C	A	0.1768	-0.01486	0.002784	1.0606774615803064e-7
C6:0	Chr17_52772802_G_C	17	52772802	G	C	0.1768	-0.01486	0.002784	1.0606774615803064e-7
C6:0	Chr17_52773219_AT_A	17	52773219	AT	A	0.1768	-0.01486	0.002784	1.0606774615803064e-7
C6:0	Chr17_52773405_G_A	17	52773405	G	A	0.1768	-0.01486	0.002784	1.0606774615803064e-7
C6:0	Chr17_52773541_C_T	17	52773541	C	T	0.1768	-0.01486	0.002784	1.0606774615803064e-7
C6:0	Chr17_52774243_C_T	17	52774243	C	T	0.1768	-0.01486	0.002784	1.0606774615803064e-7
C6:0	Chr17_52774557_C_T	17	52774557	C	T	0.177067	-0.01486	0.002784	1.0606774615803064e-7
C6:0	Chr17_52774606_C_T	17	52774606	C	T	0.177067	-0.01486	0.002784	1.0606774615803064e-7
C6:0	Chr17_52774929_T_A	17	52774929	T	A	0.1768	-0.01486	0.002784	1.0606774615803064e-7
C6:0	Chr17_52775466_T_G	17	52775466	T	G	0.1768	-0.01486	0.002784	1.0606774615803064e-7
C6:0	Chr17_52775908_G_A	17	52775908	G	A	0.177067	-0.01486	0.002784	1.0606774615803064e-7
C6:0	Chr17_52777065_C_T	17	52777065	C	T	0.1768	-0.01486	0.002784	1.0606774615803064e-7
C6:0	Chr17_52778391_G_A	17	52778391	G	A	0.1768	-0.01486	0.002784	1.0606774615803064e-7
C6:0	Chr17_52778397_C_T	17	52778397	C	T	0.1768	-0.01486	0.002784	1.0606774615803064e-7
C6:0	Chr17_52779100_T_C	17	52779100	T	C	0.1768	-0.01486	0.002784	1.0606774615803064e-7
C6:0	Chr17_52779948_G_T	17	52779948	G	T	0.177067	-0.01486	0.002784	1.0606774615803064e-7
C6:0	Chr17_52781420_C_T	17	52781420	C	T	0.177067	-0.01486	0.002784	1.0606774615803064e-7
C6:0	Chr17_52783070_G_A	17	52783070	G	A	0.177067	-0.01486	0.002784	1.0606774615803064e-7
C6:0	Chr17_52783709_T_G	17	52783709	T	G	0.177067	-0.01486	0.002784	1.0606774615803064e-7
C6:0	Chr17_52784134_C_T	17	52784134	C	T	0.1768	-0.01486	0.002784	1.0606774615803064e-7
C6:0	Chr17_52785633_C_A	17	52785633	C	A	0.1768	-0.01486	0.002784	1.0606774615803064e-7
C6:0	Chr17_52785639_G_C	17	52785639	G	C	0.1768	-0.01486	0.002784	1.0606774615803064e-7
C6:0	Chr17_52786184_T_C	17	52786184	T	C	0.1768	-0.01486	0.002784	1.0606774615803064e-7
C6:0	Chr17_52786246_T_C	17	52786246	T	C	0.1768	-0.01486	0.002784	1.0606774615803064e-7
C6:0	Chr17_52787925_G_A	17	52787925	G	A	0.1768	-0.01486	0.002784	1.0606774615803064e-7
C6:0	Chr17_52788198_T_A	17	52788198	T	A	0.1768	-0.01486	0.002784	1.0606774615803064e-7
C6:0	Chr17_52788369_G_A	17	52788369	G	A	0.1768	-0.01486	0.002784	1.0606774615803064e-7
C6:0	Chr17_52789684_C_T	17	52789684	C	T	0.177067	-0.01486	0.002784	1.0606774615803064e-7
C6:0	Chr17_52790621_C_T	17	52790621	C	T	0.1768	-0.01486	0.002784	1.0606774615803064e-7
C6:0	Chr17_52791486_T_C	17	52791486	T	C	0.177067	-0.01486	0.002784	1.0606774615803064e-7
C6:0	Chr17_52791904_A_C	17	52791904	A	C	0.1768	-0.01486	0.002784	1.0606774615803064e-7
C6:0	Chr17_52792840_C_A	17	52792840	C	A	0.1768	-0.01486	0.002784	1.0606774615803064e-7
C6:0	Chr17_52793014_C_T	17	52793014	C	T	0.1768	-0.01486	0.002784	1.0606774615803064e-7
C6:0	Chr17_52793710_C_T	17	52793710	C	T	0.177067	-0.01486	0.002784	1.0606774615803064e-7
C6:0	Chr17_48185784_A_G	17	48185784	A	G	0.154667	-0.01689	0.003165	1.0641516892029073e-7
C6:0	Chr17_52580432_A_G	17	52580432	A	G	0.121067	-0.01786	0.003348	1.0656147217812924e-7
C6:0	Chr17_46856892_A_AG	17	46856892	A	AG	0.705333	-0.01289	0.002416	1.0656216014901747e-7
C6:0	Chr17_52775915_C_T	17	52775915	C	T	0.177067	-0.01485	0.002784	1.0765143883385191e-7
C6:0	Chr17_52775916_G_A	17	52775916	G	A	0.177067	-0.01485	0.002784	1.0765143883385191e-7
C6:0	Chr17_52775976_T_G	17	52775976	T	G	0.177067	-0.01485	0.002784	1.0765143883385191e-7
C6:0	Chr17_52778078_G_A	17	52778078	G	A	0.177067	-0.01485	0.002784	1.0765143883385191e-7
C6:0	Chr17_52780252_G_A	17	52780252	G	A	0.177067	-0.01485	0.002784	1.0765143883385191e-7
C6:0	Chr17_52780646_T_C	17	52780646	T	C	0.177067	-0.01485	0.002784	1.0765143883385191e-7
C6:0	Chr17_52782559_A_G	17	52782559	A	G	0.177067	-0.01485	0.002784	1.0765143883385191e-7
C6:0	Chr17_52786748_T_G	17	52786748	T	G	0.177067	-0.01485	0.002784	1.0765143883385191e-7
C6:0	Chr17_52786770_G_A	17	52786770	G	A	0.177067	-0.01485	0.002784	1.0765143883385191e-7
C6:0	Chr17_52787724_G_C	17	52787724	G	C	0.177067	-0.01485	0.002784	1.0765143883385191e-7
C6:0	Chr17_52790946_C_T	17	52790946	C	T	0.177067	-0.01485	0.002784	1.0765143883385191e-7
C6:0	Chr17_52794389_G_A	17	52794389	G	A	0.177067	-0.01485	0.002784	1.0765143883385191e-7
C4:0	Chr17_48693519_C_T	17	48693519	C	T	0.600533	-0.02111	0.003959	1.0821002818954644e-7
C4:0	Chr17_48693522_T_C	17	48693522	T	C	0.600533	-0.02111	0.003959	1.0821002818954644e-7
C4:0	Chr17_48185784_A_G	17	48185784	A	G	0.154667	-0.02899	0.005437	1.0875118735429806e-7
C6:0	Chr17_52775606_G_A	17	52775606	G	A	0.1768	-0.01485	0.002784	1.0875118735429806e-7
C4:0	Chr17_48799278_A_G	17	48799278	A	G	0.609333	-0.02121	0.003977	1.0875188757472424e-7
C4:0	Chr17_48801187_A_T	17	48801187	A	T	0.609333	-0.02121	0.003977	1.0875188757472424e-7
C4:0	Chr17_48801292_A_G	17	48801292	A	G	0.609333	-0.02121	0.003977	1.0875188757472424e-7
C4:0	Chr17_48801306_T_C	17	48801306	T	C	0.609333	-0.02121	0.003977	1.0875188757472424e-7
C4:0	Chr17_51705887_G_T	17	51705887	G	T	0.193067	-0.02557	0.004796	1.0875468926593303e-7
C4:0	Chr17_51708283_A_G	17	51708283	A	G	0.193333	-0.02557	0.004796	1.0875468926593303e-7
C6:0	Chr17_52778354_A_G	17	52778354	A	G	0.177067	-0.01484	0.002784	1.0930563327141729e-7
C4:0	Chr17_53352932_G_A	17	53352932	G	A	0.14	-0.02877	0.005395	1.0933029780879429e-7
C4:0	Chr17_53353437_T_C	17	53353437	T	C	0.14	-0.02877	0.005395	1.0933029780879429e-7
C4:0	Chr17_53353506_A_G	17	53353506	A	G	0.14	-0.02877	0.005395	1.0933029780879429e-7
C4:0	Chr17_46850507_A_C	17	46850507	A	C	0.164533	-0.02698	0.00506	1.0944217712642637e-7
C6:0	Chr17_52778233_C_T	17	52778233	C	T	0.177067	-0.01484	0.002784	1.0986291488295101e-7
C4:0	Chr17_51683844_G_A	17	51683844	G	A	0.1944	-0.02514	0.004716	1.0987069006310609e-7
C6:0	Chr17_52796744_G_A	17	52796744	G	A	0.177067	-0.01489	0.002793	1.1042304674159814e-7
C6:0	Chr17_52796758_T_C	17	52796758	T	C	0.177067	-0.01489	0.002793	1.1042304674159814e-7
C6:0	Chr17_52796785_A_G	17	52796785	A	G	0.177067	-0.01489	0.002793	1.1042304674159814e-7
C4:0	Chr17_46631274_C_T	17	46631274	C	T	0.121333	0.03209	0.00602	1.1043725332661163e-7
C4:0	Chr17_52828388_G_C	17	52828388	G	C	0.122133	-0.03063	0.005749	1.1101962900331473e-7
C4:0	Chr17_52828701_T_C	17	52828701	T	C	0.122133	-0.03063	0.005749	1.1101962900331473e-7
C6:0	Chr17_50148534_C_G	17	50148534	C	G	0.145867	-0.0164	0.003078	1.1155191978621704e-7
C6:0	Chr17_52778264_C_T	17	52778264	C	T	0.1768	-0.01483	0.002784	1.115526356233079e-7
C4:0	Chr17_48692147_A_G	17	48692147	A	G	0.6008	-0.0211	0.00396	1.1156266603548067e-7
C4:0	Chr17_48692152_G_A	17	48692152	G	A	0.6008	-0.0211	0.00396	1.1156266603548067e-7
C4:0	Chr17_49660774_C_T	17	49660774	C	T	0.169333	0.02707	0.005081	1.1168284799843415e-7
C6:0	Chr17_50159388_T_G	17	50159388	T	G	0.146133	-0.0164	0.003078	1.1212069045394718e-7
C6:0	Chr17_50162191_C_A	17	50162191	C	A	0.1464	-0.0164	0.003078	1.1212069045394718e-7
C6:0	Chr17_52274430_C_T	17	52274430	C	T	0.0632	0.02537	0.004762	1.1212069045394718e-7
C6:0	Chr17_52772226_A_G	17	52772226	A	G	0.176533	-0.0149	0.002798	1.1212140945559392e-7
C6:0	Chr17_52772388_G_A	17	52772388	G	A	0.177067	-0.0149	0.002798	1.1212140945559392e-7
C6:0	Chr17_52772437_T_C	17	52772437	T	C	0.177067	-0.0149	0.002798	1.1212140945559392e-7
C6:0	Chr17_52772480_T_C	17	52772480	T	C	0.177067	-0.0149	0.002798	1.1212140945559392e-7
C6:0	Chr17_52772516_G_A	17	52772516	G	A	0.177067	-0.0149	0.002798	1.1212140945559392e-7
C4:0	Chr17_49624953_A_T	17	49624953	A	T	0.8456	0.02853	0.005355	1.1212212854033196e-7
C4:0	Chr17_51508422_G_A	17	51508422	G	A	0.214933	-0.02587	0.004855	1.1233051107115162e-7
C6:0	Chr17_52771774_C_A	17	52771774	C	A	0.176533	-0.0149	0.002798	1.1269237033308446e-7
C6:0	Chr17_52772137_A_G	17	52772137	A	G	0.177067	-0.0149	0.002798	1.1269237033308446e-7
C4:0	Chr17_51693363_C_T	17	51693363	C	T	0.193333	-0.02553	0.004795	1.1384816126435856e-7
C4:0	Chr17_51697067_C_A	17	51697067	C	A	0.193333	-0.02553	0.004796	1.1384816126435856e-7
C4:0	Chr17_47309333_AT_A	17	47309333	AT	A	0.1184	0.02911	0.005464	1.1425703389799471e-7
C6:0	Chr17_52797076_C_T	17	52797076	C	T	0.177067	-0.014880000000000001	0.002793	1.1426876575399884e-7
C6:0	Chr17_47898988_CCA_C	17	47898988	CCA	C	0.801333	0.01337	0.002512	1.1508092097940109e-7
C4:0	Chr17_51677640_G_C	17	51677640	G	C	0.151733	0.02813	0.005285	1.1559493319961621e-7
C4:0	Chr17_52770177_T_A	17	52770177	T	A	0.168692	-0.02637	0.00495	1.1574092893396698e-7
C4:0	Chr17_52971285_T_C	17	52971285	T	C	0.2152	0.02482	0.004665	1.1618660950668892e-7
C4:0	Chr17_51692800_T_TA	17	51692800	T	TA	0.193333	-0.02551	0.004795	1.1618809319773631e-7
C4:0	Chr17_48937031_C_T	17	48937031	C	T	0.358133	-0.02111	0.003968	1.1677685138667997e-7
C4:0	Chr17_48937735_C_T	17	48937735	C	T	0.358133	-0.02111	0.003968	1.1677685138667997e-7
C4:0	Chr17_48976925_G_A	17	48976925	G	A	0.354667	-0.02099	0.003946	1.1677685138667997e-7
C4:0	Chr17_49451625_T_A	17	49451625	T	A	0.18316	-0.0275	0.005169	1.1687184891968237e-7
C6:0	Chr17_52800855_G_A	17	52800855	G	A	0.120267	-0.01783	0.003353	1.1737234899933019e-7
C4:0	Chr17_51673231_G_C	17	51673231	G	C	0.152	0.02807	0.00528	1.1917718285177312e-7
C4:0	Chr17_52014742_C_T	17	52014742	C	T	0.00426667	0.1029	0.01935	1.1917718285177312e-7
C4:0	Chr17_47171612_T_C	17	47171612	T	C	0.175467	-0.02578	0.00485	1.1920605144665493e-7
C6:0	Chr17_52504306_T_C	17	52504306	T	C	0.232	-0.01447	0.002714	1.1974861178528667e-7
C4:0	Chr17_50217340_T_C	17	50217340	T	C	0.178667	-0.02739	0.005155	1.2039661178108773e-7
C4:0	Chr17_51670232_T_C	17	51670232	T	C	0.432533	-0.02019	0.0038	1.204080942508824e-7
C4:0	Chr17_51674934_A_G	17	51674934	A	G	0.152	0.02805	0.00528	1.2100985917480914e-7
C4:0	Chr17_51675097_A_G	17	51675097	A	G	0.152	0.02805	0.00528	1.2100985917480914e-7
C4:0	Chr17_51675230_T_C	17	51675230	T	C	0.152	0.02805	0.00528	1.2100985917480914e-7
C4:0	Chr17_51675256_T_C	17	51675256	T	C	0.152	0.02805	0.00528	1.2100985917480914e-7
C4:0	Chr17_51675302_A_G	17	51675302	A	G	0.152	0.02805	0.00528	1.2100985917480914e-7
C4:0	Chr17_51675346_G_C	17	51675346	G	C	0.152	0.02805	0.00528	1.2100985917480914e-7
C4:0	Chr17_51675425_T_G	17	51675425	T	G	0.152	0.02805	0.00528	1.2100985917480914e-7
C4:0	Chr17_51675498_ATTC_A	17	51675498	ATTC	A	0.152	0.02805	0.00528	1.2100985917480914e-7
C4:0	Chr17_51675594_G_A	17	51675594	G	A	0.152	0.02805	0.00528	1.2100985917480914e-7
C4:0	Chr17_51675615_A_G	17	51675615	A	G	0.152	0.02805	0.00528	1.2100985917480914e-7
C4:0	Chr17_51675636_G_A	17	51675636	G	A	0.152	0.02805	0.00528	1.2100985917480914e-7
C4:0	Chr17_51675651_A_G	17	51675651	A	G	0.152	0.02805	0.00528	1.2100985917480914e-7
C4:0	Chr17_51675686_T_G	17	51675686	T	G	0.152	0.02805	0.00528	1.2100985917480914e-7
C4:0	Chr17_51675739_T_A	17	51675739	T	A	0.152	0.02805	0.00528	1.2100985917480914e-7
C4:0	Chr17_51675811_G_A	17	51675811	G	A	0.152	0.02805	0.00528	1.2100985917480914e-7
C4:0	Chr17_51675963_C_T	17	51675963	C	T	0.152	0.02805	0.00528	1.2100985917480914e-7
C4:0	Chr17_51676037_C_A	17	51676037	C	A	0.152	0.02805	0.00528	1.2100985917480914e-7
C4:0	Chr17_51676298_T_C	17	51676298	T	C	0.152	0.02805	0.00528	1.2100985917480914e-7
C4:0	Chr17_51676568_G_A	17	51676568	G	A	0.152	0.02805	0.00528	1.2100985917480914e-7
C4:0	Chr17_51677024_G_A	17	51677024	G	A	0.152	0.02805	0.00528	1.2100985917480914e-7
C4:0	Chr17_51677079_C_T	17	51677079	C	T	0.152	0.02805	0.00528	1.2100985917480914e-7
C4:0	Chr17_51677102_A_G	17	51677102	A	G	0.152	0.02805	0.00528	1.2100985917480914e-7
C4:0	Chr17_51677196_C_A	17	51677196	C	A	0.152	0.02805	0.00528	1.2100985917480914e-7
C4:0	Chr17_51677335_G_T	17	51677335	G	T	0.152	0.02805	0.00528	1.2100985917480914e-7
C4:0	Chr17_51677465_A_G	17	51677465	A	G	0.152	0.02805	0.00528	1.2100985917480914e-7
C4:0	Chr17_51677487_C_T	17	51677487	C	T	0.152	0.02805	0.00528	1.2100985917480914e-7
C4:0	Chr17_51677529_T_C	17	51677529	T	C	0.152	0.02805	0.00528	1.2100985917480914e-7
C4:0	Chr17_51677822_C_T	17	51677822	C	T	0.151733	0.02805	0.00528	1.2100985917480914e-7
C4:0	Chr17_51677833_A_G	17	51677833	A	G	0.151733	0.02805	0.00528	1.2100985917480914e-7
C4:0	Chr17_51677845_T_C	17	51677845	T	C	0.151733	0.02805	0.00528	1.2100985917480914e-7
C4:0	Chr17_51678052_C_T	17	51678052	C	T	0.152	0.02805	0.00528	1.2100985917480914e-7
C4:0	Chr17_51678096_G_T	17	51678096	G	T	0.152	0.02805	0.00528	1.2100985917480914e-7
C4:0	Chr17_51678192_C_T	17	51678192	C	T	0.152	0.02805	0.00528	1.2100985917480914e-7
C4:0	Chr17_51678251_A_G	17	51678251	A	G	0.152	0.02805	0.00528	1.2100985917480914e-7
C4:0	Chr17_51678302_A_C	17	51678302	A	C	0.152	0.02805	0.00528	1.2100985917480914e-7
C4:0	Chr17_51678432_T_A	17	51678432	T	A	0.152	0.02805	0.00528	1.2100985917480914e-7
C4:0	Chr17_51678661_C_A	17	51678661	C	A	0.152	0.02805	0.00528	1.2100985917480914e-7
C4:0	Chr17_51678897_T_C	17	51678897	T	C	0.152267	0.02805	0.00528	1.2100985917480914e-7
C4:0	Chr17_51679288_T_C	17	51679288	T	C	0.152	0.02805	0.00528	1.2100985917480914e-7
C4:0	Chr17_51679635_C_G	17	51679635	C	G	0.152	0.02805	0.00528	1.2100985917480914e-7
C4:0	Chr17_51679681_GTTC_G	17	51679681	GTTC	G	0.152	0.02805	0.00528	1.2100985917480914e-7
C4:0	Chr17_51679709_A_G	17	51679709	A	G	0.152	0.02805	0.00528	1.2100985917480914e-7
C4:0	Chr17_51679733_T_C	17	51679733	T	C	0.152	0.02805	0.00528	1.2100985917480914e-7
C4:0	Chr17_51679762_C_A	17	51679762	C	A	0.152	0.02805	0.00528	1.2100985917480914e-7
C4:0	Chr17_51679854_T_G	17	51679854	T	G	0.152	0.02805	0.00528	1.2100985917480914e-7
C4:0	Chr17_51679927_T_C	17	51679927	T	C	0.152	0.02805	0.00528	1.2100985917480914e-7
C4:0	Chr17_51679940_A_G	17	51679940	A	G	0.152	0.02805	0.00528	1.2100985917480914e-7
C4:0	Chr17_51680434_G_A	17	51680434	G	A	0.152	0.02805	0.00528	1.2100985917480914e-7
C4:0	Chr17_53189848_C_T	17	53189848	C	T	0.118667	-0.03073	0.005784	1.2104914928818448e-7
C4:0	Chr17_51668301_G_A	17	51668301	G	A	0.152	0.02805	0.00528	1.2162701280222983e-7
C4:0	Chr17_51668986_G_A	17	51668986	G	A	0.152	0.02805	0.00528	1.2162701280222983e-7
C4:0	Chr17_51669311_T_C	17	51669311	T	C	0.152	0.02805	0.00528	1.2162701280222983e-7
C4:0	Chr17_51669659_G_A	17	51669659	G	A	0.152	0.02805	0.00528	1.2162701280222983e-7
C6:0	Chr17_51678168_ATTTTTTTTG_ATTTTTTTTT	17	51678168	ATTTTTTTTG	ATTTTTTTTT	0.165333	-0.01595	0.003003	1.2162701280222983e-7
C4:0	Chr17_48805705_C_T	17	48805705	C	T	0.6096	-0.0212	0.003992	1.216277843661742e-7
C6:0	Chr17_52796126_C_CTT	17	52796126	C	CTT	0.1768	-0.01483	0.002792	1.2165329606293264e-7
C6:0	Chr17_52796230_C_T	17	52796230	C	T	0.1768	-0.01483	0.002792	1.2165329606293264e-7
C6:0	Chr17_52796460_C_A	17	52796460	C	A	0.177067	-0.01483	0.002792	1.2165329606293264e-7
C6:0	Chr17_52796461_A_G	17	52796461	A	G	0.177067	-0.01483	0.002792	1.2165329606293264e-7
C6:0	Chr17_52796493_T_G	17	52796493	T	G	0.177067	-0.01483	0.002792	1.2165329606293264e-7
C6:0	Chr17_52796522_A_T	17	52796522	A	T	0.1768	-0.01483	0.002792	1.2165329606293264e-7
C6:0	Chr17_52796889_A_G	17	52796889	A	G	0.1768	-0.01483	0.002792	1.2165329606293264e-7
C6:0	Chr17_52796952_T_C	17	52796952	T	C	0.1768	-0.01483	0.002792	1.2165329606293264e-7
C6:0	Chr17_52797118_C_T	17	52797118	C	T	0.177067	-0.01483	0.002792	1.2165329606293264e-7
C6:0	Chr17_52797255_C_T	17	52797255	C	T	0.1768	-0.01483	0.002792	1.2165329606293264e-7
C6:0	Chr17_52797278_T_C	17	52797278	T	C	0.1768	-0.01483	0.002792	1.2165329606293264e-7
C6:0	Chr17_52797359_T_C	17	52797359	T	C	0.1768	-0.01483	0.002792	1.2165329606293264e-7
C6:0	Chr17_52797656_C_T	17	52797656	C	T	0.177067	-0.01483	0.002792	1.2165329606293264e-7
C6:0	Chr17_52797727_T_G	17	52797727	T	G	0.177067	-0.01483	0.002792	1.2165329606293264e-7
C6:0	Chr17_52797822_T_C	17	52797822	T	C	0.1768	-0.01483	0.002792	1.2165329606293264e-7
C6:0	Chr17_52798002_G_A	17	52798002	G	A	0.177067	-0.01483	0.002792	1.2165329606293264e-7
C6:0	Chr17_52799295_G_A	17	52799295	G	A	0.1768	-0.01483	0.002792	1.2165329606293264e-7
C6:0	Chr17_52799830_G_A	17	52799830	G	A	0.176533	-0.01483	0.002792	1.2165329606293264e-7
C6:0	Chr17_52799996_G_A	17	52799996	G	A	0.1768	-0.01483	0.002792	1.2165329606293264e-7
C6:0	Chr17_52804851_G_A	17	52804851	G	A	0.177067	-0.01483	0.002792	1.2165329606293264e-7
C6:0	Chr17_52809783_T_C	17	52809783	T	C	0.1768	-0.01483	0.002792	1.2165329606293264e-7
C6:0	Chr17_52809927_T_C	17	52809927	T	C	0.177067	-0.01483	0.002792	1.2165329606293264e-7
C6:0	Chr17_52809950_T_C	17	52809950	T	C	0.177067	-0.01483	0.002792	1.2165329606293264e-7
C6:0	Chr17_52809999_A_G	17	52809999	A	G	0.177067	-0.01483	0.002792	1.2165329606293264e-7
C4:0	Chr17_53349535_A_C	17	53349535	A	C	0.129333	-0.02967	0.005587	1.2228072884948437e-7
C4:0	Chr17_53349702_G_A	17	53349702	G	A	0.129333	-0.02967	0.005587	1.2228072884948437e-7
C4:0	Chr17_53349731_C_G	17	53349731	C	G	0.129333	-0.02967	0.005587	1.2228072884948437e-7
C4:0	Chr17_53350557_G_GC	17	53350557	G	GC	0.129333	-0.02967	0.005587	1.2228072884948437e-7
C4:0	Chr17_53354485_G_T	17	53354485	G	T	0.129333	-0.02967	0.005587	1.2228072884948437e-7
C4:0	Chr17_53354668_A_G	17	53354668	A	G	0.129333	-0.02967	0.005587	1.2228072884948437e-7
C4:0	Chr17_53355969_C_T	17	53355969	C	T	0.129333	-0.02967	0.005587	1.2228072884948437e-7
C4:0	Chr17_52763533_C_A	17	52763533	C	A	0.171733	-0.02596	0.004887	1.2239698581960192e-7
C4:0	Chr17_52764030_C_T	17	52764030	C	T	0.171733	-0.02596	0.004887	1.2239698581960192e-7
C6:0	Chr17_52795546_A_G	17	52795546	A	G	0.177067	-0.01483	0.002792	1.2287080898096046e-7
C6:0	Chr17_52795811_C_T	17	52795811	C	T	0.177067	-0.01483	0.002792	1.2287080898096046e-7
C6:0	Chr17_52796318_T_C	17	52796318	T	C	0.177067	-0.01483	0.002792	1.2287080898096046e-7
C6:0	Chr17_52796555_A_G	17	52796555	A	G	0.177067	-0.01483	0.002792	1.2287080898096046e-7
C6:0	Chr17_52796600_G_A	17	52796600	G	A	0.177067	-0.01483	0.002792	1.2287080898096046e-7
C6:0	Chr17_52796637_T_G	17	52796637	T	G	0.177067	-0.01483	0.002792	1.2287080898096046e-7
C6:0	Chr17_52797581_A_G	17	52797581	A	G	0.1768	-0.01483	0.002792	1.2287080898096046e-7
C6:0	Chr17_52798309_A_C	17	52798309	A	C	0.177067	-0.01483	0.002792	1.2287080898096046e-7
C6:0	Chr17_52798602_C_T	17	52798602	C	T	0.177067	-0.01483	0.002792	1.2287080898096046e-7
C6:0	Chr17_52799802_C_T	17	52799802	C	T	0.177067	-0.01483	0.002792	1.2287080898096046e-7
C4:0	Chr17_49373990_C_A	17	49373990	C	A	0.222667	-0.0248	0.00467	1.2287548070996628e-7
C6:0	Chr17_50164118_G_T	17	50164118	G	T	0.146933	-0.01639	0.003077	1.234065945665397e-7
C6:0	Chr17_50165405_C_T	17	50165405	C	T	0.146933	-0.01639	0.003077	1.234065945665397e-7
C6:0	Chr17_50165693_G_A	17	50165693	G	A	0.146667	-0.01639	0.003077	1.234065945665397e-7
C6:0	Chr17_50174536_C_A	17	50174536	C	A	0.146667	-0.01639	0.003077	1.234065945665397e-7
C6:0	Chr17_52626025_C_T	17	52626025	C	T	0.1208	-0.01781	0.003349	1.2348995625059893e-7
C4:0	Chr17_50212645_G_T	17	50212645	G	T	0.178667	-0.02737	0.005156	1.2349826587347763e-7
C4:0	Chr17_50217980_A_G	17	50217980	A	G	0.178667	-0.02737	0.005156	1.2349826587347763e-7
C4:0	Chr17_50218455_T_G	17	50218455	T	G	0.178667	-0.02737	0.005156	1.2349826587347763e-7
C4:0	Chr17_51674135_G_A	17	51674135	G	A	0.152	0.02804	0.005282	1.2412736555004243e-7
C6:0	Chr17_52769851_A_C	17	52769851	A	C	0.168267	-0.01521	0.002865	1.2476046998030333e-7
C6:0	Chr17_52769866_G_A	17	52769866	G	A	0.168267	-0.01516	0.002857	1.2476046998030333e-7
C6:0	Chr17_48078865_C_T	17	48078865	C	T	0.235467	-0.01419	0.002674	1.2541982611947704e-7
C6:0	Chr17_52797107_G_T	17	52797107	G	T	0.1768	-0.01482	0.002792	1.2576191006755686e-7
C4:0	Chr17_48364244_G_T	17	48364244	G	T	0.232	-0.02418	0.004557	1.2604437543217662e-7
C4:0	Chr17_51605359_A_T	17	51605359	A	T	0.132533	0.03105	0.005852	1.2605394145401683e-7
C6:0	Chr17_52771728_A_G	17	52771728	A	G	0.176533	-0.01477	0.002785	1.266792866849731e-7
C4:0	Chr17_49328308_C_G	17	49328308	C	G	0.222667	-0.02482	0.004679	1.2733026723677364e-7
C4:0	Chr17_49337540_G_T	17	49337540	G	T	0.222667	-0.02482	0.004679	1.2733026723677364e-7
C4:0	Chr17_49339288_T_C	17	49339288	T	C	0.222667	-0.02482	0.004679	1.2733026723677364e-7
C4:0	Chr17_49345298_C_T	17	49345298	C	T	0.222667	-0.02482	0.004679	1.2733026723677364e-7
C4:0	Chr17_49353031_C_T	17	49353031	C	T	0.222667	-0.02482	0.004679	1.2733026723677364e-7
C4:0	Chr17_49353067_C_T	17	49353067	C	T	0.222667	-0.02482	0.004679	1.2733026723677364e-7
C4:0	Chr17_49354747_C_T	17	49354747	C	T	0.222667	-0.02482	0.004679	1.2733026723677364e-7
C4:0	Chr17_49364610_C_T	17	49364610	C	T	0.222667	-0.02482	0.004679	1.2733026723677364e-7
C4:0	Chr17_49367581_A_T	17	49367581	A	T	0.222667	-0.02482	0.004679	1.2733026723677364e-7
C4:0	Chr17_49367588_C_A	17	49367588	C	A	0.222667	-0.02482	0.004679	1.2733026723677364e-7
C4:0	Chr17_49368675_G_C	17	49368675	G	C	0.222667	-0.02482	0.004679	1.2733026723677364e-7
C4:0	Chr17_49369099_C_T	17	49369099	C	T	0.222667	-0.02482	0.004679	1.2733026723677364e-7
C4:0	Chr17_49371705_C_A	17	49371705	C	A	0.222667	-0.02482	0.004679	1.2733026723677364e-7
C4:0	Chr17_49364330_A_T	17	49364330	A	T	0.222933	-0.02481	0.004679	1.2797975746787927e-7
C4:0	Chr17_52843135_T_C	17	52843135	T	C	0.133333	0.02903	0.005478	1.3066139521384933e-7
C4:0	Chr17_52846185_G_A	17	52846185	G	A	0.133333	0.02903	0.005478	1.3066139521384933e-7
C4:0	Chr17_52846874_C_T	17	52846874	C	T	0.133333	0.02903	0.005478	1.3066139521384933e-7
C4:0	Chr17_52860426_G_A	17	52860426	G	A	0.144	-0.0278	0.005246	1.3067463962872853e-7
C4:0	Chr17_48954729_C_A	17	48954729	C	A	0.354933	-0.02092	0.003949	1.3261522042391405e-7
C6:0	Chr17_52770177_T_A	17	52770177	T	A	0.168692	-0.01521	0.002866	1.3451333994697603e-7
C6:0	Chr17_52527977_G_A	17	52527977	G	A	0.231733	-0.01438	0.002717	1.353447649674352e-7
C4:0	Chr17_52759530_G_C	17	52759530	G	C	0.158133	-0.02773	0.005239	1.353481522333771e-7
C6:0	Chr17_51701857_T_G	17	51701857	T	G	0.1552	-0.01614	0.00305	1.3672675337213435e-7
C4:0	Chr17_50208532_G_A	17	50208532	G	A	0.178933	-0.02724	0.00515	1.367276072386151e-7
C4:0	Chr17_49979769_T_G	17	49979769	T	G	0.1432	0.02877	0.005438	1.3677386281725151e-7
C4:0	Chr17_51684221_C_T	17	51684221	C	T	0.372	-0.02052	0.00388	1.3742690993513016e-7
C4:0	Chr17_51832084_G_A	17	51832084	G	A	0.172	0.02821	0.005332	1.375012827270825e-7
C4:0	Chr17_51675808_C_T	17	51675808	C	T	0.152	0.02794	0.005283	1.3812549068126786e-7
C4:0	Chr17_51675830_C_T	17	51675830	C	T	0.152	0.02794	0.005283	1.3812549068126786e-7
C4:0	Chr17_48964804_C_T	17	48964804	C	T	0.354133	-0.02087	0.003947	1.3953858381634334e-7
C4:0	Chr17_49969861_C_T	17	49969861	C	T	0.143467	0.02873	0.005434	1.395856561157524e-7
C4:0	Chr17_48968666_TG_T	17	48968666	TG	T	0.3416	-0.02109	0.003989	1.402505599646451e-7
C4:0	Chr17_51274895_G_C	17	51274895	G	C	0.116267	0.03195	0.006044	1.4118961008003106e-7
C4:0	Chr17_51920218_C_G	17	51920218	C	G	0.160533	0.02826	0.005347	1.4165562389186697e-7
C4:0	Chr17_48755918_T_TCAGA	17	48755918	T	TCAGA	0.600533	-0.02093	0.00396	1.4168546454912524e-7
C6:0	Chr17_52499367_A_G	17	52499367	A	G	0.231733	-0.01436	0.002717	1.4168810666000805e-7
C4:0	Chr17_52889319_C_T	17	52889319	C	T	0.1216	-0.03039	0.005751	1.417305051680358e-7
C4:0	Chr17_53263579_A_G	17	53263579	A	G	0.1192	-0.03056	0.005784	1.4173139097450733e-7
C4:0	Chr17_51684681_C_T	17	51684681	C	T	0.152	0.02795	0.005293	1.4386548441465162e-7
C4:0	Chr17_51684782_GCA_G	17	51684782	GCA	G	0.152	0.02795	0.005293	1.4386548441465162e-7
C4:0	Chr17_51685135_G_A	17	51685135	G	A	0.152	0.02795	0.005293	1.4386548441465162e-7
C4:0	Chr17_51685189_C_T	17	51685189	C	T	0.152	0.02795	0.005293	1.4386548441465162e-7
C4:0	Chr17_51685343_G_A	17	51685343	G	A	0.152	0.02795	0.005293	1.4386548441465162e-7
C6:0	Chr17_49889428_T_TA	17	49889428	T	TA	0.773067	0.01407	0.002665	1.4386548441465162e-7
C6:0	Chr17_49889440_A_G	17	49889440	A	G	0.773067	0.01407	0.002665	1.4386548441465162e-7
C6:0	Chr17_48042866_C_T	17	48042866	C	T	0.233867	-0.01403	0.002656	1.4459961045258836e-7
C4:0	Chr17_52856281_C_T	17	52856281	C	T	0.125333	-0.02974	0.005633	1.4463554130310174e-7
C4:0	Chr17_52845100_G_A	17	52845100	G	A	0.125333	-0.02974	0.005633	1.4537267993494437e-7
C4:0	Chr17_52850361_G_A	17	52850361	G	A	0.125333	-0.02974	0.005633	1.4537267993494437e-7
C4:0	Chr17_51274896_G_C	17	51274896	G	C	0.116267	0.03192	0.006046	1.455637911296681e-7
C4:0	Chr17_49287968_CAA_C	17	49287968	CAA	C	0.2016	-0.02582	0.004891	1.4609182474868367e-7
C6:0	Chr17_52578827_A_G	17	52578827	A	G	0.1216	-0.01774	0.003358	1.4655022413649437e-7
C4:0	Chr17_48078865_C_T	17	48078865	C	T	0.235467	-0.02426	0.004597	1.468255239105507e-7
C6:0	Chr17_52416827_C_T	17	52416827	C	T	0.12	-0.01777	0.003368	1.475738912574067e-7
C4:0	Chr17_52754843_C_T	17	52754843	C	T	0.155467	-0.02762	0.005236	1.483315849658774e-7
C4:0	Chr17_52120594_A_C	17	52120594	A	C	0.129067	-0.02902	0.005503	1.4910239544018845e-7
C4:0	Chr17_48977725_G_A	17	48977725	G	A	0.3544	-0.02082	0.003947	1.4984481357318218e-7
C4:0	Chr17_48980954_C_G	17	48980954	C	G	0.3544	-0.02082	0.003947	1.4984481357318218e-7
C4:0	Chr17_48986692_G_A	17	48986692	G	A	0.3544	-0.02082	0.003947	1.4984481357318218e-7
C6:0	Chr17_52771857_T_C	17	52771857	T	C	0.1688	-0.0151	0.002864	1.506095523063681e-7
C4:0	Chr17_52765704_T_C	17	52765704	T	C	0.172	-0.02576	0.004887	1.5078693913727381e-7
C4:0	Chr17_52766367_A_T	17	52766367	A	T	0.172	-0.02576	0.004887	1.5078693913727381e-7
C4:0	Chr17_52767838_C_T	17	52767838	C	T	0.172267	-0.02576	0.004887	1.5078693913727381e-7
C6:0	Chr17_52128137_G_C	17	52128137	G	C	0.1272	-0.01697	0.003219	1.5137820662783228e-7
C6:0	Chr17_52777478_G_A	17	52777478	G	A	0.1768	-0.01469	0.002787	1.5137820662783228e-7
C4:0	Chr17_48160480_T_C	17	48160480	T	C	0.175467	-0.02704	0.005129	1.5139313915078448e-7
C6:0	Chr17_52517230_C_T	17	52517230	C	T	0.231733	-0.01438	0.002716	1.520841338738272e-7
C4:0	Chr17_48195933_T_A	17	48195933	T	A	0.160267	-0.0283	0.00537	1.5293204730377542e-7
C4:0	Chr17_52130216_G_T	17	52130216	G	T	0.128267	-0.0297	0.005636	1.5374859287896425e-7
C4:0	Chr17_46807886_C_T	17	46807886	C	T	0.138667	-0.02843	0.005398	1.5450377942200043e-7
C4:0	Chr17_53023240_C_A	17	53023240	C	A	0.1288	-0.03026	0.005745	1.5452471254047225e-7
C6:0	Chr17_52128118_T_C	17	52128118	T	C	0.1272	-0.01695	0.003219	1.568701264999804e-7
C6:0	Chr17_52772001_T_C	17	52772001	T	C	0.168267	-0.01508	0.002865	1.5767083860130054e-7
C6:0	Chr17_52772023_A_G	17	52772023	A	G	0.168267	-0.01508	0.002865	1.5767083860130054e-7
C6:0	Chr17_52772041_T_C	17	52772041	T	C	0.168267	-0.01508	0.002865	1.5767083860130054e-7
C6:0	Chr17_52772066_A_G	17	52772066	A	G	0.168267	-0.01508	0.002865	1.5767083860130054e-7
C4:0	Chr17_51679761_T_A	17	51679761	T	A	0.134133	0.02947	0.005599	1.5767663562579299e-7
C4:0	Chr17_47175918_A_G	17	47175918	A	G	0.249067	-0.02364	0.004492	1.5851162141616045e-7
C4:0	Chr17_49049034_C_T	17	49049034	C	T	0.1472	-0.02859	0.005435	1.600996195230671e-7
C4:0	Chr17_48692468_A_G	17	48692468	A	G	0.600267	-0.02082	0.003958	1.6011235472419029e-7
C6:0	Chr17_51684906_A_T	17	51684906	A	T	0.149595	-0.01658	0.003153	1.6182614768092625e-7
C6:0	Chr17_53054197_G_A	17	53054197	G	A	0.125333	-0.01746	0.00332	1.6256196184685456e-7
C6:0	Chr17_52772013_A_G	17	52772013	A	G	0.168	-0.01507	0.002866	1.633918233914794e-7
C4:0	Chr17_48158891_T_G	17	48158891	T	G	0.175733	-0.026950000000000002	0.005127	1.6423995264124757e-7
C4:0	Chr17_48159109_T_G	17	48159109	T	G	0.175733	-0.026950000000000002	0.005127	1.6423995264124757e-7
C6:0	Chr17_52503534_G_A	17	52503534	G	A	0.2312	-0.01428	0.002719	1.659069970401583e-7
C6:0	Chr17_52999963_T_A	17	52999963	T	A	0.129333	-0.01755	0.00334	1.659069970401583e-7
C4:0	Chr17_51491533_C_A	17	51491533	C	A	0.140267	-0.03205	0.006098	1.6693956361606624e-7
C6:0	Chr17_51683959_C_T	17	51683959	C	T	0.250133	-0.01339	0.002549	1.676053235200562e-7
C4:0	Chr17_46835119_A_G	17	46835119	A	G	0.263467	-0.02315	0.004408	1.676063417767651e-7
C4:0	Chr17_47881079_C_A	17	47881079	C	A	0.1152	-0.03084	0.005871	1.676155113708313e-7
C4:0	Chr17_48237406_G_A	17	48237406	G	A	0.1456	-0.0288	0.005486	1.693303421197196e-7
C4:0	Chr17_48572832_A_C	17	48572832	A	C	0.7904	-0.02383	0.004537	1.6945667844959654e-7
C4:0	Chr17_51491541_T_A	17	51491541	T	A	0.140267	-0.03203	0.006097	1.6950420981938478e-7
C6:0	Chr17_53025568_G_A	17	53025568	G	A	0.129333	-0.01752	0.003339	1.719278447597678e-7
C4:0	Chr17_46287240_A_G	17	46287240	A	G	0.412267	-0.0211	0.004022	1.7193305044608355e-7
C4:0	Chr17_51708538_A_T	17	51708538	A	T	0.185067	-0.02564	0.004886	1.7280777048131626e-7
C4:0	Chr17_52128634_T_C	17	52128634	T	C	0.128533	-0.02958	0.005637	1.7285074429212723e-7
C4:0	Chr17_52128669_T_C	17	52128669	T	C	0.128533	-0.02958	0.005637	1.7285074429212723e-7
C4:0	Chr17_52128704_G_A	17	52128704	G	A	0.128533	-0.02958	0.005637	1.7285074429212723e-7
C4:0	Chr17_52090873_G_A	17	52090873	G	A	0.1288	-0.02957	0.005637	1.7373327438378118e-7
C4:0	Chr17_52095179_A_G	17	52095179	A	G	0.1288	-0.02957	0.005637	1.7373327438378118e-7
C4:0	Chr17_52106344_G_T	17	52106344	G	T	0.1288	-0.02957	0.005637	1.7373327438378118e-7
C4:0	Chr17_52108222_A_T	17	52108222	A	T	0.1288	-0.02957	0.005637	1.7373327438378118e-7
C4:0	Chr17_52115072_A_G	17	52115072	A	G	0.1288	-0.02957	0.005637	1.7373327438378118e-7
C4:0	Chr17_52115143_GC_G	17	52115143	GC	G	0.1288	-0.02957	0.005637	1.7373327438378118e-7
C4:0	Chr17_52115171_T_G	17	52115171	T	G	0.1288	-0.02957	0.005637	1.7373327438378118e-7
C4:0	Chr17_52115307_T_C	17	52115307	T	C	0.1288	-0.02957	0.005637	1.7373327438378118e-7
C4:0	Chr17_52116647_G_A	17	52116647	G	A	0.1288	-0.02957	0.005637	1.7373327438378118e-7
C4:0	Chr17_52117709_C_T	17	52117709	C	T	0.128533	-0.02957	0.005637	1.7373327438378118e-7
C4:0	Chr17_52119186_G_T	17	52119186	G	T	0.1288	-0.02957	0.005637	1.7373327438378118e-7
C4:0	Chr17_52120956_A_G	17	52120956	A	G	0.1288	-0.02957	0.005637	1.7373327438378118e-7
C4:0	Chr17_52122085_T_G	17	52122085	T	G	0.1288	-0.02957	0.005637	1.7373327438378118e-7
C4:0	Chr17_52123896_C_T	17	52123896	C	T	0.1288	-0.02957	0.005637	1.7373327438378118e-7
C4:0	Chr17_52124683_C_T	17	52124683	C	T	0.1288	-0.02957	0.005637	1.7373327438378118e-7
C4:0	Chr17_52125361_C_A	17	52125361	C	A	0.1288	-0.02957	0.005637	1.7373327438378118e-7
C4:0	Chr17_52125875_A_G	17	52125875	A	G	0.1288	-0.02957	0.005637	1.7373327438378118e-7
C4:0	Chr17_52125918_G_C	17	52125918	G	C	0.1288	-0.02957	0.005637	1.7373327438378118e-7
C4:0	Chr17_52127065_G_A	17	52127065	G	A	0.1288	-0.02957	0.005637	1.7373327438378118e-7
C4:0	Chr17_52127331_T_C	17	52127331	T	C	0.1288	-0.02957	0.005637	1.7373327438378118e-7
C4:0	Chr17_52127580_G_A	17	52127580	G	A	0.128533	-0.02957	0.005637	1.7373327438378118e-7
C4:0	Chr17_52127711_A_C	17	52127711	A	C	0.1288	-0.02957	0.005637	1.7373327438378118e-7
C4:0	Chr17_52127715_C_T	17	52127715	C	T	0.1288	-0.02957	0.005637	1.7373327438378118e-7
C4:0	Chr17_52128159_T_C	17	52128159	T	C	0.1288	-0.02957	0.005637	1.7373327438378118e-7
C4:0	Chr17_52128173_C_T	17	52128173	C	T	0.1288	-0.02957	0.005637	1.7373327438378118e-7
C4:0	Chr17_52128403_A_T	17	52128403	A	T	0.1288	-0.02957	0.005637	1.7373327438378118e-7
C4:0	Chr17_52128406_C_T	17	52128406	C	T	0.1288	-0.02957	0.005637	1.7373327438378118e-7
C4:0	Chr17_52128606_G_A	17	52128606	G	A	0.1288	-0.02957	0.005637	1.7373327438378118e-7
C4:0	Chr17_52128609_G_C	17	52128609	G	C	0.1288	-0.02957	0.005637	1.7373327438378118e-7
C4:0	Chr17_52128912_G_A	17	52128912	G	A	0.1288	-0.02957	0.005637	1.7373327438378118e-7
C4:0	Chr17_52129040_C_T	17	52129040	C	T	0.1288	-0.02957	0.005637	1.7373327438378118e-7
C4:0	Chr17_52130250_C_T	17	52130250	C	T	0.1288	-0.02957	0.005637	1.7373327438378118e-7
C4:0	Chr17_52130354_T_C	17	52130354	T	C	0.1288	-0.02957	0.005637	1.7373327438378118e-7
C4:0	Chr17_52130373_C_T	17	52130373	C	T	0.1288	-0.02957	0.005637	1.7373327438378118e-7
C4:0	Chr17_52130381_C_T	17	52130381	C	T	0.1288	-0.02957	0.005637	1.7373327438378118e-7
C4:0	Chr17_52130525_T_A	17	52130525	T	A	0.1288	-0.02957	0.005637	1.7373327438378118e-7
C4:0	Chr17_52130614_C_T	17	52130614	C	T	0.1288	-0.02957	0.005637	1.7373327438378118e-7
C4:0	Chr17_52130704_A_G	17	52130704	A	G	0.1288	-0.02957	0.005637	1.7373327438378118e-7
C4:0	Chr17_52130705_T_C	17	52130705	T	C	0.1288	-0.02957	0.005637	1.7373327438378118e-7
C4:0	Chr17_52130718_C_A	17	52130718	C	A	0.1288	-0.02957	0.005637	1.7373327438378118e-7
C4:0	Chr17_52130840_G_C	17	52130840	G	C	0.1288	-0.02957	0.005637	1.7373327438378118e-7
C4:0	Chr17_52130849_T_C	17	52130849	T	C	0.1288	-0.02957	0.005637	1.7373327438378118e-7
C4:0	Chr17_52130895_G_A	17	52130895	G	A	0.1288	-0.02957	0.005637	1.7373327438378118e-7
C4:0	Chr17_52130916_G_C	17	52130916	G	C	0.1288	-0.02957	0.005637	1.7373327438378118e-7
C4:0	Chr17_52131123_T_C	17	52131123	T	C	0.1288	-0.02957	0.005637	1.7373327438378118e-7
C4:0	Chr17_52131370_T_C	17	52131370	T	C	0.1288	-0.02957	0.005637	1.7373327438378118e-7
C4:0	Chr17_52131390_T_C	17	52131390	T	C	0.1288	-0.02957	0.005637	1.7373327438378118e-7
C4:0	Chr17_52131411_T_C	17	52131411	T	C	0.1288	-0.02957	0.005637	1.7373327438378118e-7
C4:0	Chr17_52131417_A_G	17	52131417	A	G	0.1288	-0.02957	0.005637	1.7373327438378118e-7
C4:0	Chr17_52131575_A_T	17	52131575	A	T	0.1288	-0.02957	0.005637	1.7373327438378118e-7
C4:0	Chr17_52131732_G_A	17	52131732	G	A	0.1288	-0.02957	0.005637	1.7373327438378118e-7
C4:0	Chr17_52131840_T_C	17	52131840	T	C	0.1288	-0.02957	0.005637	1.7373327438378118e-7
C4:0	Chr17_52132023_C_T	17	52132023	C	T	0.1288	-0.02957	0.005637	1.7373327438378118e-7
C4:0	Chr17_52132159_G_A	17	52132159	G	A	0.1288	-0.02957	0.005637	1.7373327438378118e-7
C4:0	Chr17_52132207_A_C	17	52132207	A	C	0.129067	-0.02957	0.005637	1.7373327438378118e-7
C4:0	Chr17_52132466_T_C	17	52132466	T	C	0.1288	-0.02957	0.005637	1.7373327438378118e-7
C4:0	Chr17_52133062_T_C	17	52133062	T	C	0.1288	-0.02957	0.005637	1.7373327438378118e-7
C4:0	Chr17_52133189_G_T	17	52133189	G	T	0.1288	-0.02957	0.005637	1.7373327438378118e-7
C4:0	Chr17_52133213_C_T	17	52133213	C	T	0.1288	-0.02957	0.005637	1.7373327438378118e-7
C4:0	Chr17_52122048_T_C	17	52122048	T	C	0.124	-0.02774	0.005288	1.7407731346037898e-7
C4:0	Chr17_48691915_TAC_T	17	48691915	TAC	T	0.584533	-0.02074	0.003954	1.7457486232624344e-7
C4:0	Chr17_52999963_T_A	17	52999963	T	A	0.129333	-0.03013	0.005744	1.7461184999492253e-7
C6:0	Chr17_51793774_C_T	17	51793774	C	T	0.126133	-0.0172	0.003273	1.752647321668411e-7
C6:0	Chr17_51795264_G_T	17	51795264	G	T	0.126133	-0.0172	0.003273	1.752647321668411e-7
C6:0	Chr17_51796244_C_T	17	51796244	C	T	0.126133	-0.0172	0.003273	1.752647321668411e-7
C4:0	Chr17_46837144_T_C	17	46837144	T	C	0.263467	-0.02312	0.004409	1.7546731635472493e-7
C6:0	Chr17_48051877_A_G	17	48051877	A	G	0.221333	-0.01436	0.002739	1.7636328224756067e-7
C4:0	Chr17_48738266_CT_C	17	48738266	CT	C	0.573067	-0.02045	0.0039	1.7638458876174908e-7
C4:0	Chr17_49180247_C_T	17	49180247	C	T	0.1472	-0.02853	0.005444	1.7817008137993739e-7
C4:0	Chr17_51733197_T_G	17	51733197	T	G	0.12	-0.03043	0.005806	1.7819157855923655e-7
C4:0	Chr17_52688940_C_G	17	52688940	C	G	0.4376	-0.021	0.004007	1.7910472809394268e-7
C6:0	Chr17_53029882_G_A	17	53029882	G	A	0.129333	-0.01749	0.003339	1.799932830495685e-7
C4:0	Chr17_51755857_A_C	17	51755857	A	C	0.1344	0.02914	0.005561	1.7999761595917868e-7
C4:0	Chr17_51689619_C_T	17	51689619	C	T	0.193867	-0.0251	0.004792	1.799986994986324e-7
C4:0	Chr17_52216611_G_A	17	52216611	G	A	0.1256	-0.03005	0.005735	1.8001171171759887e-7
C4:0	Chr17_52128239_C_T	17	52128239	C	T	0.118667	-0.0307	0.005859	1.8001388217146828e-7
C4:0	Chr17_52868247_G_A	17	52868247	G	A	0.14	-0.02796	0.005337	1.8007158216591024e-7
C4:0	Chr17_53773638_T_C	17	53773638	T	C	0.0888	0.03428	0.006542	1.8125081082412056e-7
C4:0	Chr17_53025568_G_A	17	53025568	G	A	0.129333	-0.03008	0.005743	1.8187351847701225e-7
C4:0	Chr17_46242395_C_G	17	46242395	C	G	0.658667	0.02072	0.003958	1.8369714728791297e-7
C6:0	Chr17_51144608_G_A	17	51144608	G	A	0.148	-0.01742	0.003328	1.8557821713284615e-7
C4:0	Chr17_51708723_T_C	17	51708723	T	C	0.185333	-0.02558	0.004888	1.8558044097597892e-7
C4:0	Chr17_51708905_T_C	17	51708905	T	C	0.185333	-0.02558	0.004888	1.8558044097597892e-7
C6:0	Chr17_47536893_G_T	17	47536893	G	T	0.1904	-0.01515	0.002896	1.8652598708284942e-7
C4:0	Chr17_46261770_G_A	17	46261770	G	A	0.709067	0.02154	0.004117	1.8749545215928184e-7
C4:0	Chr17_52118860_C_T	17	52118860	C	T	0.118667	-0.03063	0.005855	1.874999473943059e-7
C4:0	Chr17_52122076_A_T	17	52122076	A	T	0.128533	-0.02953	0.005644	1.875303445356813e-7
C4:0	Chr17_49899769_G_C	17	49899769	G	C	0.149333	-0.0284	0.00543	1.884395015022405e-7
C4:0	Chr17_48715191_G_GTA	17	48715191	G	GTA	0.526933	-0.02082	0.00398	1.884451378215965e-7
C4:0	Chr17_52134004_C_T	17	52134004	C	T	0.612533	0.02166	0.004141	1.884462654751028e-7
C4:0	Chr17_52134011_T_G	17	52134011	T	G	0.612533	0.02166	0.004141	1.884462654751028e-7
C4:0	Chr17_52134021_C_T	17	52134021	C	T	0.612533	0.02166	0.004141	1.884462654751028e-7
C4:0	Chr17_52134034_T_C	17	52134034	T	C	0.612533	0.02166	0.004141	1.884462654751028e-7
C4:0	Chr17_53029882_G_A	17	53029882	G	A	0.129333	-0.03004	0.005743	1.8847563013775713e-7
C4:0	Chr17_51401798_T_A	17	51401798	T	A	0.1848	-0.02892	0.005529	1.889139017333843e-7
C4:0	Chr17_49901917_C_T	17	49901917	C	T	0.149333	-0.02839	0.00543	1.9036929171651202e-7
C6:0	Chr17_53023240_C_A	17	53023240	C	A	0.1288	-0.01747	0.00334	1.903704286700567e-7
C4:0	Chr17_52320150_T_C	17	52320150	T	C	0.119467	-0.03052	0.005837	1.9039433498022978e-7
C4:0	Chr17_53080902_A_G	17	53080902	A	G	0.119467	0.03065	0.005863	1.9140576289726555e-7
C4:0	Chr17_51599365_C_A	17	51599365	C	A	0.2936	-0.02248	0.004301	1.92323499516636e-7
C6:0	Chr17_52769812_G_A	17	52769812	G	A	0.168533	-0.01498	0.002867	1.9428509258335602e-7
C6:0	Chr17_52768677_T_G	17	52768677	T	G	0.168533	-0.01498	0.002867	1.9527748045442982e-7
C6:0	Chr17_52768909_G_A	17	52768909	G	A	0.168533	-0.01498	0.002867	1.9527748045442982e-7
C6:0	Chr17_52769021_T_G	17	52769021	T	G	0.1688	-0.01498	0.002867	1.9527748045442982e-7
C6:0	Chr17_52769503_T_C	17	52769503	T	C	0.168533	-0.01498	0.002867	1.9527748045442982e-7
C6:0	Chr17_52769642_A_G	17	52769642	A	G	0.1688	-0.01498	0.002867	1.9527748045442982e-7
C6:0	Chr17_52769714_A_G	17	52769714	A	G	0.168533	-0.01498	0.002867	1.9527748045442982e-7
C6:0	Chr17_52769718_C_T	17	52769718	C	T	0.168533	-0.01498	0.002867	1.9527748045442982e-7
C6:0	Chr17_52769898_C_T	17	52769898	C	T	0.168533	-0.01498	0.002867	1.9527748045442982e-7
C6:0	Chr17_52769899_G_A	17	52769899	G	A	0.168533	-0.01498	0.002867	1.9527748045442982e-7
C6:0	Chr17_52769928_A_G	17	52769928	A	G	0.1688	-0.01498	0.002867	1.9527748045442982e-7
C6:0	Chr17_52769952_C_T	17	52769952	C	T	0.1688	-0.01498	0.002867	1.9527748045442982e-7
C6:0	Chr17_52770085_C_T	17	52770085	C	T	0.168533	-0.01498	0.002867	1.9527748045442982e-7
C6:0	Chr17_52770086_C_T	17	52770086	C	T	0.168533	-0.01498	0.002867	1.9527748045442982e-7
C6:0	Chr17_52770205_G_A	17	52770205	G	A	0.168533	-0.01498	0.002867	1.9527748045442982e-7
C6:0	Chr17_52770274_C_G	17	52770274	C	G	0.168533	-0.01498	0.002867	1.9527748045442982e-7
C6:0	Chr17_52770322_G_A	17	52770322	G	A	0.168533	-0.01498	0.002867	1.9527748045442982e-7
C6:0	Chr17_52770395_A_G	17	52770395	A	G	0.168533	-0.01498	0.002867	1.9527748045442982e-7
C6:0	Chr17_52770443_C_T	17	52770443	C	T	0.168533	-0.01498	0.002867	1.9527748045442982e-7
C6:0	Chr17_52770511_A_G	17	52770511	A	G	0.1688	-0.01498	0.002867	1.9527748045442982e-7
C6:0	Chr17_52770597_A_G	17	52770597	A	G	0.168533	-0.01498	0.002867	1.9527748045442982e-7
C6:0	Chr17_52770641_A_T	17	52770641	A	T	0.168533	-0.01498	0.002867	1.9527748045442982e-7
C6:0	Chr17_52770711_G_A	17	52770711	G	A	0.168533	-0.01498	0.002867	1.9527748045442982e-7
C6:0	Chr17_52770974_A_C	17	52770974	A	C	0.168533	-0.01498	0.002867	1.9527748045442982e-7
C6:0	Chr17_52771065_A_G	17	52771065	A	G	0.168533	-0.01498	0.002867	1.9527748045442982e-7
C6:0	Chr17_52771214_T_C	17	52771214	T	C	0.1688	-0.01498	0.002867	1.9527748045442982e-7
C4:0	Chr17_54328455_C_CTGCATT	17	54328455	C	CTGCATT	0.482667	0.01991	0.003811	1.9528445331048415e-7
C4:0	Chr17_47756842_C_G	17	47756842	C	G	0.115733	-0.03072	0.00588	1.9529608545086928e-7
C6:0	Chr17_52484653_A_T	17	52484653	A	T	0.231467	-0.0143	0.002738	1.9627612115280527e-7
C6:0	Chr17_52725024_T_C	17	52725024	T	C	0.187467	-0.01433	0.002744	1.9627612115280527e-7
C6:0	Chr17_52975212_G_A	17	52975212	G	A	0.1408	-0.01701	0.003258	1.972775400655905e-7
C6:0	Chr17_52988005_T_C	17	52988005	T	C	0.1408	-0.01701	0.003258	1.972775400655905e-7
C4:0	Chr17_48361915_T_C	17	48361915	T	C	0.854133	0.0286	0.005477	1.9728457446280408e-7
C4:0	Chr17_53351347_C_T	17	53351347	C	T	0.140267	-0.02817	0.005394	1.973186426843204e-7
C4:0	Chr17_48359601_A_C	17	48359601	A	C	0.145867	-0.0286	0.005477	1.982923296281642e-7
C4:0	Chr17_48514711_C_T	17	48514711	C	T	0.844533	-0.02681	0.005135	1.9832418429689956e-7
C4:0	Chr17_48514714_T_A	17	48514714	T	A	0.844533	-0.02681	0.005135	1.9832418429689956e-7
C6:0	Chr17_48087636_A_G	17	48087636	A	G	0.674933	0.01265	0.002424	1.9929815323815047e-7
C4:0	Chr17_57390172_C_T	17	57390172	C	T	0.662133	-0.02099	0.00402	1.9930288367796974e-7
C4:0	Chr17_51669903_T_C	17	51669903	T	C	0.4552	-0.0198	0.003794	1.9931945738819904e-7
C4:0	Chr17_48079256_G_T	17	48079256	G	T	0.221067	-0.02457	0.004707	2.0031623357014587e-7
C4:0	Chr17_52129651_C_T	17	52129651	C	T	0.128	-0.02949	0.005649	2.003721994889192e-7
C4:0	Chr17_47596293_C_G	17	47596293	C	G	0.234933	-0.0244	0.004676	2.0137178690371094e-7
C4:0	Chr17_51608980_G_A	17	51608980	G	A	0.153067	0.02748	0.005267	2.0236807524388888e-7
C4:0	Chr17_51680447_G_A	17	51680447	G	A	0.418933	-0.01974	0.003783	2.0240167400731283e-7
C4:0	Chr17_51680448_T_C	17	51680448	T	C	0.418933	-0.01974	0.003783	2.0240167400731283e-7
C4:0	Chr17_51680453_T_C	17	51680453	T	C	0.418933	-0.01974	0.003783	2.0240167400731283e-7
C6:0	Chr17_53079698_A_T	17	53079698	A	T	0.194133	-0.01498	0.002871	2.0245348381075497e-7
C6:0	Chr17_48237406_G_A	17	48237406	G	A	0.1456	-0.01665	0.003192	2.0444100456727235e-7
C6:0	Chr17_54870384_AAGTTG_A	17	54870384	AAGTTG	A	0.2216	-0.01436	0.002754	2.0444100456727235e-7
C4:0	Chr17_46242379_T_A	17	46242379	T	A	0.658933	0.02088	0.004004	2.0444221322974843e-7
C6:0	Chr17_53072209_C_T	17	53072209	C	T	0.1944	-0.01498	0.002873	2.0548544498383145e-7
C4:0	Chr17_52103932_TG_T	17	52103932	TG	T	0.1288	-0.0294	0.005637	2.0553777272275285e-7
C4:0	Chr17_49459648_A_C	17	49459648	A	C	0.2488	-0.02324	0.004458	2.0653523905700448e-7
C4:0	Chr17_47449183_A_G	17	47449183	A	G	0.117867	-0.03065	0.005879	2.0655720842296466e-7
C4:0	Chr17_50216136_T_C	17	50216136	T	C	0.120949	-0.04582	0.008786	2.0661336158546656e-7
C4:0	Chr17_53242251_T_C	17	53242251	T	C	0.269333	-0.02311	0.004434	2.0663323065237645e-7
C6:0	Chr17_50217910_CATCATGCCCA_C	17	50217910	CATCATGCCCA	C	0.170133	-0.01575	0.00301	2.0684672919282464e-7
C6:0	Chr17_48289755_C_A	17	48289755	C	A	0.171733	-0.01547	0.002969	2.0759041432852698e-7
C6:0	Chr17_52768747_CG_C	17	52768747	CG	C	0.168533	-0.01494	0.002866	2.0759041432852698e-7
C6:0	Chr17_52768771_C_A	17	52768771	C	A	0.168533	-0.01494	0.002866	2.0759041432852698e-7
C4:0	Chr17_44169083_T_A	17	44169083	T	A	0.505333	0.02029	0.003892	2.0759163902164636e-7
C4:0	Chr17_48736692_G_A	17	48736692	G	A	0.543467	-0.0197	0.003779	2.076419730853604e-7
C4:0	Chr17_49213051_C_A	17	49213051	C	A	0.144533	-0.0285	0.005468	2.0865468915723676e-7
C4:0	Chr17_52742056_G_T	17	52742056	G	T	0.8328	0.02621	0.005029	2.0875606341542864e-7
C4:0	Chr17_48924607_G_A	17	48924607	G	A	0.358133	-0.02073	0.003978	2.0971701934556198e-7
C4:0	Chr17_46835113_C_T	17	46835113	C	T	0.261067	-0.02298	0.00441	2.097182548426933e-7
C4:0	Chr17_46919943_G_A	17	46919943	G	A	0.151467	-0.02691	0.005165	2.0975042774990182e-7
C6:0	Chr17_52383416_T_G	17	52383416	T	G	0.12	-0.01754	0.003367	2.1078850488875403e-7
C4:0	Chr17_47107362_C_T	17	47107362	C	T	0.1256	-0.03034	0.005824	2.1081210708974792e-7
C4:0	Chr17_49454601_C_T	17	49454601	C	T	0.228	-0.02401	0.004609	2.1186797616182175e-7
C4:0	Chr17_50245741_AT_A	17	50245741	AT	A	0.1592	-0.0271	0.005204	2.1300194388281109e-7
C4:0	Chr17_50246356_A_T	17	50246356	A	T	0.1592	-0.0271	0.005204	2.1300194388281109e-7
C4:0	Chr17_51888166_A_G	17	51888166	A	G	0.0269333	0.04867	0.009322	2.1330680147099726e-7
C4:0	Chr17_46836362_A_C	17	46836362	A	C	0.261067	-0.02294	0.004406	2.140372888665121e-7
C4:0	Chr17_46836393_G_C	17	46836393	G	C	0.261067	-0.02294	0.004406	2.140372888665121e-7
C4:0	Chr17_46836425_G_A	17	46836425	G	A	0.261067	-0.02294	0.004406	2.140372888665121e-7
C6:0	Chr17_50222489_T_C	17	50222489	T	C	0.751467	0.01393	0.002676	2.1404231987131584e-7
C6:0	Chr17_50222732_G_A	17	50222732	G	A	0.751467	0.01393	0.002676	2.1404231987131584e-7
C4:0	Chr17_45714540_GT_G	17	45714540	GT	G	0.238133	-0.02367	0.004548	2.151549444345137e-7
C4:0	Chr17_46834694_G_A	17	46834694	G	A	0.3448	-0.02109	0.004052	2.1622889193497662e-7
C6:0	Chr17_53089449_C_T	17	53089449	C	T	0.248533	-0.01401	0.002692	2.1622889193497662e-7
C4:0	Chr17_50237195_C_A	17	50237195	C	A	0.1592	-0.02709	0.005204	2.1628484343760893e-7
C6:0	Chr17_52845100_G_A	17	52845100	G	A	0.125333	-0.01705	0.003276	2.1635133514616173e-7
C6:0	Chr17_52850361_G_A	17	52850361	G	A	0.125333	-0.01705	0.003276	2.1635133514616173e-7
C6:0	Chr17_52771307_T_A	17	52771307	T	A	0.168533	-0.01492	0.002867	2.173337610863591e-7
C4:0	Chr17_52674995_AAG_A	17	52674995	AAG	A	0.280533	-0.02275	0.004372	2.1734140764919758e-7
C4:0	Chr17_47596244_A_C	17	47596244	A	C	0.2352	-0.02432	0.004674	2.1736821225155017e-7
C4:0	Chr17_51672855_C_T	17	51672855	C	T	0.152267	0.0272	0.005228	2.173720467762465e-7
C4:0	Chr17_51495604_C_T	17	51495604	C	T	0.205333	-0.02621	0.005036	2.1756027616870783e-7
C4:0	Chr17_44009182_C_CT	17	44009182	C	CT	0.1256	-0.02944	0.005659	2.1852391349370187e-7
C4:0	Chr17_51685510_A_T	17	51685510	A	T	0.152267	0.02741	0.005269	2.195605222243276e-7
C4:0	Chr17_51685609_G_A	17	51685609	G	A	0.152267	0.02741	0.005269	2.195605222243276e-7
C4:0	Chr17_51686398_A_G	17	51686398	A	G	0.152267	0.02741	0.005269	2.195605222243276e-7
C4:0	Chr17_51686555_C_G	17	51686555	C	G	0.152267	0.02741	0.005269	2.195605222243276e-7
C4:0	Chr17_51686672_G_A	17	51686672	G	A	0.152267	0.02741	0.005269	2.195605222243276e-7
C4:0	Chr17_51687435_C_T	17	51687435	C	T	0.152267	0.02741	0.005269	2.195605222243276e-7
C4:0	Chr17_51687653_C_T	17	51687653	C	T	0.152267	0.02741	0.005269	2.195605222243276e-7
C4:0	Chr17_51691013_G_A	17	51691013	G	A	0.152267	0.02741	0.005269	2.195605222243276e-7
C4:0	Chr17_51691128_C_T	17	51691128	C	T	0.152267	0.02741	0.005269	2.195605222243276e-7
C4:0	Chr17_51691731_G_A	17	51691731	G	A	0.152267	0.02741	0.005269	2.195605222243276e-7
C4:0	Chr17_51709465_T_C	17	51709465	T	C	0.152267	0.02739	0.005265	2.195605222243276e-7
C4:0	Chr17_46837537_C_T	17	46837537	C	T	0.2608	-0.02293	0.004408	2.1956180752052775e-07
C4:0	Chr17_47964113_ACT_A	17	47964113	ACT	A	0.114933	-0.03054	0.005871	2.1978247841776297e-7
C4:0	Chr17_52815487_G_GA	17	52815487	G	GA	0.765333	0.02307	0.004434	2.2067081972311233e-7
C4:0	Chr17_51693923_A_T	17	51693923	A	T	0.152267	0.0274	0.005267	2.2068247265691824e-7
C4:0	Chr17_47964153_A_G	17	47964153	A	G	0.114933	-0.03054	0.005871	2.209054052639121e-7
C4:0	Chr17_47964174_A_G	17	47964174	A	G	0.114933	-0.03054	0.005871	2.209054052639121e-7
C4:0	Chr17_47228950_C_A	17	47228950	C	A	0.720533	-0.02179	0.004192	2.2294496283245033e-7
C4:0	Chr17_53347628_C_T	17	53347628	C	T	0.1296	-0.029	0.005579	2.2299979647703471e-7
C4:0	Chr17_53433572_A_AG	17	53433572	A	AG	0.153067	-0.02687	0.005169	2.2310365881013194e-7
C4:0	Chr17_46835951_T_C	17	46835951	T	C	0.261067	-0.02291	0.004408	2.2522940956922444e-7
C4:0	Chr17_46836431_A_G	17	46836431	A	G	0.261067	-0.02291	0.004408	2.2522940956922444e-7
C4:0	Chr17_46836470_G_C	17	46836470	G	C	0.261067	-0.02291	0.004408	2.2522940956922444e-7
C4:0	Chr17_46836534_TC_T	17	46836534	TC	T	0.261067	-0.02291	0.004408	2.2522940956922444e-7
C4:0	Chr17_46836545_G_A	17	46836545	G	A	0.261067	-0.02291	0.004408	2.2522940956922444e-7
C4:0	Chr17_46836671_G_A	17	46836671	G	A	0.261067	-0.02291	0.004408	2.2522940956922444e-7
C4:0	Chr17_46836687_G_C	17	46836687	G	C	0.261067	-0.02291	0.004408	2.2522940956922444e-7
C4:0	Chr17_46836941_A_T	17	46836941	A	T	0.261067	-0.02291	0.004408	2.2522940956922444e-7
C4:0	Chr17_46837162_C_T	17	46837162	C	T	0.261067	-0.02291	0.004408	2.2522940956922444e-7
C4:0	Chr17_46837304_A_G	17	46837304	A	G	0.261067	-0.02291	0.004408	2.2522940956922444e-7
C4:0	Chr17_46837449_T_A	17	46837449	T	A	0.261067	-0.02291	0.004408	2.2522940956922444e-7
C4:0	Chr17_46837468_G_A	17	46837468	G	A	0.261067	-0.02291	0.004408	2.2522940956922444e-7
C4:0	Chr17_46837842_G_A	17	46837842	G	A	0.261067	-0.02291	0.004408	2.2522940956922444e-7
C4:0	Chr17_46837942_A_T	17	46837942	A	T	0.261067	-0.02291	0.004408	2.2522940956922444e-7
C4:0	Chr17_46837944_T_A	17	46837944	T	A	0.261067	-0.02291	0.004408	2.2522940956922444e-7
C4:0	Chr17_46837955_G_C	17	46837955	G	C	0.261067	-0.02291	0.004408	2.2522940956922444e-7
C4:0	Chr17_46838164_C_A	17	46838164	C	A	0.261067	-0.02291	0.004408	2.2522940956922444e-7
C4:0	Chr17_46838179_A_G	17	46838179	A	G	0.261067	-0.02291	0.004408	2.2522940956922444e-7
C4:0	Chr17_46838192_A_C	17	46838192	A	C	0.261067	-0.02291	0.004408	2.2522940956922444e-7
C4:0	Chr17_46838195_C_T	17	46838195	C	T	0.261067	-0.02291	0.004408	2.2522940956922444e-7
C4:0	Chr17_46838251_T_G	17	46838251	T	G	0.261067	-0.02291	0.004408	2.2522940956922444e-7
C4:0	Chr17_46838448_C_T	17	46838448	C	T	0.261067	-0.02291	0.004408	2.2522940956922444e-7
C4:0	Chr17_46838496_T_C	17	46838496	T	C	0.261067	-0.02291	0.004408	2.2522940956922444e-7
C4:0	Chr17_46838585_T_G	17	46838585	T	G	0.261067	-0.02291	0.004408	2.2522940956922444e-7
C4:0	Chr17_46839204_T_C	17	46839204	T	C	0.261067	-0.02291	0.004408	2.2522940956922444e-7
C4:0	Chr17_52844166_A_G	17	52844166	A	G	0.165867	-0.02599	0.005001	2.2525045121112127e-7
C4:0	Chr17_49439323_G_C	17	49439323	G	C	0.1592	-0.02746	0.005284	2.2644792687289086e-7
C4:0	Chr17_46251676_G_A	17	46251676	G	A	0.658933	0.02076	0.003997	2.2869886296474718e-7
C4:0	Chr17_51691960_C_T	17	51691960	C	T	0.152267	0.02736	0.005268	2.2869886296474718e-7
C6:0	Chr17_52768879_A_G	17	52768879	A	G	0.168533	-0.01489	0.002866	2.2869886296474718e-7
C4:0	Chr17_47597103_G_A	17	47597103	G	A	0.2352	-0.02428	0.004674	2.2873485998325226e-7
C4:0	Chr17_49129134_C_T	17	49129134	C	T	0.146933	-0.02825	0.005441	2.2987034485576465e-7
C4:0	Chr17_46610206_C_T	17	46610206	C	T	0.174667	-0.02585	0.004977	2.310491880699292e-7
C4:0	Chr17_47960297_T_TA	17	47960297	T	TA	0.1152	-0.03066	0.005904	2.3106263240265852e-7
C4:0	Chr17_53444302_C_T	17	53444302	C	T	0.153333	-0.02682	0.005166	2.3238764474572644e-7
C4:0	Chr17_51685762_T_C	17	51685762	T	C	0.152533	0.02731	0.005261	2.3341017838751435e-7
C4:0	Chr17_46835866_C_T	17	46835866	C	T	0.261333	-0.02289	0.004411	2.3341153318995751e-7
C4:0	Chr17_46837147_A_G	17	46837147	A	G	0.261067	-0.02288	0.004408	2.3460450683965313e-7
C6:0	Chr17_52856281_C_T	17	52856281	C	T	0.125333	-0.017	0.003276	2.3546625377222415e-7
C6:0	Chr17_53081452_T_C	17	53081452	T	C	0.1944	-0.01489	0.002871	2.358022317220496e-7
C6:0	Chr17_53081745_C_T	17	53081745	C	T	0.1944	-0.01489	0.002871	2.358022317220496e-7
C6:0	Chr17_53082256_A_T	17	53082256	A	T	0.1944	-0.01489	0.002871	2.358022317220496e-7
C4:0	Chr17_51698530_G_C	17	51698530	G	C	0.152267	0.02733	0.005269	2.3700746680524965e-7
C6:0	Chr17_48061450_G_A	17	48061450	G	A	0.144533	-0.01653	0.003186	2.3821888298229224e-7
C6:0	Chr17_52828388_G_C	17	52828388	G	C	0.122133	-0.01734	0.003343	2.3821888298229224e-7
C6:0	Chr17_52828701_T_C	17	52828701	T	C	0.122133	-0.01734	0.003343	2.3821888298229224e-7
C6:0	Chr17_51708117_G_A	17	51708117	G	A	0.249333	-0.01319	0.002543	2.3822026177145256e-7
C6:0	Chr17_51708125_T_C	17	51708125	T	C	0.249333	-0.01319	0.002543	2.3822026177145256e-7
C6:0	Chr17_53070436_T_C	17	53070436	T	C	0.1944	-0.0149	0.002874	2.394365120698641e-7
C4:0	Chr17_48061450_G_A	17	48061450	G	A	0.144533	-0.02839	0.005475	2.394392819317378e-7
C4:0	Chr17_51704667_GAAC_G	17	51704667	GAAC	G	0.151733	0.02729	0.005265	2.406603860490814e-7
C6:0	Chr17_52768762_T_C	17	52768762	T	C	0.168	-0.01476	0.002847	2.406603860490814e-7
C6:0	Chr17_52768767_A_C	17	52768767	A	C	0.168	-0.01476	0.002847	2.406603860490814e-7
C6:0	Chr17_51700792_A_G	17	51700792	A	G	0.249067	-0.01318	0.002543	2.418905370663496e-7
C4:0	Chr17_51699685_C_T	17	51699685	C	T	0.1832	-0.02562	0.004942	2.4189333133695364e-7
C4:0	Chr17_51694134_A_G	17	51694134	A	G	0.152267	0.02729	0.005267	2.431269974342207e-7
C6:0	Chr17_53078595_C_T	17	53078595	C	T	0.1944	-0.01487	0.002871	2.443697996322508e-7
C6:0	Chr17_53092938_C_T	17	53092938	C	T	0.242133	-0.01391	0.002684	2.443697996322508e-7
C6:0	Chr17_51683844_G_A	17	51683844	G	A	0.1944	-0.01424	0.002748	2.45620391868477e-7
C4:0	Chr17_51688815_TG_T	17	51688815	TG	T	0.182933	-0.02561	0.004943	2.456218075918323e-7
C4:0	Chr17_48735422_G_T	17	48735422	G	T	0.621867	-0.02087	0.004027	2.456246395269173e-7
C4:0	Chr17_46835765_T_C	17	46835765	T	C	0.259733	-0.02287	0.004416	2.468745602772679e-7
C4:0	Chr17_46249143_G_C	17	46249143	G	C	0.658933	0.02071	0.003999	2.481365845262338e-7
C4:0	Chr17_48691894_A_G	17	48691894	A	G	0.585333	-0.02035	0.003929	2.4814372633049263e-7
C4:0	Chr17_51530361_T_G	17	51530361	T	G	0.376	-0.02169	0.004189	2.4925267328894956e-7
C6:0	Chr17_51092074_A_G	17	51092074	A	G	0.290933	-0.01287	0.002486	2.4940508221107707e-7
C6:0	Chr17_53054196_G_A	17	53054196	G	A	0.125333	-0.01746	0.00332	2.4944854469524233e-07
C6:0	Chr17_51683855_C_G	17	51683855	C	G	0.184267	-0.01461	0.002822	2.5068008665948875e-7
C6:0	Chr17_51802766_G_A	17	51802766	G	A	0.126667	-0.01695	0.003275	2.5068008665948875e-7
C4:0	Chr17_52762391_C_A	17	52762391	C	A	0.733067	0.02281	0.004407	2.5071037435268073e-7
C4:0	Chr17_53021531_C_T	17	53021531	C	T	0.129067	-0.029760000000000002	0.005749	2.5073060684692e-7
C4:0	Chr17_49950196_T_C	17	49950196	T	C	0.136267	0.02878	0.005558	2.5077407224001077e-7
C6:0	Chr17_51601302_C_T	17	51601302	C	T	0.173333	-0.01519	0.002935	2.5196163137143875e-7
C6:0	Chr17_52674995_AAG_A	17	52674995	AAG	A	0.280533	-0.01317	0.002544	2.5196163137143875e-7
C4:0	Chr17_52274430_C_T	17	52274430	C	T	0.0632	0.04233	0.00818	2.532541104324936e-7
C4:0	Chr17_49789611_T_A	17	49789611	T	A	0.126133	-0.02952	0.005705	2.545590809116127e-7
C4:0	Chr17_46836574_C_T	17	46836574	C	T	0.2608	-0.0228	0.004407	2.558473107962935e-7
C4:0	Chr17_53525224_A_G	17	53525224	A	G	0.167467	-0.02726	0.00527	2.571804207107472e-7
C6:0	Chr17_53189848_C_T	17	53189848	C	T	0.118667	-0.01739	0.003363	2.5846864355578994e-7
C6:0	Chr17_52522058_C_A	17	52522058	C	A	0.231733	-0.01404	0.002714	2.5847012257395723e-7
C4:0	Chr17_52670098_C_T	17	52670098	C	T	0.331467	-0.02121	0.004102	2.59796086201395e-7
C4:0	Chr17_51606061_C_T	17	51606061	C	T	0.162933	0.02633	0.005093	2.5997565842268114e-7
C6:0	Chr17_52763533_C_A	17	52763533	C	A	0.171733	-0.01467	0.002838	2.6111842232548664e-7
C6:0	Chr17_52764030_C_T	17	52764030	C	T	0.171733	-0.01467	0.002838	2.6111842232548664e-7
C6:0	Chr17_48250171_G_A	17	48250171	G	A	0.182667	-0.01478	0.00286	2.6111991436943914e-7
C6:0	Chr17_53263579_A_G	17	53263579	A	G	0.1192	-0.01739	0.003363	2.6112737716200206e-7
C4:0	Chr17_53545619_G_T	17	53545619	G	T	0.166933	-0.02724	0.005271	2.611438104141307e-7
C4:0	Chr17_49973875_G_A	17	49973875	G	A	0.144533	0.02779	0.005377	2.6118123615605073e-7
C4:0	Chr17_52874292_C_G	17	52874292	C	G	0.147467	-0.02686	0.005197	2.6125038187796203e-7
C6:0	Chr17_50404296_C_T	17	50404296	C	T	0.121867	-0.01722	0.003332	2.624535161153963e-7
C4:0	Chr17_52129088_C_T	17	52129088	C	T	0.127467	-0.0282	0.005458	2.624715106819485e-7
C4:0	Chr17_52879992_CAGG_C	17	52879992	CAGG	C	0.147467	-0.02685	0.005197	2.63928581161639e-7
C4:0	Chr17_52868900_G_T	17	52868900	G	T	0.14	-0.02758	0.005339	2.652566320752885e-7
C4:0	Chr17_52129137_A_G	17	52129137	A	G	0.1272	-0.02818	0.005456	2.665182695213958e-7
C4:0	Chr17_52129159_C_T	17	52129159	C	T	0.1272	-0.02818	0.005456	2.665182695213958e-7
C4:0	Chr17_48093979_C_T	17	48093979	C	T	0.1584	-0.02764	0.005353	2.6786274156444376e-7
C6:0	Chr17_52771093_A_C	17	52771093	A	C	0.168	-0.01466	0.002839	2.6786274156444376e-7
C6:0	Chr17_50107034_G_A	17	50107034	G	A	0.577067	0.01194	0.002313	2.678673174139079e-7
C4:0	Chr17_52129118_T_G	17	52129118	T	G	0.1272	-0.02818	0.005456	2.678810544324519e-7
C6:0	Chr17_51798884_G_A	17	51798884	G	A	0.1264	-0.01694	0.003275	2.689763766474138e-7
C6:0	Chr17_51799363_C_T	17	51799363	C	T	0.1264	-0.01694	0.003275	2.689763766474138e-7
C4:0	Chr17_48098311_G_A	17	48098311	G	A	0.1584	-0.02764	0.005353	2.6923243823480165e-7
C6:0	Chr17_50088063_G_C	17	50088063	G	C	0.5768	0.01194	0.002313	2.6923243823480165e-7
C6:0	Chr17_50092666_C_T	17	50092666	C	T	0.5768	0.01194	0.002313	2.6923243823480165e-7
C6:0	Chr17_50094188_G_A	17	50094188	G	A	0.5768	0.01194	0.002313	2.6923243823480165e-7
C6:0	Chr17_50096862_T_C	17	50096862	T	C	0.5768	0.01194	0.002313	2.6923243823480165e-7
C6:0	Chr17_50098154_A_G	17	50098154	A	G	0.5768	0.01194	0.002313	2.6923243823480165e-7
C6:0	Chr17_50099380_G_C	17	50099380	G	C	0.5768	0.01194	0.002313	2.6923243823480165e-7
C6:0	Chr17_50102251_G_A	17	50102251	G	A	0.5768	0.01194	0.002313	2.6923243823480165e-7
C6:0	Chr17_50103562_T_C	17	50103562	T	C	0.5768	0.01194	0.002313	2.6923243823480165e-7
C4:0	Chr17_48058798_A_G	17	48058798	A	G	0.1448	-0.02845	0.005511	2.692370341847533e-7
C4:0	Chr17_48095698_A_G	17	48095698	A	G	0.1584	-0.02762	0.005352	2.7199295135520655e-7
C6:0	Chr17_50096068_A_AT	17	50096068	A	AT	0.5768	0.01194	0.002313	2.7199295135520655e-7
C4:0	Chr17_51695607_T_G	17	51695607	T	G	0.182667	-0.02553	0.004947	2.71996042120151e-7
C6:0	Chr17_48355536_G_A	17	48355536	G	A	0.8344	0.01565	0.003032	2.7199758776898705e-7
C6:0	Chr17_48361819_T_C	17	48361819	T	C	0.8344	0.01565	0.003032	2.7199758776898705e-7
C4:0	Chr17_51685012_A_G	17	51685012	A	G	0.184533	-0.0252	0.004882	2.7361234754431445e-7
C4:0	Chr17_48754291_T_TCACCTCCCC	17	48754291	T	TCACCTCCCC	0.574667	-0.02049	0.003973	2.7618706621047216e-7
C4:0	Chr17_52022736_T_G	17	52022736	T	G	0.0808	0.03396	0.00658	2.767153662206059e-7
C6:0	Chr17_52771228_G_A	17	52771228	G	A	0.168267	-0.01475	0.002859	2.7760262214356047e-7
C4:0	Chr17_46268089_T_C	17	46268089	T	C	0.7096	0.0213	0.004129	2.776230850136186e-7
C4:0	Chr17_51696947_A_G	17	51696947	A	G	0.1832	-0.02547	0.00494	2.7902229432187456e-7
C4:0	Chr17_49457508_G_T	17	49457508	G	T	0.2176	-0.02434	0.004721	2.8044766510067574e-7
C4:0	Chr17_49458755_C_G	17	49458755	C	G	0.2176	-0.02434	0.004721	2.8044766510067574e-7
C4:0	Chr17_49459628_C_T	17	49459628	C	T	0.2176	-0.02434	0.004721	2.8044766510067574e-7
C6:0	Chr17_51809130_C_T	17	51809130	C	T	0.129867	-0.01686	0.00327	2.804492517457948e-7
C4:0	Chr17_46837241_GT_G	17	46837241	GT	G	0.26	-0.02261	0.004388	2.818835319404685e-7
C4:0	Chr17_51683156_C_T	17	51683156	C	T	0.184267	-0.02544	0.004935	2.818835319404685e-7
C4:0	Chr17_51683517_G_A	17	51683517	G	A	0.184533	-0.02544	0.004935	2.818835319404685e-7
C4:0	Chr17_51600829_G_T	17	51600829	G	T	0.427467	-0.01953	0.003789	2.819090546574239e-7
C4:0	Chr17_51600930_A_G	17	51600930	A	G	0.4272	-0.01953	0.003789	2.819090546574239e-7
C4:0	Chr17_47598877_TA_T	17	47598877	TA	T	0.235733	-0.02412	0.004679	2.819218336316201e-7
C4:0	Chr17_50554034_T_A	17	50554034	T	A	0.1192	-0.02987	0.005795	2.8192503021288263e-7
C4:0	Chr17_50545181_C_A	17	50545181	C	A	0.1192	-0.02987	0.005795	2.819266287793444e-7
C4:0	Chr17_46245313_A_C	17	46245313	A	C	0.738667	0.0221	0.004289	2.833235720152822e-7
C4:0	Chr17_46245334_A_G	17	46245334	A	G	0.738667	0.0221	0.004288	2.833235720152822e-7
C4:0	Chr17_49427372_A_C	17	49427372	A	C	0.149067	-0.02752	0.00534	2.833235720152822e-7
C4:0	Chr17_51683855_C_G	17	51683855	C	G	0.184267	-0.02496	0.004845	2.8478386142012846e-7
C4:0	Chr17_52988005_T_C	17	52988005	T	C	0.1408	-0.02886	0.005601	2.8623714795813453e-7
C4:0	Chr17_51685605_G_C	17	51685605	G	C	0.183467	-0.02544	0.00494	2.8769463774357506e-7
C4:0	Chr17_51686946_G_A	17	51686946	G	A	0.183467	-0.02544	0.00494	2.8769463774357506e-7
C4:0	Chr17_51687774_G_A	17	51687774	G	A	0.1832	-0.02544	0.00494	2.8769463774357506e-7
C4:0	Chr17_51695071_C_CA	17	51695071	C	CA	0.1832	-0.02545	0.004941	2.8769463774357506e-7
C4:0	Chr17_52975212_G_A	17	52975212	G	A	0.1408	-0.02885	0.005601	2.8770112674904725e-7
C4:0	Chr17_47587862_T_G	17	47587862	T	G	0.235733	-0.02409	0.004677	2.8773361655765815e-7
C6:0	Chr17_53021531_C_T	17	53021531	C	T	0.129067	-0.01721	0.003343	2.9064348122720647e-7
C4:0	Chr17_51743302_T_G	17	51743302	T	G	0.136267	0.02854	0.005543	2.9065002658158845e-7
C4:0	Chr17_48420994_A_G	17	48420994	A	G	0.143467	-0.02852	0.00554	2.9065657494417905e-7
C4:0	Chr17_47573057_C_T	17	47573057	C	T	0.2352	-0.02408	0.004677	2.906844390937528e-7
C4:0	Chr17_47576370_T_A	17	47576370	T	A	0.235733	-0.02408	0.004677	2.906844390937528e-7
C4:0	Chr17_47576710_G_A	17	47576710	G	A	0.235733	-0.02408	0.004677	2.906844390937528e-7
C4:0	Chr17_47577738_A_G	17	47577738	A	G	0.235733	-0.02408	0.004677	2.906844390937528e-7
C4:0	Chr17_47583918_G_A	17	47583918	G	A	0.235733	-0.02408	0.004677	2.906844390937528e-7
C4:0	Chr17_47604351_G_A	17	47604351	G	A	0.235733	-0.02408	0.004677	2.906844390937528e-7
C4:0	Chr17_47604508_TC_T	17	47604508	TC	T	0.235733	-0.02408	0.004677	2.906844390937528e-7
C4:0	Chr17_47607419_C_G	17	47607419	C	G	0.235733	-0.02408	0.004677	2.906844390937528e-7
C4:0	Chr17_48535497_G_A	17	48535497	G	A	0.143733	-0.02845	0.005527	2.9214487671615177e-7
C6:0	Chr17_51401798_T_A	17	51401798	T	A	0.1848	-0.01648	0.003202	2.9362266006178377e-7
C4:0	Chr17_49223814_G_A	17	49223814	G	A	0.144267	-0.02813	0.005465	2.9362761141849836e-7
C4:0	Chr17_48516440_G_A	17	48516440	G	A	0.143733	-0.02844	0.005527	2.93637519251741e-7
C4:0	Chr17_48149574_T_C	17	48149574	T	C	0.196	-0.02514	0.004884	2.937319854291884e-7
C4:0	Chr17_52022716_C_A	17	52022716	C	A	0.0802667	0.0343	0.006661	2.941737067130758e-7
C4:0	Chr17_52022722_G_A	17	52022722	G	A	0.0802667	0.0343	0.006661	2.941737067130758e-7
C4:0	Chr17_52022726_A_G	17	52022726	A	G	0.0802667	0.0343	0.006661	2.941737067130758e-7
C4:0	Chr17_52022733_T_A	17	52022733	T	A	0.0802667	0.0343	0.006661	2.941737067130758e-7
C4:0	Chr17_45555007_T_G	17	45555007	T	G	0.1264	-0.02938	0.005709	2.951311828630521e-7
C4:0	Chr17_45701529_C_T	17	45701529	C	T	0.1264	-0.02938	0.005709	2.951311828630521e-7
C4:0	Chr17_50558957_A_G	17	50558957	A	G	0.0789333	0.03793	0.00737	2.959023976516091e-7
C4:0	Chr17_47625893_C_T	17	47625893	C	T	0.235733	-0.02406	0.004677	2.966774986815236e-7
C4:0	Chr17_51063435_T_C	17	51063435	T	C	0.0733333	0.03688	0.007168	2.972339419433132e-7
C4:0	Chr17_48051877_A_G	17	48051877	A	G	0.221333	-0.02423	0.00471	2.981531731694108e-7
C4:0	Chr17_49417967_T_C	17	49417967	T	C	0.149067	-0.02748	0.005341	2.981531731694108e-7
C4:0	Chr17_49450484_T_A	17	49450484	T	A	0.149067	-0.02746	0.005339	2.981531731694108e-7
C6:0	Chr17_51097333_T_G	17	51097333	T	G	0.292267	-0.01253	0.002436	2.996783178993774e-7
C4:0	Chr17_52022714_G_C	17	52022714	G	C	0.0802667	0.03428	0.006663	3.00232587360882e-7
C4:0	Chr17_51173251_G_A	17	51173251	G	A	0.124267	-0.03202	0.006227	3.0065188712663756e-7
C6:0	Chr17_52503902_G_A	17	52503902	G	A	0.2312	-0.01436	0.002717	3.011235187599862e-7
C6:0	Chr17_52130216_G_T	17	52130216	G	T	0.128267	-0.01686	0.003278	3.012096044298196e-7
C4:0	Chr17_49385575_C_T	17	49385575	C	T	0.149067	-0.0275	0.005348	3.012112912285823e-7
C4:0	Chr17_45206642_C_CA	17	45206642	C	CA	0.276267	-0.0224	0.004355	3.012129782210323e-7
C4:0	Chr17_48144102_G_A	17	48144102	G	A	0.194933	-0.02515	0.004892	3.0131965068569726e-7
C4:0	Chr17_48147022_A_G	17	48147022	A	G	0.194933	-0.02515	0.004892	3.0131965068569726e-7
C4:0	Chr17_49251469_C_T	17	49251469	C	T	0.1488	-0.02772	0.005392	3.027521334928342e-7
C4:0	Chr17_47608793_C_T	17	47608793	C	T	0.235733	-0.02406	0.004679	3.0279455184275905e-7
C4:0	Chr17_52129474_C_A	17	52129474	C	A	0.128	-0.02907	0.005654	3.0282346603696413e-7
C4:0	Chr17_48507279_T_TTC	17	48507279	T	TTC	0.7896	-0.02451	0.004769	3.0447720642419623e-7
C4:0	Chr17_51678014_G_A	17	51678014	G	A	0.184533	-0.02536	0.004936	3.074239971914927e-7
C4:0	Chr17_48416223_A_C	17	48416223	A	C	0.143733	-0.02842	0.005531	3.0743773869678164e-7
C4:0	Chr17_51274038_G_A	17	51274038	G	A	0.215733	-0.02705	0.005264	3.0860369436007376e-7
C4:0	Chr17_49253445_T_C	17	49253445	T	C	0.149067	-0.02769	0.005391	3.089950059432422e-7
C4:0	Chr17_49255754_G_A	17	49255754	G	A	0.149067	-0.02769	0.005391	3.089950059432422e-7
C4:0	Chr17_49293016_C_T	17	49293016	C	T	0.149067	-0.02769	0.005391	3.089950059432422e-7
C4:0	Chr17_45861930_T_C	17	45861930	T	C	0.285333	0.02202	0.004286	3.09007080440045e-7
C4:0	Chr17_48747729_T_TTTTAATAAAAATGTA	17	48747729	T	TTTTAATAAAAATGTA	0.474667	-0.01961	0.003818	3.091649368844014e-7
C4:0	Chr17_45334093_C_G	17	45334093	C	G	0.164	-0.02645	0.00515	3.1059313321385476e-7
C4:0	Chr17_49942624_G_T	17	49942624	G	T	0.1448	0.0278	0.005412	3.106556789841488e-7
C4:0	Chr17_49983555_C_G	17	49983555	C	G	0.1448	0.0278	0.005412	3.106556789841488e-7
C4:0	Chr17_49985055_A_G	17	49985055	A	G	0.1448	0.0278	0.005412	3.106556789841488e-7
C4:0	Chr17_49985319_G_A	17	49985319	G	A	0.1448	0.0278	0.005412	3.106556789841488e-7
C4:0	Chr17_49985635_T_C	17	49985635	T	C	0.1448	0.0278	0.005412	3.106556789841488e-7
C6:0	Chr17_51806642_C_G	17	51806642	C	G	0.128533	-0.01683	0.003278	3.121629806517211e-7
C6:0	Chr17_51806943_G_A	17	51806943	G	A	0.128533	-0.01683	0.003278	3.121629806517211e-7
C6:0	Chr17_51807324_T_A	17	51807324	T	A	0.1288	-0.01683	0.003278	3.121629806517211e-7
C6:0	Chr17_51807603_A_C	17	51807603	A	C	0.128533	-0.01683	0.003278	3.121629806517211e-7
C4:0	Chr17_51707253_C_T	17	51707253	C	T	0.152267	0.02708	0.005273	3.137600448997199e-7
C4:0	Chr17_51809130_C_T	17	51809130	C	T	0.129867	-0.02888	0.005625	3.138371000027251e-7
C4:0	Chr17_51096176_A_T	17	51096176	A	T	0.118133	0.03073	0.005986	3.1397643251337744e-7
C6:0	Chr17_48148734_C_A	17	48148734	C	A	0.175467	-0.01533	0.002988	3.1707426734240305e-7
C6:0	Chr17_48149056_A_G	17	48149056	A	G	0.175467	-0.01533	0.002988	3.1707426734240305e-7
C6:0	Chr17_48156494_G_A	17	48156494	G	A	0.175467	-0.01533	0.002988	3.1707426734240305e-7
C4:0	Chr17_47641908_T_TG	17	47641908	T	TG	0.125067	-0.02952	0.005753	3.186076833433807e-7
C4:0	Chr17_53347653_G_A	17	53347653	G	A	0.156267	-0.02619	0.005104	3.187232121023712e-7
C4:0	Chr17_52742516_C_T	17	52742516	C	T	0.833067	0.02586	0.005041	3.1876608790861286e-7
C6:0	Chr17_55197261_C_G	17	55197261	C	G	0.699467	0.01398	0.002631	3.1981023775203155e-7
C4:0	Chr17_45313514_C_T	17	45313514	C	T	0.156533	-0.02728	0.005318	3.202324952349086e-7
C4:0	Chr17_48128892_C_T	17	48128892	C	T	0.181067	-0.02606	0.00508	3.202538446115826e-7
C6:0	Chr17_52812126_C_A	17	52812126	C	A	0.766933	0.01357	0.002646	3.2186920238498254e-7
C4:0	Chr17_48136780_C_T	17	48136780	C	T	0.174667	-0.02641	0.005148	3.218924309964681e-7
C4:0	Chr17_48143033_A_G	17	48143033	A	G	0.174667	-0.02641	0.005148	3.218924309964681e-7
C4:0	Chr17_48144430_A_G	17	48144430	A	G	0.174667	-0.02641	0.005148	3.218924309964681e-7
C4:0	Chr17_48145138_T_A	17	48145138	T	A	0.174667	-0.02641	0.005148	3.218924309964681e-7
C4:0	Chr17_48145328_A_G	17	48145328	A	G	0.174933	-0.02641	0.005148	3.218924309964681e-7
C4:0	Chr17_48146369_GAAAAAAT_GAAAAAAC	17	48146369	GAAAAAAT	GAAAAAAC	0.174667	-0.02641	0.005148	3.218924309964681e-7
C4:0	Chr17_48146384_G_A	17	48146384	G	A	0.174667	-0.02641	0.005148	3.218924309964681e-7
C4:0	Chr17_48147123_C_A	17	48147123	C	A	0.174933	-0.02641	0.005148	3.218924309964681e-7
C4:0	Chr17_46037779_G_C	17	46037779	G	C	0.1872	-0.0249	0.004856	3.2353583890496115e-7
C4:0	Chr17_47479768_G_T	17	47479768	G	T	0.1176	-0.0303	0.005907	3.2354122657626325e-7
C4:0	Chr17_51793774_C_T	17	51793774	C	T	0.126133	-0.02888	0.005632	3.2361323999102137e-7
C4:0	Chr17_51795264_G_T	17	51795264	G	T	0.126133	-0.02888	0.005632	3.2361323999102137e-7
C4:0	Chr17_51796244_C_T	17	51796244	C	T	0.126133	-0.02888	0.005632	3.2361323999102137e-7
C4:0	Chr17_48730822_T_C	17	48730822	T	C	0.585067	-0.02015	0.00393	3.2518767259381265e-7
C4:0	Chr17_48730845_A_G	17	48730845	A	G	0.585067	-0.02015	0.00393	3.2518767259381265e-7
C4:0	Chr17_51087689_C_T	17	51087689	C	T	0.118133	-0.02981	0.005813	3.252002989661781e-7
C4:0	Chr17_48150301_C_A	17	48150301	C	A	0.196	-0.02504	0.004883	3.252907834334885e-7
C6:0	Chr17_49451625_T_A	17	49451625	T	A	0.18316	-0.01535	0.002994	3.285119523205623e-7
C4:0	Chr17_48147485_T_C	17	48147485	T	C	0.198667	-0.02483	0.004844	3.285969881676777e-7
C4:0	Chr17_51802766_G_A	17	51802766	G	A	0.126667	-0.02888	0.005634	3.2860429895052935e-7
C6:0	Chr17_51098427_G_T	17	51098427	G	T	0.291467	-0.01264	0.002466	3.3019051255589457e-7
C4:0	Chr17_50211964_CAGTGTGA_C	17	50211964	CAGTGTGA	C	0.165067	-0.02733	0.005332	3.301941633613308e-7
C6:0	Chr17_52666987_G_A	17	52666987	G	A	0.241867	-0.01368	0.002669	3.301996411409891e-7
C4:0	Chr17_47542459_T_C	17	47542459	T	C	0.753067	0.02373	0.00463	3.302398692362457e-7
C4:0	Chr17_51798884_G_A	17	51798884	G	A	0.1264	-0.02887	0.005634	3.3028570662724104e-7
C4:0	Chr17_51799363_C_T	17	51799363	C	T	0.1264	-0.02887	0.005634	3.3028570662724104e-7
C4:0	Chr17_53053566_A_T	17	53053566	A	T	0.0829333	0.0348	0.00679	3.310259268248013e-7
C6:0	Chr17_51677871_C_A	17	51677871	C	A	0.302133	-0.0123	0.002402	3.318783032251678e-7
C4:0	Chr17_46061749_C_T	17	46061749	C	T	0.1872	-0.02488	0.004856	3.3189847881675177e-7
C4:0	Chr17_46065954_G_A	17	46065954	G	A	0.1872	-0.02488	0.004856	3.3189847881675177e-7
C4:0	Chr17_46066398_C_T	17	46066398	C	T	0.186933	-0.02488	0.004856	3.3189847881675177e-7
C6:0	Chr17_50799951_T_TG	17	50799951	T	TG	0.0669333	-0.01845	0.003602	3.3357659517785276e-7
C6:0	Chr17_52725331_T_G	17	52725331	T	G	0.281333	-0.01293	0.002523	3.3357659517785276e-7
C4:0	Chr17_48752525_A_G	17	48752525	A	G	0.575733	-0.02011	0.003925	3.335931729651723e-7
C4:0	Chr17_51605192_G_A	17	51605192	G	A	0.1624	0.0265	0.005174	3.352836080474302e-7
C4:0	Chr17_46081968_G_A	17	46081968	G	A	0.1872	-0.02488	0.004857	3.3530210964486664e-7
C4:0	Chr17_48725007_A_G	17	48725007	A	G	0.569867	-0.01992	0.003889	3.353150734061883e-7
C6:0	Chr17_48136780_C_T	17	48136780	C	T	0.174667	-0.0154	0.002995	3.3613040117005876e-7
C6:0	Chr17_48143033_A_G	17	48143033	A	G	0.174667	-0.0154	0.002995	3.3613040117005876e-7
C6:0	Chr17_48144430_A_G	17	48144430	A	G	0.174667	-0.0154	0.002995	3.3613040117005876e-7
C6:0	Chr17_48145138_T_A	17	48145138	T	A	0.174667	-0.0154	0.002995	3.3613040117005876e-7
C6:0	Chr17_48145328_A_G	17	48145328	A	G	0.174933	-0.0154	0.002995	3.3613040117005876e-7
C6:0	Chr17_48146369_GAAAAAAT_GAAAAAAC	17	48146369	GAAAAAAT	GAAAAAAC	0.174667	-0.0154	0.002995	3.3613040117005876e-7
C6:0	Chr17_48146384_G_A	17	48146384	G	A	0.174667	-0.0154	0.002995	3.3613040117005876e-7
C6:0	Chr17_48147123_C_A	17	48147123	C	A	0.174933	-0.0154	0.002995	3.3613040117005876e-7
C6:0	Chr17_52759530_G_C	17	52759530	G	C	0.158133	-0.01562	0.00305	3.370068173182077e-7
C4:0	Chr17_52128446_T_C	17	52128446	T	C	0.127733	-0.02857	0.00558	3.37068249591632e-7
C6:0	Chr17_49213051_C_A	17	49213051	C	A	0.144533	-0.0163	0.003183	3.3872397658393803e-7
C6:0	Chr17_51600118_CCT_C	17	51600118	CCT	C	0.291467	-0.0125	0.002441	3.3872397658393803e-7
C6:0	Chr17_53202273_T_A	17	53202273	T	A	0.00773333	0.06688	0.01306	3.3872397658393803e-7
C6:0	Chr17_51675078_TC_T	17	51675078	TC	T	0.292	-0.01255	0.002451	3.387407734036889e-7
C6:0	Chr17_52772547_G_A	17	52772547	G	A	0.1768	-0.01407	0.002749	3.404574228571348e-7
C4:0	Chr17_49978340_C_A	17	49978340	C	A	0.1448	0.02776	0.005424	3.405476005201256e-7
C6:0	Chr17_51599859_C_T	17	51599859	C	T	0.291733	-0.01248	0.002439	3.421997712621893e-7
C6:0	Chr17_52431714_G_C	17	52431714	G	C	0.2344	-0.01376	0.002689	3.421997712621893e-7
C4:0	Chr17_49978354_G_C	17	49978354	G	C	0.1448	0.02776	0.005424	3.4229034428776807e-7
C4:0	Chr17_49978769_A_T	17	49978769	A	T	0.1448	0.02776	0.005424	3.4229034428776807e-7
C4:0	Chr17_51806642_C_G	17	51806642	C	G	0.128533	-0.02886	0.005639	3.422941290186611e-7
C4:0	Chr17_51806943_G_A	17	51806943	G	A	0.128533	-0.02886	0.005639	3.422941290186611e-7
C4:0	Chr17_51807324_T_A	17	51807324	T	A	0.1288	-0.02886	0.005639	3.422941290186611e-7
C4:0	Chr17_51807603_A_C	17	51807603	A	C	0.128533	-0.02886	0.005639	3.422941290186611e-7
C6:0	Chr17_48195933_T_A	17	48195933	T	A	0.160267	-0.016	0.003126	3.4395106769063796e-7
C4:0	Chr17_46688893_C_T	17	46688893	C	T	0.1864	-0.02522	0.00493	3.457170540863645e-7
C6:0	Chr17_51600736_C_T	17	51600736	C	T	0.292	-0.01248	0.00244	3.4748068937295533e-7
C6:0	Chr17_51600750_G_A	17	51600750	G	A	0.292	-0.01248	0.00244	3.4748068937295533e-7
C6:0	Chr17_51600835_G_A	17	51600835	G	A	0.292	-0.01248	0.00244	3.4748068937295533e-7
C6:0	Chr17_51600843_C_T	17	51600843	C	T	0.292	-0.01248	0.00244	3.4748068937295533e-7
C6:0	Chr17_51602634_G_C	17	51602634	G	C	0.292	-0.01248	0.00244	3.4748068937295533e-7
C6:0	Chr17_51669521_T_C	17	51669521	T	C	0.273067	-0.01302	0.002545	3.4748068937295533e-7
C4:0	Chr17_49338029_T_C	17	49338029	T	C	0.169867	-0.02591	0.005065	3.4749976631375954e-7
C4:0	Chr17_51605355_C_A	17	51605355	C	A	0.132	0.03	0.005866	3.47524599095849e-7
C4:0	Chr17_53058249_C_T	17	53058249	C	T	0.119467	-0.02948	0.005764	3.475724588170787e-7
C4:0	Chr17_48146921_G_A	17	48146921	G	A	0.195733	-0.02505	0.004897	3.4760700312526273e-7
C4:0	Chr17_48146929_T_C	17	48146929	T	C	0.195733	-0.02505	0.004897	3.4760700312526273e-7
C4:0	Chr17_48146931_T_C	17	48146931	T	C	0.195733	-0.02505	0.004897	3.4760700312526273e-7
C4:0	Chr17_46268090_G_A	17	46268090	G	A	0.659467	0.02049	0.004006	3.4925910760268886e-7
C6:0	Chr17_51606238_G_A	17	51606238	G	A	0.292	-0.01248	0.002441	3.4926293795749277e-7
C6:0	Chr17_51606730_A_G	17	51606730	A	G	0.292	-0.01248	0.002441	3.4926293795749277e-7
C6:0	Chr17_51606852_G_A	17	51606852	G	A	0.292	-0.01248	0.002441	3.4926293795749277e-7
C6:0	Chr17_51606922_T_C	17	51606922	T	C	0.291733	-0.01248	0.002441	3.4926293795749277e-7
C6:0	Chr17_51607013_T_A	17	51607013	T	A	0.291733	-0.01248	0.002441	3.4926293795749277e-7
C6:0	Chr17_51607132_C_T	17	51607132	C	T	0.291733	-0.01248	0.002441	3.4926293795749277e-7
C6:0	Chr17_51607830_A_C	17	51607830	A	C	0.291733	-0.01248	0.002441	3.4926293795749277e-7
C6:0	Chr17_51608331_C_T	17	51608331	C	T	0.292	-0.01248	0.002441	3.4926293795749277e-7
C4:0	Chr17_44824117_C_T	17	44824117	C	T	0.6984	0.02214	0.004329	3.4926485346448155e-7
C4:0	Chr17_46222752_A_G	17	46222752	A	G	0.771467	0.0229	0.004477	3.4926485346448155e-7
C4:0	Chr17_46218141_G_A	17	46218141	G	A	0.088	0.03355	0.00656	3.4951381030055293e-7
C6:0	Chr17_51608603_G_C	17	51608603	G	C	0.292	-0.01248	0.002441	3.5104665981003536e-7
C4:0	Chr17_47643739_T_C	17	47643739	T	C	0.125067	-0.02931	0.005734	3.510524308584287e-7
C4:0	Chr17_49327634_GA_G	17	49327634	GA	G	0.1696	-0.02589	0.005064	3.510659043653813e-7
C4:0	Chr17_48148734_C_A	17	48148734	C	A	0.175467	-0.02626	0.005137	3.5107553492807705e-7
C4:0	Chr17_48149056_A_G	17	48149056	A	G	0.175467	-0.02626	0.005137	3.5107553492807705e-7
C4:0	Chr17_48156494_G_A	17	48156494	G	A	0.175467	-0.02626	0.005137	3.5107553492807705e-7
C4:0	Chr17_53701959_C_T	17	53701959	C	T	0.112533	-0.03046	0.005958	3.5111411252336314e-7
C6:0	Chr17_53856509_A_G	17	53856509	A	G	0.354133	-0.0122	0.002387	3.5284339308679875e-7
C4:0	Chr17_47348072_C_T	17	47348072	C	T	0.124533	-0.0297	0.005809	3.528878827656106e-7
C4:0	Chr17_47643726_G_A	17	47643726	G	A	0.125067	-0.0293	0.005734	3.546551765186864e-7
C6:0	Chr17_50549135_T_C	17	50549135	T	C	0.1416	-0.01632	0.003193	3.5466488388916617e-7
C4:0	Chr17_48714827_G_A	17	48714827	G	A	0.575733	-0.02007	0.003927	3.5466876839702765e-7
C4:0	Chr17_51684906_A_T	17	51684906	A	T	0.149595	-0.02787	0.005448	3.553253399057425e-7
C6:0	Chr17_48361915_T_C	17	48361915	T	C	0.854133	0.01629	0.003188	3.564645924360776e-7
C6:0	Chr17_48359601_A_C	17	48359601	A	C	0.145867	-0.01629	0.003188	3.582891539163191e-7
C4:0	Chr17_47964073_T_TG	17	47964073	T	TG	0.113867	-0.03037	0.005943	3.5830481945672184e-7
C4:0	Chr17_48714792_T_A	17	48714792	T	A	0.575733	-0.02006	0.003927	3.5830873808896563e-7
C4:0	Chr17_48714793_T_A	17	48714793	T	A	0.575733	-0.02006	0.003927	3.5830873808896563e-7
C4:0	Chr17_44169460_A_G	17	44169460	A	G	0.569867	0.0202	0.003954	3.6012308728398733e-7
C6:0	Chr17_51098457_G_A	17	51098457	G	A	0.291467	-0.0126	0.002466	3.6012308728398733e-7
C4:0	Chr17_49306454_T_C	17	49306454	T	C	0.169867	-0.02592	0.005074	3.6014275728434413e-7
C4:0	Chr17_49385504_G_A	17	49385504	G	A	0.169867	-0.0258	0.005052	3.6198619706327013e-7
C4:0	Chr17_49389753_A_T	17	49389753	A	T	0.169867	-0.0258	0.005052	3.6198619706327013e-7
C4:0	Chr17_49390122_G_A	17	49390122	G	A	0.169867	-0.0258	0.005052	3.6198619706327013e-7
C6:0	Chr17_50550032_G_T	17	50550032	G	T	0.1416	-0.01631	0.003193	3.638192632262008e-7
C6:0	Chr17_50550525_A_G	17	50550525	A	G	0.1416	-0.01631	0.003193	3.638192632262008e-7
C6:0	Chr17_52434461_T_C	17	52434461	T	C	0.286133	-0.01322	0.002588	3.638192632262008e-7
C4:0	Chr17_45014636_G_T	17	45014636	G	T	0.129067	-0.02919	0.005717	3.6383116615956623e-7
C4:0	Chr17_49372996_CAG_C	17	49372996	CAG	C	0.169867	-0.0258	0.005054	3.6383910600115895e-7
C4:0	Chr17_49376047_G_A	17	49376047	G	A	0.169867	-0.0258	0.005054	3.6383910600115895e-7
C4:0	Chr17_49376308_A_G	17	49376308	A	G	0.169867	-0.0258	0.005054	3.6383910600115895e-7
C4:0	Chr17_52129475_A_G	17	52129475	A	G	0.127733	-0.0288	0.00564	3.6390674207793923e-7
C4:0	Chr17_52128495_C_T	17	52128495	C	T	0.126933	-0.02852	0.005586	3.6391072890510836e-7
C4:0	Chr17_49976074_TCA_T	17	49976074	TCA	T	0.144533	0.02734	0.005354	3.647102550792208e-7
C4:0	Chr17_48966076_G_A	17	48966076	G	A	0.350667	-0.02035	0.003985	3.656816031998977e-7
C4:0	Chr17_47610762_CCTT_C	17	47610762	CCTT	C	0.234933	-0.02395	0.004692	3.6573346809346237e-7
C6:0	Chr17_50555880_C_T	17	50555880	C	T	0.1416	-0.01631	0.003194	3.674765112633368e-7
C6:0	Chr17_48158891_T_G	17	48158891	T	G	0.175733	-0.01523	0.002984	3.675535098619283e-7
C6:0	Chr17_48159109_T_G	17	48159109	T	G	0.175733	-0.01523	0.002984	3.675535098619283e-7
C4:0	Chr17_50217458_C_CACT	17	50217458	C	CACT	0.178133	-0.02603	0.005101	3.694410615511935e-7
C4:0	Chr17_47486678_A_G	17	47486678	A	G	0.138667	-0.02772	0.005433	3.694551373034745e-7
C4:0	Chr17_49317990_G_A	17	49317990	G	A	0.169867	-0.02584	0.005064	3.694551373034745e-7
C4:0	Chr17_49324707_C_T	17	49324707	C	T	0.169867	-0.02584	0.005064	3.694551373034745e-7
C4:0	Chr17_49342670_C_T	17	49342670	C	T	0.169867	-0.02584	0.005064	3.694551373034745e-7
C4:0	Chr17_49344366_G_A	17	49344366	G	A	0.169867	-0.02584	0.005064	3.694551373034745e-7
C4:0	Chr17_49348502_G_A	17	49348502	G	A	0.169867	-0.02584	0.005064	3.694551373034745e-7
C4:0	Chr17_49354491_C_A	17	49354491	C	A	0.169867	-0.02584	0.005064	3.694551373034745e-7
C4:0	Chr17_49359291_A_G	17	49359291	A	G	0.169867	-0.02584	0.005064	3.694551373034745e-7
C4:0	Chr17_49363907_G_A	17	49363907	G	A	0.169867	-0.02584	0.005064	3.694551373034745e-7
C4:0	Chr17_49364885_T_C	17	49364885	T	C	0.169867	-0.02584	0.005064	3.694551373034745e-7
C4:0	Chr17_49370093_C_T	17	49370093	C	T	0.169867	-0.02584	0.005064	3.694551373034745e-7
C4:0	Chr17_49370671_T_C	17	49370671	T	C	0.169867	-0.02584	0.005064	3.694551373034745e-7
C4:0	Chr17_44719730_C_T	17	44719730	C	T	0.124533	-0.02938	0.005758	3.71336314363517e-7
C4:0	Chr17_47490112_G_C	17	47490112	G	C	0.138667	-0.02772	0.005434	3.713464136815364e-7
C6:0	Chr17_51768322_A_G	17	51768322	A	G	0.1536	-0.01524	0.002988	3.732271245797525e-7
C4:0	Chr17_47646480_T_TG	17	47646480	T	TG	0.146933	-0.02725	0.005342	3.7327177420796685e-7
C4:0	Chr17_46218131_C_T	17	46218131	C	T	0.0877333	0.03353	0.006573	3.735049585848899e-7
C4:0	Chr17_50096517_CTG_C	17	50096517	CTG	C	0.14	-0.02726	0.005344	3.7354205827929625e-7
C6:0	Chr17_51708612_T_C	17	51708612	T	C	0.245867	-0.01294	0.002538	3.751377938794945e-7
C6:0	Chr17_51089368_CT_C	17	51089368	CT	C	0.291467	-0.01258	0.002467	3.770582790970832e-7
C4:0	Chr17_49305334_G_A	17	49305334	G	A	0.169867	-0.02586	0.005072	3.770787385037096e-7
C4:0	Chr17_49306224_C_A	17	49306224	C	A	0.169867	-0.02586	0.005072	3.770787385037096e-7
C4:0	Chr17_49306463_G_A	17	49306463	G	A	0.169867	-0.02586	0.005072	3.770787385037096e-7
C4:0	Chr17_49310852_C_T	17	49310852	C	T	0.169867	-0.02586	0.005072	3.770787385037096e-7
C4:0	Chr17_50316016_A_G	17	50316016	A	G	0.1176	-0.02961	0.005807	3.771115224188483e-7
C4:0	Chr17_52128477_G_A	17	52128477	G	A	0.127467	-0.02839	0.005568	3.7712998985334483e-7
C4:0	Chr17_52128508_G_A	17	52128508	G	A	0.126667	-0.02854	0.005597	3.7714231208809044e-7
C4:0	Chr17_51471090_G_C	17	51471090	G	C	0.5112	-0.01916	0.003755	3.7800019340507184e-7
C6:0	Chr17_51094452_G_T	17	51094452	G	T	0.2912	-0.01258	0.002467	3.789886308555132e-7
C6:0	Chr17_51095935_T_A	17	51095935	T	A	0.2912	-0.01258	0.002467	3.789886308555132e-7
C4:0	Chr17_51677871_C_A	17	51677871	C	A	0.302133	-0.02101	0.004122	3.790194632464436e-7
C4:0	Chr17_53724660_G_A	17	53724660	G	A	0.1128	-0.03037	0.005958	3.79060655748947e-7
C4:0	Chr17_51522313_G_A	17	51522313	G	A	0.328533	-0.02163	0.004241	3.7916077845399683e-7
C6:0	Chr17_51685012_A_G	17	51685012	A	G	0.184533	-0.01445	0.002834	3.8092890003995856e-7
C4:0	Chr17_49972779_T_C	17	49972779	T	C	0.145067	0.02758	0.005412	3.8102403609482945e-7
C4:0	Chr17_49975991_AC_A	17	49975991	AC	A	0.144533	0.02761	0.005417	3.8102403609482945e-7
C4:0	Chr17_52822755_T_A	17	52822755	T	A	0.0757333	0.03766	0.007389	3.8134622886914653e-7
C4:0	Chr17_52823844_G_A	17	52823844	G	A	0.0757333	0.03766	0.007389	3.8134622886914653e-7
C4:0	Chr17_46834733_T_C	17	46834733	T	C	0.38	-0.02032	0.003988	3.828812096748393e-7
C4:0	Chr17_49284235_C_T	17	49284235	C	T	0.169867	-0.02589	0.005081	3.828998672509619e-7
C4:0	Chr17_49965012_C_T	17	49965012	C	T	0.1448	0.02757	0.00541	3.829746905712264e-7
C4:0	Chr17_49968505_G_A	17	49968505	G	A	0.1448	0.02758	0.005412	3.829746905712264e-7
C4:0	Chr17_49970536_A_G	17	49970536	A	G	0.1448	0.02758	0.005412	3.829746905712264e-7
C4:0	Chr17_49970576_A_G	17	49970576	A	G	0.1448	0.02758	0.005412	3.829746905712264e-7
C4:0	Chr17_49971339_C_T	17	49971339	C	T	0.1448	0.02758	0.005412	3.829746905712264e-7
C4:0	Chr17_49971378_A_C	17	49971378	A	C	0.1448	0.02758	0.005412	3.829746905712264e-7
C4:0	Chr17_49971464_A_C	17	49971464	A	C	0.1448	0.02758	0.005412	3.829746905712264e-7
C4:0	Chr17_49971796_A_G	17	49971796	A	G	0.145067	0.02758	0.005412	3.829746905712264e-7
C4:0	Chr17_49971811_A_G	17	49971811	A	G	0.1448	0.02758	0.005412	3.829746905712264e-7
C4:0	Chr17_49972000_C_T	17	49972000	C	T	0.1448	0.02758	0.005412	3.829746905712264e-7
C4:0	Chr17_49972089_A_G	17	49972089	A	G	0.1448	0.02758	0.005412	3.829746905712264e-7
C4:0	Chr17_49972381_C_A	17	49972381	C	A	0.1448	0.02758	0.005412	3.829746905712264e-7
C4:0	Chr17_49972817_A_AG	17	49972817	A	AG	0.1448	0.02758	0.005412	3.829746905712264e-7
C4:0	Chr17_49972934_T_C	17	49972934	T	C	0.1448	0.02758	0.005412	3.829746905712264e-7
C4:0	Chr17_49973170_C_T	17	49973170	C	T	0.1448	0.02758	0.005412	3.829746905712264e-7
C4:0	Chr17_49973177_A_G	17	49973177	A	G	0.1448	0.02758	0.005412	3.829746905712264e-7
C4:0	Chr17_49973229_A_C	17	49973229	A	C	0.1448	0.02758	0.005412	3.829746905712264e-7
C4:0	Chr17_49973235_G_T	17	49973235	G	T	0.1448	0.02758	0.005412	3.829746905712264e-7
C4:0	Chr17_49973263_T_C	17	49973263	T	C	0.1448	0.02758	0.005412	3.829746905712264e-7
C4:0	Chr17_49973277_C_T	17	49973277	C	T	0.1448	0.02758	0.005412	3.829746905712264e-7
C4:0	Chr17_49973310_C_T	17	49973310	C	T	0.1448	0.02758	0.005412	3.829746905712264e-7
C4:0	Chr17_49973311_A_G	17	49973311	A	G	0.1448	0.02758	0.005412	3.829746905712264e-7
C4:0	Chr17_49973345_A_C	17	49973345	A	C	0.1448	0.02758	0.005412	3.829746905712264e-7
C4:0	Chr17_49973378_C_A	17	49973378	C	A	0.1448	0.02758	0.005412	3.829746905712264e-7
C4:0	Chr17_49973379_G_C	17	49973379	G	C	0.1448	0.02758	0.005412	3.829746905712264e-7
C4:0	Chr17_49973463_G_T	17	49973463	G	T	0.1448	0.02758	0.005412	3.829746905712264e-7
C4:0	Chr17_49973467_C_T	17	49973467	C	T	0.1448	0.02758	0.005412	3.829746905712264e-7
C4:0	Chr17_49973573_C_T	17	49973573	C	T	0.1448	0.02758	0.005412	3.829746905712264e-7
C4:0	Chr17_49973594_A_G	17	49973594	A	G	0.1448	0.02758	0.005412	3.829746905712264e-7
C4:0	Chr17_49973634_T_A	17	49973634	T	A	0.1448	0.02758	0.005412	3.829746905712264e-7
C4:0	Chr17_49973671_A_G	17	49973671	A	G	0.1448	0.02758	0.005412	3.829746905712264e-7
C4:0	Chr17_49973790_T_G	17	49973790	T	G	0.1448	0.02758	0.005412	3.829746905712264e-7
C4:0	Chr17_49973807_A_C	17	49973807	A	C	0.1448	0.02758	0.005412	3.829746905712264e-7
C4:0	Chr17_49973851_A_G	17	49973851	A	G	0.1448	0.02758	0.005412	3.829746905712264e-7
C4:0	Chr17_49973900_A_G	17	49973900	A	G	0.1448	0.02758	0.005412	3.829746905712264e-7
C4:0	Chr17_49975589_C_T	17	49975589	C	T	0.1448	0.02758	0.005412	3.829746905712264e-7
C4:0	Chr17_49975697_TA_T	17	49975697	TA	T	0.1448	0.02758	0.005412	3.829746905712264e-7
C4:0	Chr17_49975821_C_A	17	49975821	C	A	0.1448	0.02758	0.005412	3.829746905712264e-7
C4:0	Chr17_49976145_C_T	17	49976145	C	T	0.1448	0.02758	0.005412	3.829746905712264e-7
C4:0	Chr17_49976188_A_G	17	49976188	A	G	0.1448	0.02758	0.005412	3.829746905712264e-7
C4:0	Chr17_49976315_C_T	17	49976315	C	T	0.1448	0.02758	0.005412	3.829746905712264e-7
C4:0	Chr17_49976501_C_G	17	49976501	C	G	0.1448	0.02758	0.005412	3.829746905712264e-7
C4:0	Chr17_49976783_C_G	17	49976783	C	G	0.1448	0.02758	0.005412	3.829746905712264e-7
C4:0	Chr17_49976831_A_G	17	49976831	A	G	0.1448	0.02758	0.005412	3.829746905712264e-7
C4:0	Chr17_49977091_G_A	17	49977091	G	A	0.1448	0.02758	0.005412	3.829746905712264e-7
C4:0	Chr17_49977108_G_A	17	49977108	G	A	0.1448	0.02758	0.005412	3.829746905712264e-7
C4:0	Chr17_49977110_A_G	17	49977110	A	G	0.1448	0.02758	0.005412	3.829746905712264e-7
C4:0	Chr17_49977380_T_C	17	49977380	T	C	0.1448	0.02758	0.005412	3.829746905712264e-7
C4:0	Chr17_49977415_G_A	17	49977415	G	A	0.1448	0.02758	0.005412	3.829746905712264e-7
C4:0	Chr17_49977591_T_C	17	49977591	T	C	0.1448	0.02758	0.005412	3.829746905712264e-7
C4:0	Chr17_49977970_T_G	17	49977970	T	G	0.1448	0.02758	0.005412	3.829746905712264e-7
C4:0	Chr17_49978065_C_T	17	49978065	C	T	0.1448	0.02758	0.005412	3.829746905712264e-7
C4:0	Chr17_49978268_T_C	17	49978268	T	C	0.1448	0.02758	0.005412	3.829746905712264e-7
C4:0	Chr17_49978556_A_G	17	49978556	A	G	0.1448	0.02758	0.005412	3.829746905712264e-7
C4:0	Chr17_49978594_T_C	17	49978594	T	C	0.1448	0.02758	0.005412	3.829746905712264e-7
C4:0	Chr17_49978751_C_T	17	49978751	C	T	0.1448	0.02758	0.005412	3.829746905712264e-7
C4:0	Chr17_49978953_G_A	17	49978953	G	A	0.1448	0.02758	0.005412	3.829746905712264e-7
C4:0	Chr17_49979051_A_G	17	49979051	A	G	0.1448	0.02758	0.005412	3.829746905712264e-7
C4:0	Chr17_49979143_G_A	17	49979143	G	A	0.1448	0.02758	0.005412	3.829746905712264e-7
C4:0	Chr17_49979192_T_C	17	49979192	T	C	0.1448	0.02758	0.005412	3.829746905712264e-7
C4:0	Chr17_49979203_C_T	17	49979203	C	T	0.1448	0.02758	0.005412	3.829746905712264e-7
C4:0	Chr17_49979210_G_T	17	49979210	G	T	0.1448	0.02758	0.005412	3.829746905712264e-7
C4:0	Chr17_49979280_C_T	17	49979280	C	T	0.1448	0.02758	0.005412	3.829746905712264e-7
C4:0	Chr17_49979491_A_G	17	49979491	A	G	0.1448	0.02758	0.005412	3.829746905712264e-7
C4:0	Chr17_49979503_T_A	17	49979503	T	A	0.1448	0.02758	0.005412	3.829746905712264e-7
C4:0	Chr17_49979724_T_C	17	49979724	T	C	0.1448	0.02758	0.005412	3.829746905712264e-7
C4:0	Chr17_49979823_G_T	17	49979823	G	T	0.1448	0.02758	0.005412	3.829746905712264e-7
C4:0	Chr17_49979902_C_T	17	49979902	C	T	0.1448	0.02758	0.005412	3.829746905712264e-7
C4:0	Chr17_49980080_A_G	17	49980080	A	G	0.1448	0.02758	0.005412	3.829746905712264e-7
C4:0	Chr17_49980097_G_A	17	49980097	G	A	0.1448	0.02758	0.005412	3.829746905712264e-7
C4:0	Chr17_49980110_A_C	17	49980110	A	C	0.1448	0.02758	0.005412	3.829746905712264e-7
C4:0	Chr17_49980124_C_T	17	49980124	C	T	0.1448	0.02758	0.005412	3.829746905712264e-7
C4:0	Chr17_49980181_T_C	17	49980181	T	C	0.1448	0.02758	0.005412	3.829746905712264e-7
C4:0	Chr17_49980270_A_C	17	49980270	A	C	0.1448	0.02758	0.005412	3.829746905712264e-7
C4:0	Chr17_49980293_G_A	17	49980293	G	A	0.1448	0.02758	0.005412	3.829746905712264e-7
C4:0	Chr17_49980661_T_A	17	49980661	T	A	0.1448	0.02758	0.005412	3.829746905712264e-7
C4:0	Chr17_49980708_G_A	17	49980708	G	A	0.1448	0.02758	0.005412	3.829746905712264e-7
C4:0	Chr17_49980713_C_T	17	49980713	C	T	0.1448	0.02758	0.005412	3.829746905712264e-7
C4:0	Chr17_49980716_G_T	17	49980716	G	T	0.1448	0.02758	0.005412	3.829746905712264e-7
C4:0	Chr17_49980754_C_T	17	49980754	C	T	0.1448	0.02758	0.005412	3.829746905712264e-7
C4:0	Chr17_49980755_A_G	17	49980755	A	G	0.1448	0.02758	0.005412	3.829746905712264e-7
C4:0	Chr17_49980998_C_T	17	49980998	C	T	0.1448	0.02758	0.005412	3.829746905712264e-7
C4:0	Chr17_49981374_C_T	17	49981374	C	T	0.1448	0.02758	0.005412	3.829746905712264e-7
C4:0	Chr17_51603439_TC_T	17	51603439	TC	T	0.1528	0.02676	0.005253	3.848393955466989e-7
C4:0	Chr17_52714581_C_T	17	52714581	C	T	0.191467	-0.025	0.004908	3.8497934873582537e-7
C4:0	Chr17_49322414_C_T	17	49322414	C	T	0.150933	-0.0272	0.00534	3.8680972496256005e-7
C4:0	Chr17_49329010_G_A	17	49329010	G	A	0.1512	-0.0272	0.00534	3.8680972496256005e-7
C4:0	Chr17_49333422_G_A	17	49333422	G	A	0.1512	-0.0272	0.00534	3.8680972496256005e-7
C4:0	Chr17_49340828_TG_T	17	49340828	TG	T	0.1512	-0.0272	0.00534	3.8680972496256005e-7
C4:0	Chr17_49345971_C_T	17	49345971	C	T	0.1512	-0.0272	0.00534	3.8680972496256005e-7
C4:0	Chr17_49365418_G_A	17	49365418	G	A	0.1512	-0.0272	0.00534	3.8680972496256005e-7
C4:0	Chr17_49367035_G_C	17	49367035	G	C	0.1512	-0.0272	0.00534	3.8680972496256005e-7
C4:0	Chr17_49367046_G_C	17	49367046	G	C	0.1512	-0.0272	0.00534	3.8680972496256005e-7
C4:0	Chr17_49370838_G_A	17	49370838	G	A	0.1512	-0.0272	0.00534	3.8680972496256005e-7
C4:0	Chr17_48064962_A_C	17	48064962	A	C	0.144533	-0.02808	0.005511	3.868180866612238e-7
C6:0	Chr17_52672961_C_T	17	52672961	C	T	0.242933	-0.01358	0.002665	3.86826452195859e-7
C6:0	Chr17_51667791_T_A	17	51667791	T	A	0.291733	-0.01248	0.00245	3.88790177994341e-7
C6:0	Chr17_51667792_A_G	17	51667792	A	G	0.291733	-0.01248	0.00245	3.88790177994341e-7
[truncated: 6,225 more rows]
