# Supplementary material for: Unravelling genetic variation underlying de novo-synthesis of bovine milk fatty acids
Source: Sci Rep. 2018 Feb 1;8:2179. doi: 10.1038/s41598-018-20476-0 (PMC5794751; doi:10.1038/s41598-018-20476-0)
Supplement: Supplementary file 6 — Supplementary Table S5 [file 41598_2018_20476_MOESM6_ESM.xlsx]

## Sheet: Supplementary_table_S5
Supplementary Table S5. Results for single-marker association analyses (p<1e-5) of C6:0 to C14:0 on imputed sequence data in the region between 45 and 55 Mb on BTA19.
Fatty acid	SNP name	Chromosome	Base pair	Reference allele	Alternative allele	Minor allele frequency	Allele substitution effect	Standard error of allele subst. effect	p-value
C14:0	Chr19_51381233_G_C	19	51381233	G	C	0.0426667	-0.1371	0.02064	4.0745822009914225e-11
C14:0	Chr19_51410942_T_C	19	51410942	T	C	0.4544	-0.06159	0.009554	1.4761793085686074e-10
C14:0	Chr19_51386735_C_T	19	51386735	C	T	0.0477333	-0.1236	0.02016	1.0750126871986896e-9
C14:0	Chr19_51334328_C_CT	19	51334328	C	CT	0.0274667	-0.157	0.02566	1.158214966929817e-9
C14:0	Chr19_50867697_T_A	19	50867697	T	A	0.1176	0.08565	0.01433	2.6954913184774912e-9
C14:0	Chr19_50867692_G_A	19	50867692	G	A	0.1176	0.08559	0.01432	2.750369217941435e-9
C14:0	Chr19_51329757_G_A	19	51329757	G	A	0.0274667	-0.1569	0.02648	3.74000361319474e-9
C10:0	Chr19_51381233_G_C	19	51381233	G	C	0.0426667	-0.07313	0.01246	5.2145845868009435e-9
C14:0	Chr19_51367626_A_G	19	51367626	A	G	0.0272	-0.1558	0.02664	5.886368602343924e-9
C14:0	Chr19_51372470_C_T	19	51372470	C	T	0.0272	-0.1558	0.02664	5.886368602343924e-9
C14:0	Chr19_51373688_T_C	19	51373688	T	C	0.0272	-0.1558	0.02664	5.886368602343924e-9
C14:0	Chr19_51388187_G_A	19	51388187	G	A	0.0272	-0.1558	0.02665	5.886368602343924e-9
C14:0	Chr19_51388582_G_A	19	51388582	G	A	0.0272	-0.1558	0.02665	5.886368602343924e-9
C14:0	Chr19_51343102_T_A	19	51343102	T	A	0.0272	-0.1557	0.02664	5.9161307729461335e-9
C14:0	Chr19_51347031_A_G	19	51347031	A	G	0.0272	-0.1557	0.02664	5.9161307729461335e-9
C14:0	Chr19_51349516_C_G	19	51349516	C	G	0.0272	-0.1557	0.02664	5.9161307729461335e-9
C14:0	Chr19_51342769_G_GT	19	51342769	G	GT	0.0269333	-0.1567	0.02681	5.975505482678525e-9
C14:0	Chr19_51327392_C_T	19	51327392	C	T	0.0272	-0.1557	0.02664	5.976108487201696e-9
C14:0	Chr19_51308704_T_A	19	51308704	T	A	0.0272	-0.1561	0.02674	6.2547862297915e-9
C12:0	Chr19_51381233_G_C	19	51381233	G	C	0.0426667	-0.08529	0.01469	7.498521900925828e-9
C14:0	Chr19_51041831_G_T	19	51041831	G	T	0.761867	-0.06246	0.01087	1.0730261052981295e-8
C12:0	Chr19_51386735_C_T	19	51386735	C	T	0.0477333	-0.08223	0.01432	1.0950875345754422e-8
C10:0	Chr19_51386735_C_T	19	51386735	C	T	0.0477333	-0.06922	0.01216	1.4385618706753521e-8
C14:0	Chr19_51069264_C_T	19	51069264	C	T	0.2416	0.06294	0.01106	1.4753885258121577e-8
C14:0	Chr19_51076751_C_T	19	51076751	C	T	0.241867	0.06396	0.01131	1.7970915221321628e-8
C14:0	Chr19_51066382_T_A	19	51066382	T	A	0.241867	0.06253	0.01107	1.8523232017629728e-8
C10:0	Chr19_51334328_C_CT	19	51334328	C	CT	0.0274667	-0.08735	0.01546	1.8523529872076108e-8
C14:0	Chr19_51059928_A_G	19	51059928	A	G	0.243733	0.06227	0.01104	1.9388619607903565e-8
C14:0	Chr19_51072941_C_G	19	51072941	C	G	0.2336	0.06364	0.01128	1.968673021244579e-8
C14:0	Chr19_51073230_C_T	19	51073230	C	T	0.2336	0.06363	0.01128	1.978658977285951e-8
C14:0	Chr19_51073236_G_A	19	51073236	G	A	0.2336	0.06363	0.01128	1.978658977285951e-8
C14:0	Chr19_51073319_C_T	19	51073319	C	T	0.2336	0.06364	0.01129	1.9886798304746023e-8
C14:0	Chr19_51072506_T_A	19	51072506	T	A	0.233867	0.06361	0.01129	2.008906609484489e-8
C14:0	Chr19_51071744_T_TATC	19	51071744	T	TATC	0.239467	0.06212	0.01113	2.7781889535450665e-8
C14:0	Chr19_51065818_G_A	19	51065818	G	A	0.242667	0.0612	0.01102	3.216723718876131e-8
C14:0	Chr19_51062021_GT_G	19	51062021	GT	G	0.242667	0.06094	0.01102	3.725971254413621e-8
C14:0	Chr19_51072032_C_G	19	51072032	C	G	0.242667	0.0609	0.01102	3.7639363875873304e-8
C14:0	Chr19_51311036_G_T	19	51311036	G	T	0.534133	0.04989	0.009029	3.7693339495266396e-8
C12:0	Chr19_51334328_C_CT	19	51334328	C	CT	0.0274667	-0.1007	0.01823	3.782729371678135e-8
C14:0	Chr19_51062484_T_A	19	51062484	T	A	0.242667	0.06091	0.01103	3.783064196688647e-8
C14:0	Chr19_51063084_C_T	19	51063084	C	T	0.242667	0.06091	0.01103	3.783064196688647e-8
C14:0	Chr19_51070940_C_T	19	51070940	C	T	0.242667	0.06089	0.01102	3.783064196688647e-8
C14:0	Chr19_51067435_G_A	19	51067435	G	A	0.242667	0.06105	0.01106	3.822035708853686e-8
C14:0	Chr19_51060941_C_T	19	51060941	C	T	0.242667	0.0607	0.01102	4.102712697487438e-8
C14:0	Chr19_51386344_A_G	19	51386344	A	G	0.0432	-0.117	0.02131	4.6106555954215885e-8
C14:0	Chr19_51072394_C_T	19	51072394	C	T	0.241333	0.06106	0.01115	4.924795311488113e-8
C14:0	Chr19_51075189_C_T	19	51075189	C	T	0.218667	0.06347	0.01159	5.000569289221538e-8
C12:0	Chr19_46878623_C_T	19	46878623	C	T	0.004	0.274	0.05021	5.538757081835785e-8
C10:0	Chr19_46878623_C_T	19	46878623	C	T	0.004	0.2316	0.04267	6.512449468029193e-8
C14:0	Chr19_51383847_C_G	19	51383847	C	G	0.0429333	-0.1156	0.02162	9.975417268347976e-8
C14:0	Chr19_51328364_TC_T	19	51328364	TC	T	0.0194667	-0.1646	0.03093	1.1442574673726967e-7
C14:0	Chr19_51072064_G_A	19	51072064	G	A	0.241867	0.05934	0.01115	1.1504164255958213e-7
C12:0	Chr19_48950112_T_C	19	48950112	T	C	0.0232	-0.111	0.0209	1.2281598871857314e-7
C14:0	Chr19_51310989_C_T	19	51310989	C	T	0.534133	0.04814	0.009069	1.2427901953404351e-7
C14:0	Chr19_50961338_C_T	19	50961338	C	T	0.0597333	0.08654	0.01631	1.2706285869298017e-7
C14:0	Chr19_50961326_A_G	19	50961326	A	G	0.0597333	0.08649	0.01631	1.2901296584702034e-07
C10:0	Chr19_51329757_G_A	19	51329757	G	A	0.0274667	-0.08454	0.01596	1.3329259539534785e-7
C12:0	Chr19_47586450_C_CA	19	47586450	C	CA	0.00346667	0.2936	0.05545	1.3524978491340847e-7
C14:0	Chr19_51072331_T_C	19	51072331	T	C	0.241867	0.05891	0.01114	1.3745958114909151e-7
C10:0	Chr19_47586450_C_CA	19	47586450	C	CA	0.00346667	0.2495	0.04717	1.400553283569018e-7
C14:0	Chr19_50957800_G_C	19	50957800	G	C	0.0272	-0.09332	0.01765	1.4317818832468822e-7
C14:0	Chr19_50991692_T_C	19	50991692	T	C	0.0693333	-0.08228	0.01559	1.454911181501269e-7
C14:0	Chr19_51050458_T_C	19	51050458	T	C	0.2208	0.06111	0.0116	1.546873086135954e-7
C14:0	Chr19_46878623_C_T	19	46878623	C	T	0.004	0.3717	0.07061	1.5974307733953895e-7
C14:0	Chr19_51138427_T_G	19	51138427	T	G	0.836533	-0.06869	0.01311	1.7817008137993739e-7
C14:0	Chr19_51138430_C_T	19	51138430	C	T	0.836533	-0.06866	0.01311	1.827659927934098e-7
C14:0	Chr19_51068328_C_T	19	51068328	C	T	0.247733	0.05712	0.01091	1.8370817426296118e-7
C14:0	Chr19_51138444_A_G	19	51138444	A	G	0.8368	-0.06856	0.01311	1.8844062850642963e-7
C12:0	Chr19_51329757_G_A	19	51329757	G	A	0.0274667	-0.09831	0.01882	1.9527748045442982e-7
C14:0	Chr19_50938780_A_G	19	50938780	A	G	0.320267	0.05362	0.01027	1.9728926676188234e-7
C12:0	Chr19_50294812_G_A	19	50294812	G	A	0.00213333	0.3652	0.06999	2.033292034861781e-7
C14:0	Chr19_50937500_T_C	19	50937500	T	C	0.164	0.06366	0.01221	2.0599517553960645e-7
C14:0	Chr19_51130618_C_A	19	51130618	C	A	0.8048	-0.06327	0.01214	2.076235305907253e-7
C14:0	Chr19_51130619_C_T	19	51130619	C	T	0.8048	-0.06327	0.01214	2.076235305907253e-7
C14:0	Chr19_51130629_G_T	19	51130629	G	T	0.8048	-0.06327	0.01214	2.076235305907253e-7
C12:0	Chr19_49760779_AT_A	19	49760779	AT	A	0.00213333	0.3377	0.06483	2.1219065181256705e-7
C14:0	Chr19_50938790_T_C	19	50938790	T	C	0.312533	0.05474	0.01051	2.1301453139561102e-7
C10:0	Chr19_50294812_G_A	19	50294812	G	A	0.00213333	0.3099	0.05951	2.149491735428918e-7
C14:0	Chr19_50938783_A_G	19	50938783	A	G	0.321333	0.05343	0.01027	2.1734778381959753e-7
C14:0	Chr19_47586450_C_CA	19	47586450	C	CA	0.00346667	0.4045	0.07778	2.2507899115132389e-7
C10:0	Chr19_49760779_AT_A	19	49760779	AT	A	0.00213333	0.2859	0.05511	2.3727844400806594e-7
C14:0	Chr19_48890825_A_G	19	48890825	A	G	0.249067	-0.05774	0.01115	2.458619823401691e-7
C14:0	Chr19_51032438_G_A	19	51032438	G	A	0.409067	-0.05179	0.01	2.521437977195256e-7
C14:0	Chr19_49760779_AT_A	19	49760779	AT	A	0.00213333	0.4705	0.09107	2.676329227382372e-7
C10:0	Chr19_51327392_C_T	19	51327392	C	T	0.0272	-0.08273	0.01606	2.8623391726682937e-7
C10:0	Chr19_51343102_T_A	19	51343102	T	A	0.0272	-0.0827	0.01606	2.89169359869976e-7
C10:0	Chr19_51347031_A_G	19	51347031	A	G	0.0272	-0.0827	0.01606	2.89169359869976e-7
C10:0	Chr19_51349516_C_G	19	51349516	C	G	0.0272	-0.0827	0.01606	2.89169359869976e-7
C10:0	Chr19_51388187_G_A	19	51388187	G	A	0.0272	-0.08272	0.01606	2.89169359869976e-7
C10:0	Chr19_51388582_G_A	19	51388582	G	A	0.0272	-0.08272	0.01606	2.89169359869976e-7
C10:0	Chr19_51367626_A_G	19	51367626	A	G	0.0272	-0.08269	0.01606	2.906483899610541e-7
C10:0	Chr19_51372470_C_T	19	51372470	C	T	0.0272	-0.08269	0.01606	2.906483899610541e-7
C10:0	Chr19_51373688_T_C	19	51373688	T	C	0.0272	-0.08269	0.01606	2.906483899610541e-7
C10:0	Chr19_51308704_T_A	19	51308704	T	A	0.0272	-0.08302	0.01613	2.921284377192708e-7
C14:0	Chr19_47101404_A_AAACAT	19	47101404	A	AAACAT	0.805867	0.05766	0.01121	3.032728814399905e-7
C14:0	Chr19_51034377_G_T	19	51034377	G	T	0.0221333	-0.1266	0.02464	3.0593298253575697e-7
C10:0	Chr19_48950112_T_C	19	48950112	T	C	0.0232	-0.0913	0.01776	3.070153169486244e-7
C10:0	Chr19_51342769_G_GT	19	51342769	G	GT	0.0269333	-0.08293	0.01616	3.20246724883983e-7
C12:0	Chr19_51041831_G_T	19	51041831	G	T	0.761867	-0.03943	0.007716	3.565701520087031e-7
C14:0	Chr19_50953551_T_G	19	50953551	T	G	0.160267	-0.06112	0.01197	3.665388146352893e-7
C14:0	Chr19_51068533_CTTGTATGTGTAT_C	19	51068533	CTTGTATGTGTAT	C	0.2544	0.05538	0.01087	3.8487271941232976e-7
C10:0	Chr19_51076751_C_T	19	51076751	C	T	0.241867	0.03471	0.006812	3.8489566508149856e-7
C14:0	Chr19_51136215_G_A	19	51136215	G	A	0.7712	-0.05999	0.01179	3.9682282108417823e-7
C12:0	Chr19_51327392_C_T	19	51327392	C	T	0.0272	-0.09633	0.01893	3.9884613447224867e-7
C12:0	Chr19_51343102_T_A	19	51343102	T	A	0.0272	-0.09629	0.01893	4.029412309218921e-7
C12:0	Chr19_51347031_A_G	19	51347031	A	G	0.0272	-0.09629	0.01893	4.029412309218921e-7
C12:0	Chr19_51349516_C_G	19	51349516	C	G	0.0272	-0.09629	0.01893	4.029412309218921e-7
C12:0	Chr19_51367626_A_G	19	51367626	A	G	0.0272	-0.09629	0.01893	4.029412309218921e-7
C12:0	Chr19_51372470_C_T	19	51372470	C	T	0.0272	-0.09629	0.01893	4.029412309218921e-7
C12:0	Chr19_51373688_T_C	19	51373688	T	C	0.0272	-0.09629	0.01893	4.029412309218921e-7
C12:0	Chr19_51388187_G_A	19	51388187	G	A	0.0272	-0.09632	0.01894	4.029412309218921e-7
C12:0	Chr19_51388582_G_A	19	51388582	G	A	0.0272	-0.09632	0.01894	4.029412309218921e-7
C12:0	Chr19_51308704_T_A	19	51308704	T	A	0.0272	-0.09665	0.01901	4.091653228356203e-7
C14:0	Chr19_50931768_C_G	19	50931768	C	G	0.00133333	-0.3741	0.07366	4.236632613766058e-7
C14:0	Chr19_51040158_C_G	19	51040158	C	G	0.154133	0.07288	0.0144	4.6257987413440954e-7
C14:0	Chr19_46806565_C_CA	19	46806565	C	CA	0.0197333	-0.1237	0.02444	4.6325150088491497e-7
C14:0	Chr19_51066040_G_A	19	51066040	G	A	0.254933	0.05476	0.01084	4.794321255373461e-7
C12:0	Chr19_51342769_G_GT	19	51342769	G	GT	0.0269333	-0.09625	0.01906	4.843147004241707e-7
C14:0	Chr19_47416399_T_C	19	47416399	T	C	0.994667	-0.3238	0.06411	4.883390510419586e-7
C14:0	Chr19_51136201_T_G	19	51136201	T	G	0.803467	-0.06159	0.01221	5.045448314416436e-7
C12:0	Chr19_51311036_G_T	19	51311036	G	T	0.534133	0.03238	0.006421	5.047028701174069e-7
C14:0	Chr19_51069034_C_T	19	51069034	C	T	0.254667	0.05464	0.01084	5.149917466010207e-7
C14:0	Chr19_51069595_C_G	19	51069595	C	G	0.254667	0.05459	0.01084	5.256338656796406e-7
C14:0	Chr19_51067874_A_T	19	51067874	A	T	0.2544	0.05449	0.01085	5.532077627268479e-7
C12:0	Chr19_51076751_C_T	19	51076751	C	T	0.241867	0.0403	0.008032	5.762763682925566e-7
C10:0	Chr19_51136424_G_C	19	51136424	G	C	0.0186667	-0.08248	0.01642	5.76594061762734e-7
C10:0	Chr19_51136425_G_A	19	51136425	G	A	0.0186667	-0.08246	0.01642	5.824950090842988e-7
C10:0	Chr19_51136438_G_A	19	51136438	G	A	0.0186667	-0.08246	0.01642	5.824950090842988e-7
C14:0	Chr19_51074530_C_T	19	51074530	C	T	0.231733	0.05737	0.01147	6.223310654615191e-7
C14:0	Chr19_51074569_G_A	19	51074569	G	A	0.231733	0.05737	0.01147	6.223310654615191e-7
C14:0	Chr19_51074621_C_T	19	51074621	C	T	0.231733	0.05737	0.01147	6.223310654615191e-7
C14:0	Chr19_51074731_G_A	19	51074731	G	A	0.231733	0.05737	0.01147	6.223310654615191e-7
C12:0	Chr19_51040158_C_G	19	51040158	C	G	0.154133	0.05105	0.01021	6.318727298160584e-7
C14:0	Chr19_51075112_G_A	19	51075112	G	A	0.231733	0.05735	0.01147	6.319555671300668e-7
C14:0	Chr19_50953567_T_C	19	50953567	T	C	0.1064	-0.06562	0.01313	6.326992469263306e-7
C14:0	Chr19_51138821_T_A	19	51138821	T	A	0.152533	0.06542	0.01316	7.329910852965025e-7
C10:0	Chr19_51041831_G_T	19	51041831	G	T	0.761867	-0.03253	0.006546	7.370662601232203e-7
C14:0	Chr19_50953565_T_G	19	50953565	T	G	0.1112	-0.0644	0.01298	7.722158671451693e-7
C12:0	Chr19_47069573_C_T	19	47069573	C	T	0.00293333	-0.3078	0.06205	7.818391877874617e-7
C14:0	Chr19_51073551_A_C	19	51073551	A	C	0.232267	0.0567	0.01145	7.95632553814432e-7
C14:0	Chr19_51073338_G_A	19	51073338	G	A	0.232267	0.05668	0.01144	8.038221356130729e-7
C14:0	Chr19_51312886_A_G	19	51312886	A	G	0.533867	0.04471	0.00904	8.294569700193233e-7
C14:0	Chr19_51074296_G_C	19	51074296	G	C	0.229867	0.0569	0.01153	8.768812970399377e-7
C14:0	Chr19_51319695_T_C	19	51319695	T	C	0.466133	-0.04464	0.009048	8.820797210965896e-7
C14:0	Chr19_51136219_C_T	19	51136219	C	T	0.801867	-0.05943	0.01206	8.995140463618733e-7
C14:0	Chr19_51326750_A_G	19	51326750	A	G	0.4664	-0.04458	0.00905	9.142838218933225e-7
C14:0	Chr19_48890495_C_T	19	48890495	C	T	0.2448	-0.05308	0.01082	1.0068567775614683e-6
C10:0	Chr19_47069573_C_T	19	47069573	C	T	0.00293333	-0.2592	0.05281	1.0089741813696952e-6
C14:0	Chr19_51060506_G_A	19	51060506	G	A	0.5816	-0.04432	0.009048	1.0494999294245843e-6
C14:0	Chr19_51327163_A_G	19	51327163	A	G	0.466667	-0.04454	0.00909	1.0498770636976322e-6
C10:0	Chr19_51386344_A_G	19	51386344	A	G	0.0432	-0.0629	0.01284	1.0543896985754514e-6
C12:0	Chr19_51136424_G_C	19	51136424	G	C	0.0186667	-0.09528	0.01945	1.0775708974526905e-6
C12:0	Chr19_51136425_G_A	19	51136425	G	A	0.0186667	-0.09526	0.01945	1.0830941390474532e-6
C12:0	Chr19_51136438_G_A	19	51136438	G	A	0.0186667	-0.09526	0.01945	1.0830941390474532e-6
C12:0	Chr19_51386344_A_G	19	51386344	A	G	0.0432	-0.07402	0.01514	1.0985192789977379e-6
C14:0	Chr19_51053707_C_T	19	51053707	C	T	0.2248	0.05562	0.01138	1.1158501840140526e-6
C14:0	Chr19_47520702_T_C	19	47520702	T	C	0.00373333	0.3677	0.07523	1.1166907138111983e-6
C14:0	Chr19_47539128_C_T	19	47539128	C	T	0.00373333	0.3677	0.07523	1.1166907138111983e-6
C14:0	Chr19_51307589_G_T	19	51307589	G	T	0.5344	0.04454	0.00912	1.1337793333309675e-6
C12:0	Chr19_51042641_T_C	19	51042641	T	C	0.1808	0.04409	0.009032	1.144577117625338e-6
C14:0	Chr19_51318839_T_C	19	51318839	T	C	0.4656	-0.04435	0.009088	1.1572486844055254e-6
C14:0	Chr19_51319275_C_T	19	51319275	C	T	0.4656	-0.04435	0.009088	1.1572486844055254e-6
C14:0	Chr19_51213841_C_T	19	51213841	C	T	0.0176	-0.1584	0.03247	1.169258507978772e-6
C14:0	Chr19_51214086_G_A	19	51214086	G	A	0.0176	-0.1584	0.03247	1.169258507978772e-6
C14:0	Chr19_51269178_C_T	19	51269178	C	T	0.0176	-0.1584	0.03248	1.1692639727941573e-6
C14:0	Chr19_51272671_G_T	19	51272671	G	T	0.0176	-0.1584	0.03248	1.1692639727941573e-6
C14:0	Chr19_51099876_CA_C	19	51099876	CA	C	0.0176	-0.1584	0.03248	1.1752635464025836e-6
C14:0	Chr19_51317626_G_C	19	51317626	G	C	0.4656	-0.04431	0.009099	1.2118879850716845e-6
C14:0	Chr19_51138653_A_G	19	51138653	A	G	0.7888	-0.05594	0.01149	1.2172402549555907e-6
C12:0	Chr19_50937500_T_C	19	50937500	T	C	0.164	0.04199	0.008632	1.2539773403346417e-6
C10:0	Chr19_50931768_C_G	19	50931768	C	G	0.00133333	-0.2169	0.0446	1.2597590934757633e-6
C8:0	Chr19_51334328_C_CT	19	51334328	C	CT	0.0274667	-0.02553	0.005251	1.261651950053428e-6
C12:0	Chr19_47740430_C_T	19	47740430	C	T	0.0032	-0.284	0.05838	1.2653306709316203e-6
C14:0	Chr19_51247713_G_A	19	51247713	G	A	0.0176	-0.1577	0.03245	1.2757733854841268e-6
C14:0	Chr19_50853656_T_C	19	50853656	T	C	0.199733	0.05897	0.01214	1.2814493818715658e-6
C14:0	Chr19_50953544_G_A	19	50953544	G	A	0.128	-0.06119	0.01259	1.2817930988262964e-6
C14:0	Chr19_51312108_A_G	19	51312108	A	G	0.465067	-0.04432	0.009124	1.2887857311595565e-6
C12:0	Chr19_51310989_C_T	19	51310989	C	T	0.534133	0.03131	0.006448	1.3014523386799742e-6
C14:0	Chr19_50953542_G_A	19	50953542	G	A	0.128	-0.06115	0.01259	1.3016709771526275e-6
C14:0	Chr19_50294812_G_A	19	50294812	G	A	0.00213333	0.4776	0.09831	1.3018917280519837e-6
C8:0	Chr19_49760779_AT_A	19	49760779	AT	A	0.00213333	0.09131	0.01882	1.3280640121118066e-6
C12:0	Chr19_51072941_C_G	19	51072941	C	G	0.2336	0.03889	0.008019	1.341773886156104e-6
C12:0	Chr19_51073319_C_T	19	51073319	C	T	0.2336	0.0389	0.008021	1.341773886156104e-6
C12:0	Chr19_51073230_C_T	19	51073230	C	T	0.2336	0.03889	0.008019	1.3486759687129893e-6
C12:0	Chr19_51073236_G_A	19	51073236	G	A	0.2336	0.03889	0.008019	1.3486759687129893e-6
C12:0	Chr19_51072506_T_A	19	51072506	T	A	0.233867	0.03888	0.008021	1.3556136985167019e-6
C14:0	Chr19_53356490_C_G	19	53356490	C	G	0.0189333	-0.1534	0.03167	1.3711539495793439e-6
C14:0	Chr19_53363840_C_G	19	53363840	C	G	0.0189333	-0.1534	0.03167	1.3711539495793439e-6
C14:0	Chr19_53367295_G_C	19	53367295	G	C	0.0189333	-0.1534	0.03167	1.3711539495793439e-6
C14:0	Chr19_50855569_A_C	19	50855569	A	C	0.200533	0.05885	0.01216	1.3983987289593005e-6
C12:0	Chr19_51410942_T_C	19	51410942	T	C	0.4544	-0.0328	0.006782	1.4376674114458414e-6
C8:0	Chr19_50294812_G_A	19	50294812	G	A	0.00213333	0.09837	0.02035	1.4565773333392509e-6
C12:0	Chr19_48479612_G_T	19	48479612	G	T	0.0184	-0.1026	0.02125	1.4968533665795497e-6
C12:0	Chr19_48475843_G_A	19	48475843	G	A	0.0184	-0.1022	0.02118	1.5205436708953186e-6
C14:0	Chr19_50601536_G_A	19	50601536	G	A	0.500267	-0.04502	0.009336	1.5411937908858064e-6
C10:0	Chr19_51311036_G_T	19	51311036	G	T	0.534133	0.02629	0.005453	1.5414984332396207e-6
C10:0	Chr19_51072941_C_G	19	51072941	C	G	0.2336	0.03279	0.006804	1.5652098746678968e-6
C10:0	Chr19_51073319_C_T	19	51073319	C	T	0.2336	0.03279	0.006805	1.5652098746678968e-6
C14:0	Chr19_53347753_C_G	19	53347753	C	G	0.0189333	-0.1526	0.03167	1.5666099422530295e-6
C14:0	Chr19_53351390_AC_A	19	53351390	AC	A	0.0189333	-0.1523	0.03161	1.5666520265240273e-6
C14:0	Chr19_53352633_T_A	19	53352633	T	A	0.0189333	-0.1523	0.03161	1.5666520265240273e-6
C12:0	Chr19_51130618_C_A	19	51130618	C	A	0.8048	-0.0415	0.008616	1.573252498436033e-6
C12:0	Chr19_51130619_C_T	19	51130619	C	T	0.8048	-0.0415	0.008616	1.573252498436033e-6
C12:0	Chr19_51130629_G_T	19	51130629	G	T	0.8048	-0.0415	0.008616	1.573252498436033e-6
C10:0	Chr19_51072506_T_A	19	51072506	T	A	0.233867	0.03278	0.006805	1.5732662588143055e-6
C10:0	Chr19_51073230_C_T	19	51073230	C	T	0.2336	0.03278	0.006804	1.5732662588143055e-6
C10:0	Chr19_51073236_G_A	19	51073236	G	A	0.2336	0.03278	0.006804	1.5732662588143055e-6
C14:0	Chr19_48507870_C_T	19	48507870	C	T	0.2416	0.05089	0.01056	1.5745879326634434e-6
C14:0	Chr19_48508375_G_A	19	48508375	G	A	0.2416	0.05089	0.01056	1.5745879326634434e-6
C14:0	Chr19_48510482_A_G	19	48510482	A	G	0.2416	0.05086	0.01056	1.5908301846026797e-6
C14:0	Chr19_48501885_G_A	19	48501885	G	A	0.2416	0.05064	0.01052	1.5989253313869695e-6
C8:0	Chr19_46878623_C_T	19	46878623	C	T	0.004	0.07012	0.01457	1.6058054150693417e-6
C14:0	Chr19_51032484_T_C	19	51032484	T	C	0.454133	-0.04942	0.01027	1.6060434931020438e-6
C14:0	Chr19_51032507_C_T	19	51032507	C	T	0.466667	-0.04897	0.01017	1.614240390620505e-6
C14:0	Chr19_48490614_T_C	19	48490614	T	C	0.2448	0.05037	0.01047	1.6235907959515201e-6
C14:0	Chr19_53365446_C_A	19	53365446	C	A	0.0189333	-0.1522	0.03166	1.6493039219640927e-6
C12:0	Chr19_51383847_C_G	19	51383847	C	G	0.0429333	-0.07378	0.01535	1.6560556975478588e-6
C14:0	Chr19_51349695_A_G	19	51349695	A	G	0.4584	-0.04366	0.009082	1.657111677408471e-6
C14:0	Chr19_51033498_A_AT	19	51033498	A	AT	0.0213333	-0.1175	0.02445	1.664856068499866e-6
C8:0	Chr19_51381233_G_C	19	51381233	G	C	0.0426667	-0.02038	0.00424	1.673144615126799e-6
C14:0	Chr19_45964483_TA_T	19	45964483	TA	T	0.0621333	-0.06558	0.01365	1.6822037245919987e-6
C14:0	Chr19_51326867_T_C	19	51326867	T	C	0.465333	-0.044	0.009159	1.6829099150757572e-6
C8:0	Chr19_47586450_C_CA	19	47586450	C	CA	0.00346667	0.07753	0.01616	1.7255184643058192e-6
C10:0	Chr19_51042641_T_C	19	51042641	T	C	0.1808	0.03676	0.007666	1.7522969563906648e-6
C10:0	Chr19_51383847_C_G	19	51383847	C	G	0.0429333	-0.06245	0.01302	1.752334567291808e-6
C12:0	Chr19_51059928_A_G	19	51059928	A	G	0.243733	0.03759	0.007843	1.770413643446449e-6
C14:0	Chr19_48950112_T_C	19	48950112	T	C	0.0232	-0.141	0.0294	1.779126937538634e-6
C8:0	Chr19_51136424_G_C	19	51136424	G	C	0.0186667	-0.02627	0.005491	1.854163684685914e-6
C8:0	Chr19_51136425_G_A	19	51136425	G	A	0.0186667	-0.02627	0.005492	1.863714129571106e-6
C8:0	Chr19_51136438_G_A	19	51136438	G	A	0.0186667	-0.02627	0.005492	1.863714129571106e-6
C12:0	Chr19_47416399_T_C	19	47416399	T	C	0.994667	-0.2181	0.0456	1.8759968676355312e-6
C12:0	Chr19_47520702_T_C	19	47520702	T	C	0.00373333	0.256	0.05354	1.8797962029146105e-6
C12:0	Chr19_47539128_C_T	19	47539128	C	T	0.00373333	0.256	0.05354	1.8797962029146105e-6
C14:0	Chr19_48490603_C_T	19	48490603	C	T	0.2416	0.05023	0.01051	1.8940807872592917e-6
C14:0	Chr19_48490669_A_G	19	48490669	A	G	0.2416	0.05023	0.01051	1.8940807872592917e-6
C12:0	Chr19_51075189_C_T	19	51075189	C	T	0.218667	0.03935	0.008236	1.912236752501751e-6
C14:0	Chr19_48490042_G_A	19	48490042	G	A	0.2416	0.05015	0.01051	1.953377114350785e-6
C14:0	Chr19_48490290_G_A	19	48490290	G	A	0.241867	0.05015	0.01051	1.953377114350785e-6
C12:0	Chr19_51072394_C_T	19	51072394	C	T	0.241333	0.0378	0.00792	1.9620361489906727e-06
C14:0	Chr19_48490081_A_G	19	48490081	A	G	0.241867	0.05016	0.01051	1.9836867513242756e-6
C14:0	Chr19_48491598_T_C	19	48491598	T	C	0.241867	0.04997	0.01049	2.0776747859672743e-6
C14:0	Chr19_48491158_A_G	19	48491158	A	G	0.241867	0.04996	0.01049	2.0883802231283735e-6
C14:0	Chr19_48491709_G_A	19	48491709	G	A	0.241867	0.04996	0.01049	2.0883802231283735e-6
C14:0	Chr19_48492023_A_G	19	48492023	A	G	0.241867	0.04996	0.01049	2.0883802231283735e-6
C14:0	Chr19_48492700_C_T	19	48492700	C	T	0.241867	0.04996	0.01049	2.0883802231283735e-6
C14:0	Chr19_48494114_A_G	19	48494114	A	G	0.241867	0.04996	0.01049	2.0883802231283735e-6
C14:0	Chr19_48494801_C_T	19	48494801	C	T	0.241867	0.04996	0.01049	2.0883802231283735e-6
C14:0	Chr19_48495930_A_G	19	48495930	A	G	0.241867	0.04996	0.01049	2.0883802231283735e-6
C14:0	Chr19_48501773_G_C	19	48501773	G	C	0.241867	0.04996	0.01049	2.0883802231283735e-6
C10:0	Chr19_51059928_A_G	19	51059928	A	G	0.243733	0.03165	0.006654	2.1193674789535532e-6
C14:0	Chr19_48492177_A_G	19	48492177	A	G	0.242133	0.04996	0.0105	2.1207940561590797e-6
C10:0	Chr19_51072394_C_T	19	51072394	C	T	0.241333	0.03194	0.006719	2.1524570005044873e-6
C14:0	Chr19_51060792_G_A	19	51060792	G	A	0.589333	-0.04295	0.009036	2.152906630608502e-6
C10:0	Chr19_51040158_C_G	19	51040158	C	G	0.154133	0.0412	0.008668	2.1637038202765135e-6
C12:0	Chr19_51069264_C_T	19	51069264	C	T	0.2416	0.03735	0.007861	2.174484798907671e-6
C14:0	Chr19_53651743_G_A	19	53651743	G	A	0.150133	0.06288	0.01323	2.174946145013942e-6
C14:0	Chr19_51317647_T_C	19	51317647	T	C	0.465333	-0.04353	0.009161	2.1758218714778797e-6
C14:0	Chr19_51320976_A_G	19	51320976	A	G	0.465867	-0.04333	0.009123	2.198427336912859e-6
C14:0	Chr19_51322878_T_C	19	51322878	T	C	0.465867	-0.04333	0.009123	2.198427336912859e-6
C14:0	Chr19_51323848_G_T	19	51323848	G	T	0.465867	-0.04333	0.009123	2.198427336912859e-6
C14:0	Chr19_51325151_A_G	19	51325151	A	G	0.465867	-0.04333	0.009123	2.198427336912859e-6
C10:0	Chr19_47740430_C_T	19	47740430	C	T	0.0032	-0.2361	0.04969	2.1996810125440997e-6
C14:0	Chr19_51062138_AT_A	19	51062138	AT	A	0.5896	-0.04292	0.009038	2.208850954668058e-6
C14:0	Chr19_51062461_C_T	19	51062461	C	T	0.589333	-0.0429	0.009037	2.220245366191977e-6
C14:0	Chr19_51061616_C_T	19	51061616	C	T	0.5896	-0.04286	0.009035	2.2663786100047465e-6
C14:0	Chr19_51062112_C_G	19	51062112	C	G	0.5896	-0.04285	0.009035	2.2663786100047465e-6
C14:0	Chr19_50859367_T_C	19	50859367	T	C	0.201333	0.0575	0.01212	2.2779106192323804e-6
C14:0	Chr19_51064417_G_A	19	51064417	G	A	0.5896	-0.04282	0.009034	2.301609241187459e-6
C14:0	Chr19_47069573_C_T	19	47069573	C	T	0.00293333	-0.4124	0.08697	2.3271024766040215e-6
C14:0	Chr19_51041737_C_T	19	51041737	C	T	0.636533	-0.04706	0.009936	2.3487361077516298e-6
C14:0	Chr19_51329756_T_C	19	51329756	T	C	0.4656	-0.04344	0.009172	2.350209412097807e-6
C14:0	Chr19_54057162_G_A	19	54057162	G	A	0.00906667	-0.296	0.06259	2.446722298351757e-6
C14:0	Chr19_48940413_C_CGT	19	48940413	C	CGT	0.1648	0.05596	0.01184	2.461878140553762e-6
C14:0	Chr19_51307470_T_A	19	51307470	T	A	0.534667	0.04341	0.009194	2.5257187988914408e-06
C14:0	Chr19_48492406_A_G	19	48492406	A	G	0.241867	0.04951	0.01049	2.565239231052703e-6
C10:0	Chr19_47520702_T_C	19	47520702	T	C	0.00373333	0.2147	0.0455	2.5709389284230332e-6
C10:0	Chr19_47539128_C_T	19	47539128	C	T	0.00373333	0.2147	0.0455	2.5709389284230332e-6
C14:0	Chr19_51306602_G_T	19	51306602	G	T	0.534667	0.04332	0.009185	2.5914376445313527e-6
C14:0	Chr19_50953559_C_A	19	50953559	C	A	0.111467	-0.06059	0.01285	2.6099354960801905e-6
C6:0	Chr19_50920023_A_G	19	50920023	A	G	0.0869333	0.02235	0.004742	2.630155547912694e-6
C14:0	Chr19_51041416_T_C	19	51041416	T	C	0.772	-0.05068	0.01075	2.630155547912694e-6
C14:0	Chr19_51077526_A_G	19	51077526	A	G	0.241333	0.0511	0.01085	2.685322862860803e-6
C10:0	Chr19_47416399_T_C	19	47416399	T	C	0.994667	-0.1821	0.03873	2.772231692294871e-6
C12:0	Chr19_51066382_T_A	19	51066382	T	A	0.241867	0.03693	0.007859	2.798401052698964e-6
C14:0	Chr19_51303887_T_A	19	51303887	T	A	0.465333	-0.04318	0.009195	2.8429911456206266e-6
C14:0	Chr19_51304834_A_G	19	51304834	A	G	0.465333	-0.04318	0.009195	2.8429911456206266e-6
C14:0	Chr19_51305218_T_C	19	51305218	T	C	0.465333	-0.04318	0.009195	2.8429911456206266e-6
C14:0	Chr19_51306219_T_C	19	51306219	T	C	0.534667	0.04318	0.009195	2.8429911456206266e-6
C14:0	Chr19_51307455_G_A	19	51307455	G	A	0.534667	0.04318	0.009195	2.8429911456206266e-6
C14:0	Chr19_51307828_T_C	19	51307828	T	C	0.534667	0.04318	0.009195	2.8429911456206266e-6
C14:0	Chr19_51307998_A_G	19	51307998	A	G	0.534667	0.04318	0.009195	2.8429911456206266e-6
C14:0	Chr19_51309824_T_C	19	51309824	T	C	0.465333	-0.04318	0.009195	2.8429911456206266e-6
C14:0	Chr19_51311353_G_A	19	51311353	G	A	0.534667	0.04318	0.009195	2.8429911456206266e-6
C14:0	Chr19_51311553_A_G	19	51311553	A	G	0.534667	0.04318	0.009195	2.8429911456206266e-6
C14:0	Chr19_50957791_C_T	19	50957791	C	T	0.0181333	-0.09123	0.01939	2.85370251461295e-6
C14:0	Chr19_51309966_A_G	19	51309966	A	G	0.465333	-0.04317	0.009195	2.857659993744231e-6
C10:0	Chr19_51069264_C_T	19	51069264	C	T	0.2416	0.03131	0.006669	2.870969840192676e-6
C14:0	Chr19_51320871_G_A	19	51320871	G	A	0.465333	-0.04302	0.009165	2.8723817388092987e-6
C14:0	Chr19_51321035_AGCC_A	19	51321035	AGCC	A	0.465333	-0.04303	0.009165	2.8723817388092987e-6
C14:0	Chr19_51321632_G_A	19	51321632	G	A	0.465333	-0.04303	0.009165	2.8723817388092987e-6
C14:0	Chr19_51323341_T_C	19	51323341	T	C	0.465067	-0.04303	0.009165	2.8723817388092987e-6
C14:0	Chr19_51323607_G_A	19	51323607	G	A	0.465067	-0.04303	0.009165	2.8723817388092987e-6
C14:0	Chr19_51313130_A_G	19	51313130	A	G	0.534667	0.04303	0.009165	2.872393299040056e-6
C14:0	Chr19_51313956_TC_T	19	51313956	TC	T	0.465333	-0.04303	0.009165	2.872393299040056e-6
C14:0	Chr19_51314036_C_T	19	51314036	C	T	0.465333	-0.04303	0.009165	2.872393299040056e-6
C14:0	Chr19_51314374_T_C	19	51314374	T	C	0.465333	-0.04303	0.009165	2.872393299040056e-6
C14:0	Chr19_51314575_T_C	19	51314575	T	C	0.465333	-0.04303	0.009165	2.872393299040056e-6
C14:0	Chr19_51316284_C_T	19	51316284	C	T	0.534667	0.04303	0.009165	2.872393299040056e-6
C14:0	Chr19_51317227_C_T	19	51317227	C	T	0.465333	-0.04303	0.009165	2.872393299040056e-6
C14:0	Chr19_51318460_A_C	19	51318460	A	C	0.465333	-0.04303	0.009165	2.872393299040056e-6
C14:0	Chr19_51319597_A_G	19	51319597	A	G	0.465333	-0.04303	0.009165	2.872393299040056e-6
C10:0	Chr19_51075189_C_T	19	51075189	C	T	0.218667	0.0328	0.006988	2.885681985957632e-6
C14:0	Chr19_51319759_T_C	19	51319759	T	C	0.465333	-0.04302	0.009165	2.8872029210201128e-6
C14:0	Chr19_51319797_A_G	19	51319797	A	G	0.465333	-0.04302	0.009165	2.8872029210201128e-6
C14:0	Chr19_51325315_A_G	19	51325315	A	G	0.465333	-0.04302	0.009165	2.8872029210201128e-6
C14:0	Chr19_51325702_G_C	19	51325702	G	C	0.465333	-0.04302	0.009165	2.8872029210201128e-6
C14:0	Chr19_51325816_G_A	19	51325816	G	A	0.465333	-0.04302	0.009165	2.8872029210201128e-6
C14:0	Chr19_51325912_T_G	19	51325912	T	G	0.465333	-0.04302	0.009165	2.8872029210201128e-6
C14:0	Chr19_51327341_T_C	19	51327341	T	C	0.465333	-0.04302	0.009165	2.8872029210201128e-6
C14:0	Chr19_51330072_A_G	19	51330072	A	G	0.465333	-0.04302	0.009165	2.8872029210201128e-6
C14:0	Chr19_51333374_T_A	19	51333374	T	A	0.465333	-0.04302	0.009165	2.8872029210201128e-6
C14:0	Chr19_50539712_C_T	19	50539712	C	T	0.205067	0.05442	0.0116	2.916085665491231e-6
C14:0	Chr19_51314476_C_T	19	51314476	C	T	0.465333	-0.04298	0.009166	2.9472597821082298e-6
C14:0	Chr19_48011757_C_T	19	48011757	C	T	0.004	0.3327	0.071	3.0227427442667852e-6
C12:0	Chr19_47531555_G_C	19	47531555	G	C	0.00293333	-0.292	0.06231	3.0271399469202366e-6
C14:0	Chr19_49633452_G_A	19	49633452	G	A	0.238667	0.04993	0.01066	3.0606823756416028e-6
C14:0	Chr19_51314546_CTT_CTC	19	51314546	CTT	CTC	0.4648	-0.0429	0.009183	3.2168357278836006e-6
C14:0	Chr19_50884467_T_G	19	50884467	T	G	0.0432	-0.07471	0.016	3.269473921335809e-6
C14:0	Chr19_51384984_C_G	19	51384984	C	G	0.459467	-0.04267	0.009146	3.3002692626086237e-6
C10:0	Chr19_51328364_TC_T	19	51328364	TC	T	0.0194667	-0.08683	0.01863	3.367861917331939e-6
C12:0	Chr19_51065818_G_A	19	51065818	G	A	0.242667	0.03645	0.007833	3.491124688180475e-6
C14:0	Chr19_51380750_G_C	19	51380750	G	C	0.4216	-0.04297	0.009236	3.511502372847026e-6
C12:0	Chr19_48483742_C_T	19	48483742	C	T	0.0178667	-0.1054	0.02266	3.5372290154209865e-6
C10:0	Chr19_48011757_C_T	19	48011757	C	T	0.004	0.2001	0.04303	3.586535562177212e-6
C12:0	Chr19_51071744_T_TATC	19	51071744	T	TATC	0.239467	0.03678	0.007918	3.637979925914698e-6
C14:0	Chr19_51319948_G_C	19	51319948	G	C	0.465333	-0.04256	0.009162	3.6399883060568347e-6
C14:0	Chr19_47740430_C_T	19	47740430	C	T	0.0032	-0.3802	0.0818	3.658959498702478e-6
C10:0	Chr19_48479612_G_T	19	48479612	G	T	0.0184	-0.08364	0.01801	3.6825332387955456e-6
C14:0	Chr19_51041734_T_C	19	51041734	T	C	0.696533	-0.04618	0.009948	3.6946107065776306e-6
C10:0	Chr19_48475843_G_A	19	48475843	G	A	0.0184	-0.08336	0.01796	3.7218482014022626e-6
C10:0	Chr19_51410942_T_C	19	51410942	T	C	0.4544	-0.02668	0.005749	3.722464869222561e-6
C12:0	Chr19_48011757_C_T	19	48011757	C	T	0.004	0.2348	0.05061	3.7581485792795715e-6
C14:0	Chr19_50856574_G_T	19	50856574	G	T	0.2008	0.05626	0.01213	3.7917453278117894e-6
C14:0	Chr19_53657681_T_G	19	53657681	T	G	0.1496	0.06132	0.01322	3.7919325220644614e-6
C14:0	Chr19_53659265_G_A	19	53659265	G	A	0.149867	0.06132	0.01322	3.7919325220644614e-6
C12:0	Chr19_51062021_GT_G	19	51062021	GT	G	0.242667	0.0363	0.007835	3.850197618128687e-6
C12:0	Chr19_50931768_C_G	19	50931768	C	G	0.00133333	-0.2433	0.0525	3.864290038087525e-6
C12:0	Chr19_51062484_T_A	19	51062484	T	A	0.242667	0.03629	0.007835	3.870092204663503e-6
C12:0	Chr19_51063084_C_T	19	51063084	C	T	0.242667	0.03629	0.007835	3.870092204663503e-6
C14:0	Chr19_50859613_C_T	19	50859613	C	T	0.2008	0.05621	0.01213	3.870720051160108e-6
C12:0	Chr19_51070940_C_T	19	51070940	C	T	0.242667	0.03628	0.007833	3.890090057295759e-6
C12:0	Chr19_51072032_C_G	19	51072032	C	G	0.242667	0.03628	0.007833	3.890090057295759e-6
C14:0	Chr19_53663126_T_G	19	53663126	T	G	0.1504	0.06114	0.0132	3.890911820946624e-6
C10:0	Chr19_50953551_T_G	19	50953551	T	G	0.160267	-0.03321	0.007178	3.981857489174076e-6
C10:0	Chr19_51310989_C_T	19	51310989	C	T	0.534133	0.02533	0.005476	3.992171319521913e-6
C14:0	Chr19_51042641_T_C	19	51042641	T	C	0.1808	0.05888	0.01274	4.076428505800985e-6
C12:0	Chr19_51060941_C_T	19	51060941	C	T	0.242667	0.03618	0.00783	4.09586815395914e-6
C14:0	Chr19_51333432_T_C	19	51333432	T	C	0.457867	-0.04233	0.009162	4.097681578415025e-6
C14:0	Chr19_51335112_C_T	19	51335112	C	T	0.457867	-0.04233	0.009162	4.097681578415025e-6
C14:0	Chr19_51335121_G_C	19	51335121	G	C	0.457867	-0.04233	0.009162	4.097681578415025e-6
C14:0	Chr19_51342214_A_G	19	51342214	A	G	0.457867	-0.04233	0.009162	4.097681578415025e-6
C14:0	Chr19_51343311_A_G	19	51343311	A	G	0.457867	-0.04233	0.009162	4.097681578415025e-6
C14:0	Chr19_51360073_A_G	19	51360073	A	G	0.457867	-0.04233	0.009162	4.097681578415025e-6
C14:0	Chr19_51367789_A_G	19	51367789	A	G	0.457867	-0.04233	0.009162	4.097681578415025e-6
C14:0	Chr19_51374912_T_C	19	51374912	T	C	0.457867	-0.04233	0.009162	4.097681578415025e-6
C10:0	Chr19_51066382_T_A	19	51066382	T	A	0.241867	0.0308	0.006666	4.118719529150325e-6
C14:0	Chr19_53365002_A_G	19	53365002	A	G	0.0170667	-0.1518	0.03286	4.1382256618025614e-6
C12:0	Chr19_51067435_G_A	19	51067435	G	A	0.242667	0.03628	0.007859	4.181116705641194e-6
C14:0	Chr19_51341014_A_G	19	51341014	A	G	0.457867	-0.0423	0.009163	4.18305446149031e-6
C12:0	Chr19_53651743_G_A	19	53651743	G	A	0.150133	0.04331	0.009391	4.268369600278486e-6
C10:0	Chr19_47531555_G_C	19	47531555	G	C	0.00293333	-0.2444	0.05304	4.404029240575499e-6
C12:0	Chr19_48484704_T_A	19	48484704	T	A	0.0181333	-0.1051	0.02282	4.437615719391161e-6
C12:0	Chr19_48484946_C_T	19	48484946	C	T	0.0181333	-0.1051	0.02282	4.437615719391161e-6
C12:0	Chr19_48485781_G_A	19	48485781	G	A	0.0181333	-0.1051	0.02282	4.437615719391161e-6
C14:0	Chr19_53464199_A_G	19	53464199	A	G	0.0176	-0.1481	0.03218	4.464348079220586e-6
C14:0	Chr19_51388923_G_C	19	51388923	G	C	0.457867	-0.04216	0.009165	4.496231055444923e-6
C14:0	Chr19_50531642_T_C	19	50531642	T	C	0.212533	0.0529	0.0115	4.518825403882153e-6
C14:0	Chr19_50824744_C_T	19	50824744	C	T	0.198133	0.05576	0.01212	4.519293962376899e-6
C14:0	Chr19_50992940_T_C	19	50992940	T	C	0.0397333	-0.08288	0.01803	4.587804486480003e-6
C10:0	Chr19_51065818_G_A	19	51065818	G	A	0.242667	0.03055	0.006646	4.588190340836362e-6
C12:0	Chr19_48468364_C_T	19	48468364	C	T	0.0181333	-0.1048	0.02282	4.672345231005483e-6
C12:0	Chr19_48473131_T_C	19	48473131	T	C	0.0181333	-0.1048	0.02282	4.672345231005483e-6
C12:0	Chr19_48474882_A_T	19	48474882	A	T	0.0181333	-0.1048	0.02282	4.672345231005483e-6
C12:0	Chr19_48480262_C_A	19	48480262	C	A	0.0181333	-0.1048	0.02282	4.672345231005483e-6
C12:0	Chr19_48480287_G_A	19	48480287	G	A	0.0181333	-0.1048	0.02282	4.672345231005483e-6
C12:0	Chr19_48481530_C_T	19	48481530	C	T	0.0181333	-0.1048	0.02282	4.672345231005483e-6
C12:0	Chr19_48481889_C_T	19	48481889	C	T	0.0181333	-0.1048	0.02282	4.672345231005483e-6
C12:0	Chr19_51074530_C_T	19	51074530	C	T	0.231733	0.03739	0.008143	4.683446912254342e-6
C12:0	Chr19_51074569_G_A	19	51074569	G	A	0.231733	0.03739	0.008143	4.683446912254342e-6
C12:0	Chr19_51074621_C_T	19	51074621	C	T	0.231733	0.03739	0.008143	4.683446912254342e-6
C14:0	Chr19_50992928_T_C	19	50992928	T	C	0.0397333	-0.08283	0.01804	4.683446912254342e-6
C12:0	Chr19_48463558_C_T	19	48463558	C	T	0.0181333	-0.1048	0.02282	4.696478899243878e-6
C12:0	Chr19_48463912_G_C	19	48463912	G	C	0.0181333	-0.1048	0.02282	4.696478899243878e-6
C12:0	Chr19_51074731_G_A	19	51074731	G	A	0.231733	0.03739	0.008143	4.707668901450129e-6
C14:0	Chr19_53343525_A_G	19	53343525	A	G	0.0186667	-0.1465	0.03192	4.711885764514831e-6
C12:0	Chr19_48447633_G_A	19	48447633	G	A	0.0181333	-0.1048	0.02283	4.720756471540706e-6
C12:0	Chr19_48450084_TA_T	19	48450084	TA	T	0.0181333	-0.1048	0.02283	4.720756471540706e-6
C12:0	Chr19_48450518_G_A	19	48450518	G	A	0.0181333	-0.1048	0.02283	4.720756471540706e-6
C12:0	Chr19_48451377_C_G	19	48451377	C	G	0.0181333	-0.1048	0.02283	4.720756471540706e-6
C12:0	Chr19_48453625_G_A	19	48453625	G	A	0.0181333	-0.1048	0.02283	4.720756471540706e-6
C12:0	Chr19_48454023_A_G	19	48454023	A	G	0.0181333	-0.1048	0.02283	4.720756471540706e-6
C12:0	Chr19_48459464_A_C	19	48459464	A	C	0.0181333	-0.1048	0.02283	4.720756471540706e-6
C12:0	Chr19_48460593_G_A	19	48460593	G	A	0.0181333	-0.1048	0.02283	4.720756471540706e-6
C12:0	Chr19_48443595_C_T	19	48443595	C	T	0.0181333	-0.1048	0.02283	4.720793729152475e-6
C12:0	Chr19_48443674_C_T	19	48443674	C	T	0.0181333	-0.1048	0.02283	4.720793729152475e-6
C12:0	Chr19_48435988_CA_C	19	48435988	CA	C	0.0181333	-0.1048	0.02283	4.720830995554886e-6
C12:0	Chr19_48436927_G_A	19	48436927	G	A	0.0181333	-0.1048	0.02283	4.720830995554886e-6
C12:0	Chr19_48437001_G_T	19	48437001	G	T	0.0181333	-0.1048	0.02283	4.720830995554886e-6
C12:0	Chr19_48437064_G_A	19	48437064	G	A	0.0181333	-0.1048	0.02283	4.720830995554886e-6
C12:0	Chr19_51075112_G_A	19	51075112	G	A	0.231733	0.03738	0.008143	4.732016746466505e-6
C12:0	Chr19_51048674_G_A	19	51048674	G	A	0.1648	0.04468	0.009734	4.7322403544909435e-6
C12:0	Chr19_51328364_TC_T	19	51328364	TC	T	0.0194667	-0.1007	0.02196	4.806118242449477e-6
C10:0	Chr19_51062021_GT_G	19	51062021	GT	G	0.242667	0.03049	0.006647	4.806222932150888e-6
C10:0	Chr19_51062484_T_A	19	51062484	T	A	0.242667	0.03049	0.006647	4.806222932150888e-6
C10:0	Chr19_51063084_C_T	19	51063084	C	T	0.242667	0.03049	0.006647	4.806222932150888e-6
C14:0	Chr19_51042610_A_G	19	51042610	A	G	0.7928	-0.05449	0.01188	4.832420450456983e-6
C8:0	Chr19_50953565_T_G	19	50953565	T	G	0.1112	-0.012070000000000001	0.002632	4.855666937477574e-6
C10:0	Chr19_51071744_T_TATC	19	51071744	T	TATC	0.239467	0.03081	0.006719	4.855666937477574e-6
C12:0	Chr19_48238979_G_T	19	48238979	G	T	0.0533333	-0.06785	0.0148	4.855860191848371e-6
C10:0	Chr19_51070940_C_T	19	51070940	C	T	0.242667	0.03047	0.006646	4.856071289225622e-6
C10:0	Chr19_51072032_C_G	19	51072032	C	G	0.242667	0.03047	0.006646	4.856071289225622e-6
C14:0	Chr19_50674293_A_C	19	50674293	A	C	0.8312	-0.06124	0.01336	4.881119221488737e-6
C12:0	Chr19_48453836_A_G	19	48453836	A	G	0.0181333	-0.1049	0.0229	4.919398642483791e-6
C12:0	Chr19_51138427_T_G	19	51138427	T	G	0.836533	-0.04262	0.009303	4.932408949872341e-6
C12:0	Chr19_51138430_C_T	19	51138430	C	T	0.836533	-0.04262	0.009307	4.957977682501433e-6
C12:0	Chr19_48691803_C_T	19	48691803	C	T	0.0213333	-0.09409	0.02055	4.9891169829121674e-6
C14:0	Chr19_51041661_T_C	19	51041661	T	C	0.686933	-0.04535	0.009907	5.008340021844572e-6
C14:0	Chr19_51041803_G_T	19	51041803	G	T	0.686933	-0.04535	0.009907	5.034250411188636e-6
C12:0	Chr19_51312108_A_G	19	51312108	A	G	0.465067	-0.02967	0.006482	5.035157392974181e-6
C10:0	Chr19_51130618_C_A	19	51130618	C	A	0.8048	-0.03347	0.007312	5.035230173617047e-6
C10:0	Chr19_51130619_C_T	19	51130619	C	T	0.8048	-0.03347	0.007312	5.035230173617047e-6
C10:0	Chr19_51130629_G_T	19	51130629	G	T	0.8048	-0.03347	0.007312	5.035230173617047e-6
C10:0	Chr19_51060941_C_T	19	51060941	C	T	0.242667	0.03039	0.006643	5.060713826304677e-6
C12:0	Chr19_51138444_A_G	19	51138444	A	G	0.8368	-0.04253	0.009305	5.1933282600820795e-6
C10:0	Chr19_51067435_G_A	19	51067435	G	A	0.242667	0.03045	0.006668	5.273758797572986e-6
C12:0	Chr19_52416198_C_T	19	52416198	C	T	0.00346667	-0.2695	0.05903	5.340791337856974e-6
C14:0	Chr19_53389793_C_CT	19	53389793	C	CT	0.0192	-0.1457	0.03195	5.472131782790471e-6
C12:0	Chr19_51319695_T_C	19	51319695	T	C	0.466133	-0.02931	0.00643	5.525598059581237e-6
C14:0	Chr19_48764511_A_G	19	48764511	A	G	0.485867	-0.04172	0.009158	5.583281255440565e-6
C12:0	Chr19_51073551_A_C	19	51073551	A	C	0.232267	0.037	0.008125	5.610590050171161e-6
C12:0	Chr19_51073338_G_A	19	51073338	G	A	0.232267	0.03698	0.008125	5.6688244158477275e-6
C10:0	Chr19_50953567_T_C	19	50953567	T	C	0.1064	-0.03585	0.007876	5.676966238415017e-6
C12:0	Chr19_51326750_A_G	19	51326750	A	G	0.4664	-0.02925	0.006432	5.788404187807127e-6
C14:0	Chr19_51042538_A_C	19	51042538	A	C	0.792533	-0.05419	0.01192	5.849523928162502e-6
C12:0	Chr19_51072064_G_A	19	51072064	G	A	0.241867	0.036	0.007923	5.877469415634502e-6
C14:0	Chr19_51063347_T_C	19	51063347	T	C	0.589333	-0.04102	0.009034	5.972637088691904e-6
C6:0	Chr19_50929347_A_G	19	50929347	A	G	0.139733	0.01507	0.003322	6.093831715100375e-6
C12:0	Chr19_48490614_T_C	19	48490614	T	C	0.2448	0.03359	0.007405	6.1026048797293685e-6
C14:0	Chr19_54001718_T_G	19	54001718	T	G	0.0661333	-0.06933	0.01528	6.110501103160139e-6
C14:0	Chr19_50671986_C_G	19	50671986	C	G	0.186933	0.04944	0.0109	6.125770214475159e-6
C14:0	Chr19_50516434_C_T	19	50516434	C	T	0.212267	0.05209	0.01149	6.127310084697006e-6
C10:0	Chr19_50938780_A_G	19	50938780	A	G	0.320267	0.02801	0.006177	6.129904688868985e-6
C10:0	Chr19_50953565_T_G	19	50953565	T	G	0.1112	-0.03534	0.007792	6.164440394944171e-6
C10:0	Chr19_50937500_T_C	19	50937500	T	C	0.164	0.03316	0.007316	6.248457296984998e-6
C14:0	Chr19_51388204_C_T	19	51388204	C	T	0.541867	0.04147	0.009157	6.320987531391124e-6
C12:0	Chr19_51074296_G_C	19	51074296	G	C	0.229867	0.03705	0.008185	6.383858668118463e-6
C10:0	Chr19_51074530_C_T	19	51074530	C	T	0.231733	0.03127	0.006909	6.417100150214716e-6
C10:0	Chr19_51074569_G_A	19	51074569	G	A	0.231733	0.03127	0.006909	6.417100150214716e-6
C10:0	Chr19_51074621_C_T	19	51074621	C	T	0.231733	0.03127	0.006909	6.417100150214716e-6
C10:0	Chr19_51074731_G_A	19	51074731	G	A	0.231733	0.03127	0.00691	6.417100150214716e-6
C10:0	Chr19_51072064_G_A	19	51072064	G	A	0.241867	0.03041	0.006722	6.450204510007884e-6
C10:0	Chr19_51075112_G_A	19	51075112	G	A	0.231733	0.03126	0.00691	6.483748200523896e-6
C14:0	Chr19_51033680_G_C	19	51033680	G	C	0.0216	-0.1116	0.02466	6.485113011893704e-6
C8:0	Chr19_50953567_T_C	19	50953567	T	C	0.1064	-0.01202	0.00266	6.55091202487108e-6
C12:0	Chr19_46806565_C_CA	19	46806565	C	CA	0.0197333	-0.07812	0.01727	6.5633384299052816e-6
C12:0	Chr19_53663126_T_G	19	53663126	T	G	0.1504	0.04235	0.009369	6.584981618982638e-6
C12:0	Chr19_48888297_A_G	19	48888297	A	G	0.0458667	-0.06781	0.01501	6.690565676601966e-6
C10:0	Chr19_52416198_C_T	19	52416198	C	T	0.00346667	-0.2269	0.05021	6.698833613342282e-6
C12:0	Chr19_50938780_A_G	19	50938780	A	G	0.320267	0.03289	0.007285	6.759876017830225e-6
C12:0	Chr19_51072331_T_C	19	51072331	T	C	0.241867	0.03572	0.007914	6.7921468859690585e-6
C14:0	Chr19_51033791_C_T	19	51033791	C	T	0.0216	-0.1125	0.02492	6.793307029750142e-6
C10:0	Chr19_50938783_A_G	19	50938783	A	G	0.321333	0.02787	0.006177	6.7970877081035e-6
C14:0	Chr19_51092043_G_A	19	51092043	G	A	0.0608	-0.09813	0.02176	6.899042285967977e-6
C12:0	Chr19_53657681_T_G	19	53657681	T	G	0.1496	0.0423	0.009384	6.970127867914587e-6
C12:0	Chr19_53659265_G_A	19	53659265	G	A	0.149867	0.0423	0.009384	6.970127867914587e-6
C12:0	Chr19_48426783_G_C	19	48426783	G	C	0.0178667	-0.1037	0.02302	7.0278728263340024e-6
C10:0	Chr19_46806565_C_CA	19	46806565	C	CA	0.0197333	-0.06587	0.01461	7.069759431108002e-6
C12:0	Chr19_51326867_T_C	19	51326867	T	C	0.465333	-0.02931	0.006507	7.079954883807449e-6
C14:0	Chr19_53339384_C_T	19	53339384	C	T	0.0261333	-0.1234	0.02743	7.307806481758501e-6
C12:0	Chr19_51307589_G_T	19	51307589	G	T	0.5344	0.02914	0.006481	7.37913471341484e-6
C14:0	Chr19_50525619_G_A	19	50525619	G	A	0.212533	0.05166	0.01149	7.379933560547644e-6
C14:0	Chr19_50687731_C_A	19	50687731	C	A	0.228267	0.04685	0.01042	7.42111496662349e-6
C14:0	Chr19_54438225_TA_T	19	54438225	TA	T	0.2576	0.04776	0.01063	7.4545716605876095e-6
C10:0	Chr19_51072331_T_C	19	51072331	T	C	0.241867	0.03016	0.006715	7.493186066360188e-6
C12:0	Chr19_50938783_A_G	19	50938783	A	G	0.321333	0.03272	0.007285	7.5348924115047556e-6
C12:0	Chr19_51318839_T_C	19	51318839	T	C	0.4656	-0.029	0.006459	7.5723131110884016e-06
C12:0	Chr19_51319275_C_T	19	51319275	C	T	0.4656	-0.029	0.006459	7.5723131110884016e-06
C14:0	Chr19_48675276_A_G	19	48675276	A	G	0.146667	-0.05555	0.01238	7.649996728096264e-6
C12:0	Chr19_51317626_G_C	19	51317626	G	C	0.4656	-0.02902	0.006466	7.650995218625124e-6
C12:0	Chr19_51327163_A_G	19	51327163	A	G	0.466667	-0.02898	0.006461	7.770730802499982e-6
C10:0	Chr19_48483742_C_T	19	48483742	C	T	0.0178667	-0.08637	0.01927	7.827345208079646e-6
C12:0	Chr19_48420363_G_A	19	48420363	G	A	0.0178667	-0.1031	0.02302	7.914137789905997e-6
C12:0	Chr19_48423874_C_A	19	48423874	C	A	0.0178667	-0.1031	0.02302	7.914137789905997e-6
C12:0	Chr19_51320976_A_G	19	51320976	A	G	0.465867	-0.02904	0.006482	7.932976814994766e-6
C12:0	Chr19_51322878_T_C	19	51322878	T	C	0.465867	-0.02904	0.006482	7.932976814994766e-6
C12:0	Chr19_51323848_G_T	19	51323848	G	T	0.465867	-0.02904	0.006482	7.932976814994766e-6
C12:0	Chr19_51325151_A_G	19	51325151	A	G	0.465867	-0.02904	0.006482	7.932976814994766e-6
C12:0	Chr19_48414046_A_G	19	48414046	A	G	0.0178667	-0.1031	0.02302	7.955148790533826e-6
C10:0	Chr19_51073551_A_C	19	51073551	A	C	0.232267	0.03087	0.006894	8.014309382911386e-6
C10:0	Chr19_51073338_G_A	19	51073338	G	A	0.232267	0.03086	0.006894	8.097637221103383e-6
C12:0	Chr19_53833782_G_A	19	53833782	G	A	0.00346667	-0.2583	0.0577	8.138766824797605e-6
C14:0	Chr19_51067383_T_A	19	51067383	T	A	0.5192	-0.03971	0.008874	8.141163049331805e-6
C14:0	Chr19_51042176_C_T	19	51042176	C	T	0.702667	-0.0451	0.01008	8.181566223298088e-6
C14:0	Chr19_53355021_G_C	19	53355021	G	C	0.0261333	-0.1226	0.02741	8.188176650012974e-6
C12:0	Chr19_51329756_T_C	19	51329756	T	C	0.4656	-0.02913	0.006515	8.26784094668097e-6
C14:0	Chr19_50535593_C_T	19	50535593	C	T	0.212533	0.05135	0.01149	8.269045449742755e-6
C10:0	Chr19_51074296_G_C	19	51074296	G	C	0.229867	0.03098	0.006945	8.616438818771142e-6
C8:0	Chr19_51329757_G_A	19	51329757	G	A	0.0274667	-0.02417	0.005424	8.841732761365568e-6
C12:0	Chr19_48779849_G_A	19	48779849	G	A	0.0216	-0.09117	0.02046	8.846718261740327e-6
C14:0	Chr19_51068362_T_C	19	51068362	T	C	0.0368	-0.0841	0.01888	8.891171959602531e-6
C14:0	Chr19_51068353_C_T	19	51068353	C	T	0.0368	-0.08422	0.01891	8.983717649503942e-6
C14:0	Chr19_49617960_C_T	19	49617960	C	T	0.8064	-0.05051	0.01135	9.123787410786942e-6
C14:0	Chr19_50899554_G_A	19	50899554	G	A	0.232533	-0.05231	0.01177	9.361766432951161e-6
C14:0	Chr19_50899580_T_G	19	50899580	T	G	0.232267	-0.05231	0.01177	9.361766432951161e-6
C14:0	Chr19_51387607_C_G	19	51387607	C	G	0.449067	-0.04041	0.009095	9.410588676365234e-6
C12:0	Chr19_48890495_C_T	19	48890495	C	T	0.2448	-0.03409	0.007675	9.457835699469859e-6
C12:0	Chr19_51317647_T_C	19	51317647	T	C	0.465333	-0.0289	0.006509	9.507558843601775e-6
C14:0	Chr19_51675565_GGCACTCACCCC_G	19	51675565	GGCACTCACCCC	G	0.209333	-0.0512	0.01153	9.511629990677531e-6
C14:0	Chr19_47531555_G_C	19	47531555	G	C	0.00293333	-0.3879	0.0873	9.542259825709834e-6
C12:0	Chr19_48501885_G_A	19	48501885	G	A	0.2416	0.03303	0.007441	9.569286406846052e-6
C14:0	Chr19_50595747_G_C	19	50595747	G	C	0.768533	-0.04947	0.01115	9.605817423954566e-6
C14:0	Chr19_50595757_C_T	19	50595757	C	T	0.231467	0.04946	0.01114	9.605848220243793e-6
C12:0	Chr19_51050458_T_C	19	51050458	T	C	0.2208	0.03664	0.008254	9.606526618906476e-6
C10:0	Chr19_53833782_G_A	19	53833782	G	A	0.00346667	-0.2177	0.04907	9.699955835097557e-6
C8:0	Chr19_51386735_C_T	19	51386735	C	T	0.0477333	-0.01836	0.004138	9.705008150626957e-6
C14:0	Chr19_51055618_G_A	19	51055618	G	A	0.016	-0.1198	0.026950000000000002	9.706962946835947e-6
C14:0	Chr19_50594889_A_G	19	50594889	A	G	0.768533	-0.04953	0.01118	9.90892670433304e-6
C14:0	Chr19_53332410_C_T	19	53332410	C	T	0.0173333	-0.1441	0.03252	9.913866348797131e-6
C12:0	Chr19_51307470_T_A	19	51307470	T	A	0.534667	0.02894	0.006532	9.960964287167281e-6
