# Supplementary material for: Unravelling genetic variation underlying de novo-synthesis of bovine milk fatty acids
Source: Sci Rep. 2018 Feb 1;8:2179. doi: 10.1038/s41598-018-20476-0 (PMC5794751; doi:10.1038/s41598-018-20476-0)
Supplement: Supplementary file 7 — Supplementary Table S10 [file 41598_2018_20476_MOESM7_ESM.xlsx]

## Sheet: Supplementary Table S10
Supplementary Table S10.
Mean normalized read count with standard deviation (SD) for the genes in the QTL regions on BTA11, 13, 17 and 19.
Gene	Chromosome	Normalised read count	SD
PAEP	11	443721	587371
GLT6D1	11	0	0
FAM83C	13	3	3
PROCR	13	8	8
EIF6	13	801	278
ASIP	13	42	113
RALY	13	1652	259
ACSS2	13	5407	5465
AHCY	13	3204	1177
ITCH	13	1690	298
NCOA6	13	955	186
TP53INP2	13	821	305
EDEM2	13	354	122
DYNLRB1	13	446	90
MAP1LC3A	13	372	145
NECAB3	13	12	9
EIF2S2	13	1867	586
MYH7B	13	22	17
ZNF341	13	134	43
GSS	13	607	590
CBFA2T2	13	203	50
TRPC4AP	13	1489	240
PIGU	13	136	56
E2F1	13	45	23
MMP24	13	2	4
GGT7	13	64	59
CHMP4B	13	1088	349
PXMP4	13	21	8
UQCC	13	288	58
LOC785968	13	4	6
AACS	17	940	661
BRI3BP	17	28	10
FASN	19	28680	37139
CCDC57	19	123	81
